# Supplementary material for: A Listeria monocytogenes clone in human breast milk associated with severe acute malnutrition in West Africa: A multicentric case-controlled study
Source: PLoS Negl Trop Dis. 2021 Jun 29;15(6):e0009555. doi: 10.1371/journal.pntd.0009555 (PMC8291692; doi:10.1371/journal.pntd.0009555)
Supplement: S1 Data — (XLSX) [file pntd.0009555.s004.xlsx]

## Sheet: Samples
Dataset 1. Patient characteristics
Mother_ID	SAM (yes_1)	Mother_age	Locality	Milk (yes_1)	Mother-remarks	Children_age (months)	Children_sex (Male 1)	Children_weight (kg)	Children_height (cm)	MUAC (cm)	Standing (yes_1)	Oedema (yes_1)	WHZ	WAZ	HAZ	BMI for age	MUAC-for-age	Children_deceased	Diarrhea (yes_1)	Fever (yes_1)	Temperature (°C)	Sickle cell disease (yes_1)	Lmonocytogenes_pos_qPCR	Lmonocytogenes_qPCR_Ct (EZ1)	Lmonocytogenes_qPCR_Ct (P1)	Lmonocytogenes_qPCR_Ct (P5)	Lmonocytogenes_qPCR_copies DNA/ml (EZ1)	Lmonocytogenes_qPCR_copies DNA/ml (P1)	Lmonocytogenes_qPCR_copies DNA/ml (P5)	Log10_copies_DNAml	Culture Lmonoctogenes	Strain deposition number	Sample ID number
SAM_1	1	30	Dakar	0	Deceased	12	0	6.2	72	10.5	0	0	-3.73	-3.29	-1.21	-3.64	-3.73	0	1	1	38°	0	0	0	11.21	10.89	8.22243e+11	3.32455e+08	4.15525e+08		0		M9076
SAM_2	1	11	Dakar	1	Raped	22	1	6.71	76.5	11	0	0	-4.63	-4.73	-2.84	-4.5	-3.7	0	0	1	38,6°	0	0	0	0	0	8.22243e+11	8.22243e+11	8.22243e+11		0		M9077
SAM_3	1	40	Dakar	1	Pregnant	15	1	6.8	71.5	11.5	0	0	-2.53	-3.11	-2.53	-2.14	-3.33	0	0	1	37,6°	0	0	0	0	0	8.22243e+11	8.22243e+11	8.22243e+11		0		M9078
SAM_4	1	29	Dakar	1	Asymptomatic	12	0	5.61	64	11	0	0	-2.27	4.04	-4.26	-2	-3.19	0	0	1	38,5°	0	0	0	0	0	8.22243e+11	8.22243e+11	8.22243e+11		0		M9079
SAM_5	1	27	Dakar	1	Asymptomatic	24	1	8.7	84	11.5	1	0	-2.92	-2.47	-0.77	-3.03	-3.28	0	1	1	38°	0	0	0	0	0	8.22243e+11	8.22243e+11	8.22243e+11		0		M9080
SAM_6	1	30	Dakar	1	Asymptomatic	14	1	6.5	72.5	11.5	0	0	-3.21	-3.29	-1.99	-2.96	-2.73	0	1	1	38,8°	0	1	24.45	32.16	30.09	32657.7	151.415	640.851		1	CSUR Q0781	M9092
SAM_7	1	20	Dakar	1	Asymptomatic	12	0	6	72.5	11.5	0	0	-4.2	-3.55	-1.02	-4.15	-2.64	0	1	1	38,6°	0	1	13.18	11.99	11.91	8.42198e+07	1.93031e+08	2.041e+08		1	CSUR Q0785	M9088
SAM_8	1	23	Dakar	1	Asymptomatic	12	0	4.7	66	11	0	0	-4.9	-5.2	-3.5	-4.74	-3.19	0	1	1	37°6	0	0	0	0	0	8.22243e+11	8.22243e+11	8.22243e+11		0		M9081
SAM_9	1	23	Dakar	1	Asymptomatic	12	0	7.23	73	11.5	0	0	-2.21	-1.98	-0.83	-2.12	-2.64	0	0	1	38°	0	0	0	0	0	8.22243e+11	8.22243e+11	8.22243e+11		0		M9082
SAM_10	1	32	Dakar	1	Asymptomatic	9	0	4.6	60	10.5	0	0	-2.81	-4.83	-4.65	-3.08	-3.6	0	0	1	38°8	0	1	25.03	27.45	28.99	21798.1	4035.39	1379.52		0		M9083
SAM_11	1	25	Fatick	1	Asymptomatic	16	0	7.6	75.5	11	0	0	-2.26	-2.32	-1.45	-2.05	-3.37	0	1	1	37°5	0	0	0	28.47	27.23	8.22243e+11	1982.12	4704.13		0		M9084
SAM_12	1	19	Fatick	1	Asymptomatic	9	0	6.42	69	11	0	0	-2.46	-2.33	-1	-2.44	-3.06	0	0	1	38°	0	0	0	0	0	8.22243e+11	8.22243e+11	8.22243e+11		0		M9085
SAM_13	1	37	Fatick	1	Asymptomatic	23	1	8.3	81.5	11.5	0	0	-2.65	-2.74	-1.52	-2.61	-3.23	0	1	1	38°8	0	0	0	11.02	11.97	8.22243e+11	3.7953e+08	1.95741e+08		0		M9086
SAM_14	1	Neant	Fatick	1	Asymptomatic	12	1	6.28	69	11.5	0	0	-2.73	-3.19	-2.36	-2.47	-2.64	0	1	1	37°5	0	0	0	0	0	8.22243e+11	8.22243e+11	8.22243e+11		0		M9087
SAM_15	1	20	Dakar	1	Asymptomatic	24	1	7.8	80.5	11.5	1	0	-3.9	-3.9	-2.39	-3.86	-3.6	0	0	1	38°	0	0	0	26.99	26.69	8.22243e+11	5560.67	6853.89		0		M9147
SAM_16	1	23	Dakar	1	Asymptomatic	24	1	8.5	82.5	11.5	1	0	-2.8	-2.69	-1.24	-2.86	-3.28	0	1	1	38°6	0	0	0	0	0	8.22243e+11	8.22243e+11	8.22243e+11		0		M9089
SAM_17	1	28	Dakar	0	Asymptomatic	28	0	9	87.5	11.5	1	0	-3.41	-2.75	-0.68	-3.54	-3.49	0	0	1	39°	1	0	0	31.25	29.39	8.22243e+11	285.512	1043.87		0		M9090
SAM_18	1	27	Dakar	1	Asymptomatic	8	1	5.2	64	10.5	0	0	-3.17	-3.78	-2.53	-3.22	-3.55	0	1	1	39°8	1	1	34.01	29.37	30.73	41.7035	1058.52	410.231		0		M9179bihu
SAM_19	1	23	Dakar	1	Asymptomatic	10	0	6.3	68	11	0	0	-2.36	-2.73	-1.88	-2.23	-3.11	0	1	1	38°	0	0	0	0	0	8.22243e+11	8.22243e+11	8.22243e+11		0		M9180bihu
SAM_20	1	22	Dakar	1	Asymptomatic	14	0	6.37	70	11	0	0	-2.87	-3.28	-2.39	-2.57	-3.24	0	1	1	37°9	0	0	0	0	0	8.22243e+11	8.22243e+11	8.22243e+11		0		M9093
SAM_21	1	23	Dakar	1	Asymptomatic	15	1	6.73	72	11	0	0	-3.47	-3.91	-3.17	-3.08	-3.74	0	1	1	37°8	0	0	0	27.68	28.3	8.22243e+11	3437.67	2231.46		0		M9094
SAM_22	1	18	Dakar	1	Asymptomatic	9	0	5.1	62	10.5	0	0	-2.55	-4.15	-3.84	-2.63	-3.6	0	1	1	39°	0	1	27.19	22.36	11.54	4837.12	140161	2.64145e+08		0		M9095
SAM_23	1	23	Dakar	0	Asymptomatic	36	0	9.8	91.5	11.5	1	0	-3.18	-2.93	-1.28	-3.22	-3.73	0	0	1	38°	0	0	0	30.21	9.04	8.22243e+11	589.431	1.50866e+09		0		M9096
SAM_24	1	18	Fatick	1	Asymptomatic	13	1	7.3	75.5	11.5	0	0	-3.43	-2.74	-0.59	-3.47	-3.12	0	0	1	38°5	0	0	0	0	0	8.22243e+11	8.22243e+11	8.22243e+11		0		M9097
SAM_25	1	30	Dakar	0	Asymptomatic	36	1	7.7	80	11.5	1	1	NA	NA	-3.46	NA	-3.09	1	1	1	39°	0	0	0	13.26	13.05	8.22243e+11	7.96522e+07	9.22072e+07		0		M9098
SAM_26	1	29	Fatick	1	Asymptomatic	15	0	5.6	67.5	10.5	0	0	-4.22	-5.18	-4.91	-3.79	-4.27	0	0	1	38°	0	0	0	25.19	9.63	8.22243e+11	19497.9	9.99998e+08		0		M9101
SAM_27	1	33	Fatick	1	Asymptomatic	18	0	7	72	11.5	0	0	-2.99	-4.02	-4.07	-2.32	-3.33	0	1	1	37°8	0	0	0	24.24	12.55	8.22243e+11	37805.2	1.30652e+08		0		M9102
SAM_28	1	35	Dakar	1	Asymptomatic	18	0	7.8	77	11.5	0	0	-2.99	-3.17	-2.25	-2.69	-3.33	0	0	1	38°	0	0	0	24.45	34.25	8.22243e+11	32657.7	35.2797		0		M9103
SAM_29	1	20	Dakar	1	Asymptomatic	14	0	6.3	73	11.5	0	0	-4.5	-4.25	-2.41	-4.33	-3.18	0	1	1	38°	0	0	0	27.47	25.03	8.22243e+11	3979.52	21798.1		0		M9104
SAM_30	1	17	Dakar	1	Asymptomatic	8	1	5.54	66	11	0	0	-3.81	-4.12	-2.64	-3.81	-3.5	0	1	1	38°6	0	1	28.37	31.04	11.45	2125.21	330.516	2.81245e+08		1	CSUR Q8010	M9176
SAM_31	1	37	Dakar	0	Asymptomatic	33	0	10.9	98	11.5	1	0	-3.75	-2.1	0.71	-4	-3.93	0	1	1	37°5	0	0	0	0	0	8.22243e+11	8.22243e+11	8.22243e+11		0		M9105
SAM_32	1	21	Dakar	1	Asymptomatic	22	0	7.6	79	11.5	0	0	-3.74	-3.88	-2.65	-3.57	-3.51	0	1	1	38°	1	0	0	0	0	8.22243e+11	8.22243e+11	8.22243e+11		0		M9106
SAM_33	1	20	Dakar	1	Asymptomatic	12	0	6.7	77	11	0	0	-4.05	-2.64	0.69	-4.26	-3.19	0	1	1	38°	0	0	0	28.84	27.3	8.22243e+11	1531.55	4480.12		0		M9107
SAM_34	1	28	Dakar	1	Asymptomatic	12	1	6.3	70	11	0	0	-3.66	-3.94	-2.84	-3.42	-3.65	0	0	1	37°8	0	0	0	29.76	29.52	8.22243e+11	806.581	953.446		0		M9108
SAM_35	1	31	Dakar	1	Asymptomatic	12	0	6.06	75.5	11.5	0	0	-4.76	-3.47	0.12	-4.89	-2.64	0	0	1	38°8	0	0	0	26.09	14.47	8.22243e+11	10412.5	3.42713e+07		0		M9109
SAM_36	1	30	Fatick	1	Asymptomatic	11	0	6.9	75	11	0	0	-3.29	-1.95	0.88	-3.48	-3.11	0	1	1	38°	0	0	0	27.53	15.03	8.22243e+11	3816.53	2.31963e+07		0		M9110
SAM_37	1	25	Dakar	0	Asymptomatic	36	0	9.4	88.5	11.5	1	0	-3.14	-3.27	-1.88	-3.1	-3.73	0	1	1	38°	0	0	0	26.61	32.28	8.22243e+11	7246.91	139.266		0		M9127
SAM_38	1	30	Dakar	0	Asymptomatic	36	1	10	96	11.5	1	0	-3.14	-3.26	-1.87	-3.1	-3.73	0	1	1	38.1°	0	0	0	9.69	9.82	8.22243e+11	9.59041e+08	8.75963e+08		0		M9131
SAM_39	1	26	Dakar	1	Asymptomatic	14	0	6.24	70	11.5	0	0	-3.11	-3.6	-2.72	-2.76	-2.73	0	1	1	38°	0	0	0	26.24	23.12	8.22243e+11	9378.9	82523.2		0		M9132
SAM_40	1	27	Dakar	1	Asymptomatic	11	0	6.65	72.5	11	0	0	-3.08	-2.49	-0.58	-3.06	-3.15	0	0	1	37°8	0	0	0	33.36	30.65	8.22243e+11	65.6036	433.756		0		M9133
SAM_41	1	22	Dakar	1	Asymptomatic	21	1	7.6	79.5	11	0	0	-5.37	-4.76	-2.23	-5.49	-3.99	0	1	1	38°	0	0	0	29.73	32.21	8.22243e+11	823.624	146.229		0		M9134
SAM_42	1	20	Dakar	1	Asymptomatic	8	0	5.2	64	11	0	0	-3.36	-3.78	-2.32	-3.39	-3.01	0	1	1	38°	0	0	0	29.2	11.5	8.22243e+11	1191.68	2.71613e+08		0		M9135
SAM_43	1	20	Dakar	1	Asymptomatic	24	0	8.3	84	11.5	1	1	NA	NA	-6.73	NA	-3.28	0	1	1	38°2	0	0	0	29.1	33.08	8.22243e+11	1277.7	79.7414		0		M9136
SAM_44	1	15	Fatick	1	Asymptomatic	18	0	8.01	83	11.5	0	0	-3.45	-2.22	0.45	-3.66	-2.94	0	1	1	37°8	0	0	0	28.28	28.31	8.22243e+11	2262.79	2215.97		0		M9137
SAM_45	1	24	Dakar	1	Asymptomatic	16	1	6.8	72.5	11	0	0	-3.49	-3.97	-3.3	-3.06	-3.78	0	0	1	37°8	0	0	0	28.35	29.32	8.22243e+11	2155.04	1096.06		0		M9138
SAM_46	1	18	Dakar	1	Asymptomatic	1 mois 8Jours	0	2.12	48	9.5	0	0	-3.79	-4.81	-3.49	-4.85	NA	0	1	1	38°	0	0	0	24.25	28.89	8.22243e+11	37542.7	1479.1		0		M9139
SAM_47	1	30	Fatick	1	Asymptomatic	13	1	7.2	77	11	0	0	-3.94	-2.86	0.03	-4.12	-3.65	0	0	1	38°	0	0	0	10.57	13.61	8.22243e+11	5.19351e+08	6.24098e+07		0		M9140
SAM_48	1	25	Fatick	1	Asymptomatic	24	0	7.4	76.5	11	1	0	-3.51	-4.27	-3.89	-2.96	-4.12	0	1	1	38°	0	0	0	27.52	18.4	8.22243e+11	3843.23	2.21473e+06		0		M9141
SAM_49	1	30	Dakar	1	Asymptomatic	6	0	2.8	54.5	9	0	0	-5.23	-4.77	-1.86	-5.62	NA	0	0	1	38°	0	0	0	25.41	31.68	8.22243e+11	16726	211.575		0		M9142
SAM_50	1	30	Fatick	1	Asymptomatic	10	0	6	67.5	11.5	0	1	NA	NA	-2.08	NA	-2.56	0	1	1	38°	0	0	0	11.12	10.81	8.22243e+11	3.53978e+08	4.39352e+08		0		M9143
SAM_51	1	32	Fatick	1	Asymptomatic	10	0	6.5	72.5	11.5	0	0	-3.34	-2.46	-0.09	-3.39	-2.56	0	1	1	38°	0	0	0	11.35	25.76	8.22243e+11	3.01547e+08	13105.3		0		M9144
SAM_52	1	35	Fatick	1	Asymptomatic	11	0	7.1	75.5	11.5	0	0	-3.08	-1.93	0.58	-3.24	-2.6	0	1	1	38°	0	0	0	31.11	34.14	8.22243e+11	314.777	38.091		0		M9145
SAM_53	1	30	Dakar	0	Asymptomatic	41	0	10	91.5	11.5	1	0	-3.1	-3.2	-1.85	-3.03	-3.83	0	1	1	37°9	0	0	0	28.71	29.3	8.22243e+11	1676.81	1111.45		0		M9146
SAM_54	1	37	Dakar	1	Asymptomatic	11	0	6.4	71	11.5	0	0	-3.3	-2.82	-0.9	-3.25	-2.6	0	1	1	38°5	0	1	23.59	31.33	28.24	59471.2	270.028	2326.76		1	CSUR Q0782	M9180
SAM_55	1	24	Fatick	1	Asymptomatic	24	1	9.02	87.5	11	1	0	-3.94	-2.73	-0.13	-4.14	-4.12	0	0	1	37°8	0	0	0	28.7	29.59	8.22243e+11	1688.53	908.044		0		M9128
SAM_56	1	22	Dakar	1	Asymptomatic	8	0	5.7	67	11.5	0	0	-3.21	-3.08	-1.28	-3.21	-2.46	0	1	1	38°	0	0	0	19.08	10.8	8.22243e+11	1.37875e+06	4.42425e+08		0		M9129
SAM_57	1	17	Dakar	0	Asymptomatic	48	0	10.6	96	11.5	1	0	-3.93	-3.57	-1.56	-3.9	-3.93	0	0	1	37°8	0	0	0	13.13	27.96	8.22243e+11	8.72065e+07	2828.19		0		M9130
SAM_58	1	30	Dakar	0	Asymptomatic	36	1	9.3	89	11.5	1	0	-3.94	-3.64	-2.05	-3.65	-3.99	0	1	1	38°	0	0	0	30.55	14.41	8.22243e+11	465.066	3.57349e+07		0		M9147
SAM_59	1	40	Fatick	1	Asymptomatic	24	0	8.4	84	11.5	1	0	-3.88	-3.33	-1.25	-4.01	-3.6	0	1	1	38°7	0	0	0	27.71	10.7	8.22243e+11	3366.53	4.74362e+08		0		M9148
SAM_60	1	32	Fatick	1	Asymptomatic	18	0	7.5	82.5	11.5	0	0	-4.05	-2.66	0.56	-4.3	-2.9	0	1	1	38°1	1	0	0	15.96	22.01	8.22243e+11	1.21313e+07	178885		0		M9149
SAM_61	1	27	Dakar	1	Asymptomatic	24	1	8.5	89	11.5	1	0	NA	NA	0.34	NA	-3.6	0	0	1	37°8	0	0	0	24.06	30.31	8.22243e+11	42858.6	549.747		0		M9150
SAM_62	1	29	Dakar	0	Asymptomatic	59	1	11	100	11.5	1	0	NA	NA	-2.06	NA	-4.31	0	1	1	38°4	0	0	0	10.68	29.77	8.22243e+11	4.81021e+08	800.979		0		M9151
SAM_63	1	38	Fatick	1	Asymptomatic	9	0	4.46	60	10.5	0	0	-3.17	-5.36	-5.44	-3.3	-3.69	0	0	1	38°	0	0	0	0	0	8.22243e+11	8.22243e+11	8.22243e+11		0		M9152
SAM_64	1	30	Dakar	1	Asymptomatic	12	0	4.4	65	10	0	0	-5.22	-5.58	-3.88	-5.09	-4.27	0	1	1	38°4	0	0	0	26.75	31.53	8.22243e+11	6573.17	234.892		0		M9153
SAM_65	1	22	Fatick	1	Asymptomatic	24	1	7	74	11.5	1	1	NA	NA	-4.74	NA	-3.61	0	1	1	38°2	0	0	0	29.54	33.64	8.22243e+11	940.247	53.9724		0		M9154
SAM_66	1	35	Dakar	1	Asymptomatic	18	1	7.8	79	11.5	0	1	NA	NA	-1.53	NA	-3.33	0	1	1	38°	0	0	0	30.07	24.36	8.22243e+11	649.847	34771.9		0		M9155
SAM_67	1	23	Dakar	1	Asymptomatic	15	1	6.3	70.5	11.5	0	0	-3.81	-4.39	-3.74	-3.39	-3.22	0	1	1	39°	1	1	19.16	29.54	17.35	1.30397e+06	940.247	4.60421e+06		1	CSUR Q0783	M9181
SAM_68	1	20	Fatick	1	Asymptomatic	14	1	6.2	69	11.5	0	0	-3.52	-4.36	-3.99	-3.11	-3.18	0	1	1	39°1	0	1	30.1	29.55	28.45	636.4	933.716	2009.95		1	CSUR Q0784	M9111
SAM_69	1	21	Fatick	1	Asymptomatic	7	0	5.5	66	11.5	0	0	-3.27	-3.08	-1.15	-3.31	-2.39	0	1	1	38°	0	0	0	30.33	30.02	8.22243e+11	542.137	672.893		0		M9156
SAM_70	1	27	Dakar	0	Asymptomatic	25	1	8.7	86.5	11.5	1	1	NA	NA	-0.47	NA	-3.6	0	1	1	38°	0	0	0	26.1	28.14	8.22243e+11	10340.2	2494.72		0		M9157
SAM_71	1	23	Dakar	1	Asymptomatic	24	0	7.28	76	11	1	0	-2.9	-3.94	-3.44	-2.49	-3.8	0	1	1	37°6	0	0	0	26.32	17.32	8.22243e+11	8870.25	4.7015e+06		0		M9158
SAM_72	1	28	Dakar	0	Asymptomatic	54	1	12.4	106	11.5	1	0	-3.79	-2.68	-0.43	-3.86	-4.26	0	0	1	38°8	0	0	0	11.11	15.5	8.22243e+11	3.56454e+08	1.67167e+07		0		M9159
SAM_73	1	40	Dakar	1	Asymptomatic	24	1	6.5	74.5	10	1	1	NA	NA	-4.32	NA	-5.17	0	0	1	38°8	0	0	0	0	0	8.22243e+11	8.22243e+11	8.22243e+11		0		M9160
SAM_74	1	23	Dakar	1	Asymptomatic	15	0	6.45	71.5	11.5	0	0	-3.83	-4.22	-3.35	-3.45	-3.22	0	1	1	38°	0	0	0	0	0	8.22243e+11	8.22243e+11	8.22243e+11		0		M9161
SAM_75	1	25	Dakar	1	Asymptomatic	12	0	6.2	69.5	11.5	0	0	-3.04	-3.29	-2.17	-2.81	-2.64	0	1	1	37°8	0	0	0	24.67	11.68	8.22243e+11	28015	2.39587e+08		0		M9162
SAM_76	1	27	Dakar	1	Asymptomatic	6	1	4.3	61	9.5	0	0	-4.59	-5.31	-3.74	-4.89	-4.96	0	0	1	38°	0	0	0	32.55	30.37	8.22243e+11	115.376	527.231		0		M9163
SAM_77	1	35	Dakar	1	Asymptomatic	8	0	5.4	66	11	0	0	-3.48	-3.5	-1.7	-3.48	-3.01	0	1	1	38°2	0	0	0	28.77	31.32	8.22243e+11	1608.13	271.917		0		M9164
SAM_78	1	30	Fatick	1	Asymptomatic	12	0	6.3	78.5	11.5	0	0	-4.97	-3.16	1.26	-5.27	-2.64	0	0	1	37°8	0	0	0	28.59	30.62	8.22243e+11	1823.09	442.921		0		M9165
SAM_79	1	36	Dakar	1	Asymptomatic	18	0	5.8	68.5	11.5	0	0	-3.49	-4.74	-4.46	-2.91	-2.94	0	1	1	37°9	0	0	0	14.24	29.76	8.22243e+11	4.02302e+07	806.581		0		M9166
SAM_80	1	36	Fatick	1	Asymptomatic	24	0	5.5	77.5	11.5	1	0	-6.14	-5.74	-2.77	-6.3	-3.28	0	1	1	38°	0	0	0	25.57	30.04	8.22243e+11	14961	663.578		0		M9167
SAM_81	1	23	Dakar	1	Asymptomatic	24	0	8.15	77.7	11.5	1	0	-2.1	-3.06	-2.7	-1.83	-3.28	0	1	1	38°	0	0	0	20.4	28	8.22243e+11	549440	2750.43		0		M9168
SAM_82	1	34	Dakar	1	Asymptomatic	15	0	7.1	75.5	11.5	0	0	-3.08	-2.73	-1.09	-2.98	-2.78	0	1	1	37°8	0	0	0	30.59	28.52	8.22243e+11	452.28	1914.24		0		M9169
SAM_83	1	26	Fatick	1	Asymptomatic	24	0	6.59	71.1	11.5	1	0	-3.24	-4.03	-3.23	-2.91	-3.24	0	0	1	38°8	0	0	0	12.61	13.1	8.22243e+11	1.25301e+08	8.90492e+07		0		M9170
SAM_84	1	23	Dakar	1	Asymptomatic	9	1	5.2	64.5	9.6	0	0	-4.25	-4.78	-3.53	-4.21	-5.02	0	0	1	38°	0	0	0	15.02	32.02	8.22243e+11	2.33586e+07	166.934		0		M9171
SAM_85	1	30	Dakar	1	Asymptomatic	23	0	10.1	87, 5	11.5	0	0	-2.03	-1.05	0.56	-2.11	-3.23	0	0	1	38°	0	0	0	10.25	29.06	8.22243e+11	6.4912e+08	1313.83		0		M9172
SAM_86	1	32	Dakar	1	Asymptomatic	11	0	6.15	65.3	11	0	0	-1.86	-3.16	-3.21	-1.62	-3.15	0	0	1	38.1°	0	0	0	11.3	30.2	8.22243e+11	3.12241e+08	593.554		0		M9173
SAM_87	1	25	Dakar	1	Asymptomatic	7	1	6.27	65.5	11.5	0	0	-2.34	-2.87	-1.98	-2.37	-2.92	0	0	1	38°	0	0	0	28.17	29.4	8.22243e+11	2443.1	1036.62		0		M9174
SAM_88	1	NA	Dakar	0	Asymptomatic	36	0	8.74	82.4	11.5	1	0	-2.43	-3.73	-3.32	-2.21	-3.71	0	1	1	37°8	0	0	0	32.01	33.71	8.22243e+11	168.102	51.4024		0		M9175
SAM_89	1	25	Fatick	1	Asymptomatic	24	1	9.94	89.3	11.5	1	0	-3.19	-1.89	0.43	-3.4	-3.6	0	0	1	38°	0	0	0	33.6	32.03	8.22243e+11	55.4983	165.775		0		M9177
SAM_90	1	30	Dakar	0	Asymptomatic	59	1	12.44	100.01	11.5	1	0	-2.7	-2.98	-2.15	-2.51	-4.32	0	0	1	38°	0	0	0	25.01	32.35	8.22243e+11	22104.1	132.634		0		M9178
SAM_91	1	NA	Dakar	1	Asymptomatic	9	0	5.17	61.7	10.5	0	0	-2.25	-4.05	-3.96	-2.35	-3.6	0	0	1	38°2	0	0	0	12.5	28.35	8.22243e+11	1.35285e+08	2155.04		0		M9179
SAM_92	1	25	Dakar	1	Asymptomatic	12	0	6.77	70.6	11.5	0	0	-2.32	-2.55	-1.75	-2.11	-2.64	0	1	1	37°8	0	0	0	10.5	30.24	8.22243e+11	5.45318e+08	577.234		0		M9182
SAM_93	1	32	Fatick	1	Asymptomatic	26	1	8.93	84.1	11.5	1	0	-3.17	-3.07	-1.7	-3.13	-3.69	0	0	1	37°8	0	0	0	15.09	29.18	8.22243e+11	2.22463e+07	1208.41		0		M9183
SAM_94	1	NA	Dakar	1	Asymptomatic	8	1	5.69	68	11.5	0	0	-4.2	-3.92	-1.75	-4.19	-2.98	0	0	1	38°	0	0	0	16.32	27.34	8.22243e+11	9.43922e+06	4356.94		0		M9113
SAM_95	1	35	Dakar	1	Asymptomatic	6	0	5.34	63.5	11	0	0	-2.65	-2.99	-1.61	-2.78	-2.86	0	0	1	38°	0	0	0	18.63	19.04	8.22243e+11	1.88668e+06	1.41773e+06		0		M9114
SAM_96	1	21	Dakar	1	Asymptomatic	24	0	7.66	77	11.5	1	0	-3.37	-4.03	-3.51	-2.91	-3.6	0	1	1	38°	0	0	0	14.05	12.03	8.22243e+11	4.59267e+07	1.87724e+08		0		M9184
SAM_97	1	37	Dakar	1	Asymptomatic	19	1	5.5	65.7	9	0	0	-3.79	-5.7	-6.57	-3.08	-6	1	1	1	38°	0	0	0	9.69	13.61	8.22243e+11	9.59041e+08	6.24098e+07		0		M9189
SAM_98	1	19	Dakar	1	Asymptomatic	6	0	3.97	51.3	8.7	0	0	-2.3	-4.85	-3.99	-3.87	NA	0	1	1	38°	0	0	0	9.52	10.7	8.22243e+11	1.07968e+09	4.74362e+08		0		M9190
SAM_99	1	NA	Dakar	1	Asymptomatic	15	1	7.76	73	11.5	0	0	-1.96	-2.73	-2.77	-1.5	-6.17	0	1	1	38°	0	0	0	10.71	32.76	8.22243e+11	4.71067e+08	99.6662		0		M9191
SAM_100	1	25	Dakar	1	Asymptomatic	18	1	7.86	77.5	11.5	0	0	-3.01	-3.1	-2.07	-2.76	-3.33	0	1	1	38°	0	0	0	14.08	34.72	8.22243e+11	4.49763e+07	25.4247		0		M9188
SAM_101	1	29	Dakar	1	Asymptomatic	18	0	7.1	73.5	11.5	0	0	-2.57	-3.27	-2.77	-2.12	-2.94	0	1	1	37°9	0	0	0	11.31	9.4	8.22243e+11	3.10072e+08	1.17387e+09		0		M9192
SAM_102	1	25	Dakar	0	Asymptomatic	42	1	10.24	91.8	11.5	1	0	-3.39	-3.36	-2.16	-3.05	-4.1	0	0	1	37°6	0	0	0	17.47	26.36	8.22243e+11	4.23478e+06	8626.37		0		M9116
SAM_103	1	33	Dakar	0	Asymptomatic	48	0	11.86	97.5	11.5	1	0	-2.35	-1.9	-0.53	-2.44	-3.85	0	1	1	38°	0	0	0	25.34	28.93	8.22243e+11	17562.3	1438.43		0		M9211
SAM_104	1	39	Dakar	0	Asymptomatic	33	1	7	79	11.5	1	0	-4.8	-5.28	-4.36	-4.31	-3.93	0	1	1	38°8	0	0	0	10.31	19.12	8.22243e+11	6.22534e+08	1.34084e+06		0		M9112
SAM_105	1	21	Dakar	1	Asymptomatic	7	0	5.48	67.5	10.5	0	0	-4.46	-3.95	-1.4	-4.47	-3.97	0	1	1	37°5	0	0	0	21.12	27.94	8.22243e+11	332641	2867.89		0		M9185
SAM_106	1	35	Dakar	1	Asymptomatic	18	1	7.9	80	11.5	0	0	-3.49	-3.06	-1.16	-3.56	-3.33	0	1	1	38°	0	0	0	33.28	13.07	8.22243e+11	69.3656	9.09308e+07		0		M9186
SAM_107	1	38	Dakar	1	Asymptomatic	13	1	6.5	60	11.5	0	0	-2.58	-3.12	-2.55	-2.31	-3.56	0	1	1	38°8	0	1	12.52	33.69	10.33	1.33412e+08	52.1239	6.13916e+08		1	CSUR Q0718	M9099
SAM_108	1	38	Dakar	0	Asymptomatic	36	0	11.68	94	11.5	1	0	-1.78	-1.36	-0.28	-1.87	-3.71	0	0	1	37°5	0	0	0	12.1	26.58	8.22243e+11	1.78785e+08	7400.04		0		M9187
SAM_109	1	28	Dakar	0	Asymptomatic	25	0	9.1	83	11.5	1	0	-2.1	-2.23	-1.32	-2.09	-3.34	0	1	1	38°	0	0	0	0	0	8.22243e+11	8.22243e+11	8.22243e+11		0		M9115
SAM_110	1	25	Dakar	0	Asymptomatic	42	0	11.91	99	11.5	1	0	-2.62	-1.86	-0.16	-2.78	-3.85	0	1	1	38°6	0	0	0	30.68	33.05	8.22243e+11	424.78	81.4264		0		M9119
SAM_111	1	28	Dakar	1	Asymptomatic	6	1	4.26	58	11.5	0	0	-3.43	-4.64	-3.38	-4.03	-2.57	0	0	1	37°6	0	0	0	11.25	34.04	8.22243e+11	3.23314e+08	40.8406		0		M9117
SAM_112	1	26	Dakar	0	Asymptomatic	33	0	10.4	91.5	11.5	1	0	-2.63	-2.11	-0.57	-2.73	-3.66	0	1	1	38°	0	0	0	18.96	15.06	8.22243e+11	1.49902e+06	2.27163e+07		0		M9118
SAM_113	1	35	Fatick	1	Asymptomatic	9	0	6.3	69.1	11, 5	0	0	-2.72	-2.49	-0.96	-2.7	-2.51	0	1	1	38°8	0	1	15.99	22.3	12.08	1.18803e+07	146147	1.81294e+08		1	CSUR Q0721	M9100
SAM_114	1	35	Dakar	1	Asymptomatic	24	1	10	90	11.5	1	0	-2.76	1.33	7.8	-3.64	-2.51	0	1	1	37°5	0	0	0	15.07	29.25	8.22243e+11	2.25585e+07	1150.87		0		M9123
SAM_115	1	35	Dakar	0	Asymptomatic	36	0	10.73	92	11.5	1	0	-2.36	-2.06	-0.8	-2.41	-3.71	0	1	1	38°	0	0	0	12.09	33.53	8.22243e+11	1.80035e+08	58.2732		0		M9124
SAM_116	1	NA	Dakar	1	Asymptomatic	7	0	6.71	70	11.5	0	0	-2.45	-1.4	0.83	-2.61	-2.39	0	1	1	38°8	0	1	32.19	31.8	25.1	148.282	194.599	20760.1		1	CSUR Q0719	M9091
SAM_117	1	26	Fatick	1	Asymptomatic	17	1	10	87.7	11.5	0	0	-2.7	-0.8	2.29	-3.14	-3.29	0	0	1	37°5	0	0	0	34.65	17.02	8.22243e+11	26.6959	5.7949e+06		0		M9120
SAM_118	1	27	Dakar	1	Asymptomatic	18	1	8.72	82	11.5	0	0	-2.9	-2.19	-0.19	-3.13	-3.33	0	1	1	38°	0	0	0	38.12	36.36	8.22243e+11	2.37726	8.1064		0		M9121
SAM_119	1	22	Fatick	1	Asymptomatic	21	0	7.75	78	11.5	0	0	-2.62	-3.03	-2.11	-2.4	-3.11	0	1	1	38°6	0	1	30.06	27.32	17.59	654.392	4418.1	3.895e+06		1	CSUR Q0720	M9122
SAM_120	1	19	Dakar	1	Asymptomatic	6	0	6.17	70	11.5	0	0	-3.24	-1.76	1.2	-3.35	-2.31	0	0	1	38°6	0	0	0	34.99	10.5	8.22243e+11	21.0633	5.45318e+08		0		M9125
SAM_121	1	31	Dakar	1	Asymptomatic	15	0	7.65	74	11,5 cm	0	0	-1.81	-2.08	-1.64	-1.54	-2.78	0	0	1	37°8	0	0	0	12.99	12.07	8.22243e+11	9.61451e+07	1.82562e+08		0		M9126
SAM_122	1	23	Dakar	1	Asymptomatic	22	0	8.2	78.2	11.5	0	0	-1.98	-2.53	-2.06	-1.74	-3.11	0	1	1	38°8	0	0	0	17.28	25.3	8.22243e+11	4.83442e+06	18058.8		0		M9170bihu
SAM_123	1	27	Fatick	1	Asymptomatic	12	1	6.81	69	11.5	0	0	-2.33	-3.33	-3.25	-1.99	-3.12	0	0	1	38°	0	0	0	15.01	30.5	8.22243e+11	2.35219e+07	481.56		0		M9171bihu
SAM_124	1	32	Dakar	1	Asymptomatic	19	0	7.78	76	11.5	0	0	-2.1	-2.65	-2.22	-1.76	-3	0	0	1	38°	0	0	0	39	35	8.22243e+11	1.28736	20.917		0		M9172bihu
SAM_125	1	26	Dakar	1	Asymptomatic	24	1	8.5	78.7	11.5	1	0	-2.28	-3.13	-2.99	-1.83	-3.56	0	1	1	38.1°	0	0	0	37.02	32.5	8.22243e+11	5.11736	119.468		0		M9173bihu
SAM_126	1	24	Dakar	1	Asymptomatic	6	0	4.98	59.9	11.5	0	0	-2.23	-4.59	-4.75	-2.77	-2.91	0	0	1	38°	0	0	0	0	0	8.22243e+11	8.22243e+11	8.22243e+11		0		M9174bihu
SAM_127	1	25	Dakar	0	Asymptomatic	34	0	8.7	84	11.5	1	0	-3.46	-3.97	-3.12	-3.11	-3.95	0	1	1	37°8	0	0	0	25.9	27.5	8.22243e+11	11886.9	3897.18		0		M9175bihu
SAM_128	1	19	Dakar	1	Asymptomatic	19	0	7.98	78	11	0	0	-3.09	-3.12	-1.95	-2.92	-3.9	0	1	1	38°	0	0	0	19.3	20	8.22243e+11	1.18274e+06	726106		0		M9176bihu
SAM_129	1	38	Dakar	1	Asymptomatic	13	1	7.06	70	11	0	0	-2.21	-3.04	-2.86	-1.89	-3.65	0	0	1	38°	0	0	0	38.6	19.19	8.22243e+11	1.7013	1.27699e+06		0		M9177bihu
SAM_130	1	31	Dakar	0	Asymptomatic	59	0	10.75	100	11	1	0	-3.97	-3.77	-1.98	-3.85	-4.51	0	1	1	38°2	0	0	0	36.36	37	8.22243e+11	8.1064	5.1892		0		M9178bihu
SAM_131	1	20	Dakar	1	Asymptomatic	18	0	8.81	79	11.5	0	0	-1.32	-4.92	-6.54	-0.63	-4.09	0	1	1	37°1	0	0	0	0	0	8.22243e+11	8.22243e+11	8.22243e+11		0		M9179bihu
SAM_132	1	28	Dakar	1	Asymptomatic	22	0	8.12	78	11.5	0	0	-2.05	-2.78	-2.37	-178	-3.17	0	1	1	38,6°	0	0	0	0	0	8.22243e+11	8.22243e+11	8.22243e+11		0		M9180bihu
SAM_133	1	25	Dakar	0	Asymptomatic	36	1	11.51	94	11.5	1	0	-1.96	-1.49	-0.3	-2.05	-3.71	0	1	1	37,6°	0	0	0	36	21	8.22243e+11	10.4184	361660		0		M9181bihu
SAM_134	1	19	Dakar	0	Asymptomatic	31	0	9.5	80	11.5	1	0	-1.32	-2.99	-3.68	-0.77	-3.85	0	0	1	37,5°	0	0	0	38	39	8.22243e+11	2.58464	1.28736		0		M9182bihu
SAM_135	1	32	Dakar	1	Asymptomatic	16	0	7.44	79.9	11.5	0	0	-3.54	-2.35	0.41	-3.75	-2.79	0	1	1	38°	0	0	0	32.15	38	8.22243e+11	152.474	2.58464		0		M9183bihu
SAM_136	1	30	Dakar	0	Asymptomatic	38	0	10.89	92.2	11.5	1	0	-2.23	-2.15	-1.11	-2.22	-3.76	0	1	1	36,8°	0	0	0	36	26.3	8.22243e+11	10.4184	8994.77		0		M9184bihu
SAM_137	1	25	Dakar	0	Asymptomatic	28	1	10.63	89.7	11.5	1	0	-2.41	-1.7	-0.25	-2.44	-3.74	0	1	1	35,6°	0	0	0	0	0	8.22243e+11	8.22243e+11	8.22243e+11		0		M9185bihu
SAM_138	1	38	Dakar	1	Asymptomatic	23	1	9.52	87	11.5	0	0	-2.96	-2.02	-0.02	-3.12	-3.51	0	1	1	36°6	0	0	0	0	0	8.22243e+11	8.22243e+11	8.22243e+11		0		M9186bihu
SAM_139	1	NA	Dakar	1	Asymptomatic	12	0	6.4	78	10	0	0	-4.72	-4.6	-2.38	-4.7	-4.75	0	0	1	36°8	0	0	0	0	0	8.22243e+11	8.22243e+11	8.22243e+11		0		M9187bihu
SAM_140	1	28	Dakar	1	Asymptomatic	21	0	7.29	78.2	11.5	0	0	-3.39	-3.38	-1.79	-3.29	-3.06	0	0	1	38,6°	0	0	0	30.39	29	8.22243e+11	519.933	1369.94		0		M9188bihu
SAM_141	1	26	Dakar	1	Asymptomatic	18	1	7.6	74.7	11.5	0	0	-2.72	-3.25	-2.8	-2.26	-3.29	0	0	1	37,6°	0	0	0	37.7	30.32	8.22243e+11	3.18574	545.929		0		M9189bihu
SAM_142	1	31	Dakar	0	Asymptomatic	56	1	11.48	95.2	11.5	1	0	-2.65	-3.37	-2.9	-2.26	-4.29	0	0	1	38,5°	0	0	0	0	0	8.22243e+11	8.22243e+11	8.22243e+11		0		M9183bihu
SAM_143	1	NA	Dakar	1	Asymptomatic	17	0	6.77	76	11.5	0	0	-3.72	-3.33	-1.31	-3.64	-2.84	0	0	1	38°	0	0	0	0	0	8.22243e+11	8.22243e+11	8.22243e+11		0		M9177bihu
SAM_144	1	27	Dakar	0	Asymptomatic	27	0	7.4	79	11.5	1	0	-3.55	-4.07	-2.75	-3.47	-3.4	0	0	1	38,8°	0	0	0	0	0	8.22243e+11	8.22243e+11	8.22243e+11		0		M9088
SAM_145	1	33	Dakar	1	Asymptomatic	9	0	5.6	66	11.5	0	0	-3.07	-3.46	-2.22	-3.01	-2.51	0	1	1	38,6°	0	0	0	0	0	8.22243e+11	8.22243e+11	8.22243e+11		0		M9123
SAM_146	1	27	Dakar	1	Asymptomatic	19	1	6.8	75.6	11.5	0	0	-4.28	-4.24	-2.78	-4.03	-3.33	0	0	1	37°6	0	0	0	25.13	30.09	8.22243e+11	20330.5	640.851		0		M9185bihu
SAM_147	1	24	Dakar	1	Asymptomatic	14	0	6.1	70.5	11.5	0	0	-3.51	-3.61	-2.2	-3.27	-2.69	0	0	1	38°	0	0	0	0	0	8.22243e+11	8.22243e+11	8.22243e+11		0		M9097
SAM_148	1	21	Dakar	1	Asymptomatic	16	0	6.8	71.5	11.5	0	0	-2.53	-3.12	-2.55	-2.14	-2.78	0	1	1	38°8	0	0	0	0	0	8.22243e+11	8.22243e+11	8.22243e+11		0		M9182bihu
SAM_149	1	24	Dakar	1	Asymptomatic	9	0	5.35	63.5	11	0	0	-2.63	-3.81	-3.23	-2.63	-3.06	0	1	1	37°5	0	0	0	0	0	8.22243e+11	8.22243e+11	8.22243e+11		0		M9178bihu
SAM_150	1	36	Dakar	1	Asymptomatic	12	0	5.5	69	11	0	0	-4.2	-4.01	-1.96	-4.08	-3.15	0	0	1	37°5	0	0	0	26	31.98	8.22243e+11	11086.6	171.654		0		M9179
SAM_151	1	24	Dakar	1	Asymptomatic	7	0	4.2	62.5	10	0	0	-4.84	-4.97	-2.63	-4.94	-4.03	1	0	1	38°5	0	0	0	27.55	30.38	8.22243e+11	3763.7	523.569		0		M9150
CTL_1	0	32	Dakar	1	Asymptomatic	12	0	8.9	65	12	0	0	2.4	-0.05	-3.51	2.75	-2.07	0	0	0	36°8	0	0	0	26.49	30.28	8.22243e+11	7879.11	561.363		0		M9197b
CTL_2	0	26	Fatick	1	Asymptomatic	7	0	9.5	71	14	0	0	1.37	1.45	0.96	1.24	0.01	0	0	0	37°	0	0	0	0	0	8.22243e+11	8.22243e+11	8.22243e+11		0		M9198b
CTL_3	0	18	Dakar	1	Asymptomatic	6	1	7.91	68	13.5	0	0	0.23	0.28	0.31	0.13	-0.35	0	0	0	37°	0	0	0	0	0	8.22243e+11	8.22243e+11	8.22243e+11		0		M9199b
CTL_4	0	21	Fatick	0	Asymptomatic	18	0	10.6	82	14.5	0	0	0.09	0.29	0.44	0.03	0.02	0	0	0	37°8	0	0	0	0	0	8.22243e+11	8.22243e+11	8.22243e+11		0		M9197b
CTL_5	0	24	Dakar	0	Asymptomatic	22	0	11.3	84.7	13.5	0	0	0.15	0.17	0.03	0.2	-1.09	0	0	0	37°8	0	0	0	0	0	8.22243e+11	8.22243e+11	8.22243e+11		0		M9204bihu
CTL_6	0	33	Dakar	1	Asymptomatic	18	1	11.1	82.5	13	0	0	0.18	0.13	0.09	0.13	-1.72	0	0	0	38°8	0	0	0	0	0	8.22243e+11	8.22243e+11	8.22243e+11		0		M9205bihu
CTL_7	0	24	Dakar	1	Asymptomatic	11	1	9.5	73	14.5	0	0	0.53	0.08	-0.66	0.64	-0.1	0	0	0	37°8	0	0	0	0	0	8.22243e+11	8.22243e+11	8.22243e+11		0		M9206bihu
CTL_8	0	40	Fatick	0	Asymptomatic	24	0	10	86	13	1	0	0.69	0.48	-0.14	0.77	-1.68	0	0	0	37°8	0	0	0	0	34.28	8.22243e+11	8.22243e+11	34.5497		0		M9208bihu
CTL_9	0	39	Fatick	1	Asymptomatic	18	1	10	77	14	0	0	0.13	-0.81	-1.95	0.55	-0.76	0	0	0	37°4	0	0	0	0	0	8.22243e+11	8.22243e+11	8.22243e+11		0		M9203bihu
CTL_10	0	24	Fatick	1	Asymptomatic	10	1	10.4	75.5	13.5	0	0	0.95	-0.92	0.43	0.92	-1.02	0	0	0	37°	0	0	0	0	0	8.22243e+11	8.22243e+11	8.22243e+11		0		M9178bihu
CTL_11	0	40	Dakar	1	Asymptomatic	9	0	8.7	70.7	14	0	0	0.51	0.46	0.23	0.44	-0.06	0	0	0	36°8	0	0	0	0	0	8.22243e+11	8.22243e+11	8.22243e+11		0		M9190bihu
CTL_12	0	40	Dakar	0	Asymptomatic	45	0	16	99.5	15	1	0	0.64	0.22	-0.34	0.61	-0.82	0	0	0	36°8	0	0	0	0	30.59	8.22243e+11	8.22243e+11	452.28		0		M9191bihu
CTL_13	0	30	Dakar	1	Asymptomatic	9	1	8.8	71.5	14	0	0	0.06	-0.37	-0.77	0.12	-0.52	0	0	0	36°8	0	0	0	0	0	8.22243e+11	8.22243e+11	8.22243e+11		0		M9192bihu
CTL_14	0	27	Fatick	0	Asymptomatic	24	1	14	93.5	16	1	0	0.35	1.29	2.07	0.09	0.7	0	0	0	36°8	0	0	0	34.38	28.61	8.22243e+11	32.2236	1797.85		0		M9193bihu
CTL_15	0	35	Dakar	0	Asymptomatic	36	1	15.8	100	14	1	0	0.34	0.79	1.05	0.16	-1.49	0	0	0	36°8	0	0	0	0	31.7	8.22243e+11	8.22243e+11	208.646		0		M9194bihu
CTL_16	0	22	Fatick	1	Asymptomatic	8	1	9.8	71.5	14.5	0	0	1.13	0.9	0.12	1.1	-0.02	0	0	0	37°	0	0	0	31.53	34.99	8.22243e+11	234.892	21.0633		0		M9195bihu
CTL_17	0	31	Dakar	1	Asymptomatic	11	1	10	76	15	0	0	0.36	0.33	0.11	0.37	0.31	0	0	0	36°8	0	0	0	0	33.43	8.22243e+11	8.22243e+11	62.4797		0		M9196bihu
CTL_18	0	22	Dakar	1	Asymptomatic	9	0	9.3	70	14.5	0	0	1.14	0.75	-0.19	1.16	0.32	0	0	0	36°8	0	0	0	0	34.17	8.22243e+11	8.22243e+11	37.3028		0		M9197bihu
CTL_19	0	19	Dakar	1	Asymptomatic	8	1	8.5	70	12.5	0	0	0.11	-0.69	-1.43	0.21	-1.97	0	0	0	37°	0	0	0	0	0	8.22243e+11	8.22243e+11	8.22243e+11		0		M9198bihu
CTL_20	0	21	Fatick	0	Asymptomatic	24	1	12.5	73	13.5	1	0	3.51	0.25	-4.62	4.63	-1.5	0	0	0	37°	0	0	0	34.65	29.46	8.22243e+11	26.6959	994.164		0		M9199bihu
CTL_21	0	32	Fatick	0	Asymptomatic	34	0	11	91.5	14	1	0	0.89	0.06	-1.04	1.04	-1.9	0	0	0	36°8	0	0	0	0	0	8.22243e+11	8.22243e+11	8.22243e+11		0		M9200bihu
CTL_22	0	23	Dakar	0	Asymptomatic	59	1	16	108.5	14	1	0	0.26	0.23	0.04	0.31	-1.93	0	0	0	36°8	0	0	0	0	0	8.22243e+11	8.22243e+11	8.22243e+11		0		M9201bihu
CTL_23	0	29	Fatick	1	Asymptomatic	7	1	8.7	65.5	12	0	0	1.94	0.11	-2.28	1.93	-2.38	0	0	0	37°	0	0	0	0	0	8.22243e+11	8.22243e+11	8.22243e+11		0		M9202bihu
CTL_24	0	33	Dakar	0	Asymptomatic	28	1	10.82	86	12.5	1	0	1.94	0.57	-1.54	2.21	-2.73	0	0	0	36°8	0	0	0	0	0	8.22243e+11	8.22243e+11	8.22243e+11		0		M9203bihu
CTL_25	0	20	Dakar	0	Asymptomatic	36	1	15	96.2	13.5	1	0	0.56	0.38	0.03	0.5	-1.96	0	0	0	36°8	0	0	0	0	34.54	8.22243e+11	8.22243e+11	28.8232		0		M9204bihu
CTL_26	0	30	Fatick	1	Asymptomatic	18	0	11.5	80	12.5	0	0	1.43	0.78	-0.58	1.54	-1.88	0	0	0	37°	0	0	0	0	0	8.22243e+11	8.22243e+11	8.22243e+11		0		M9205bihu
CTL_27	0	34	Dakar	0	Asymptomatic	20	1	12.5	80	14	0	0	2.09	0.7	-1.79	2.47	-0.88	0	0	0	37°	0	0	0	0	32.36	8.22243e+11	8.22243e+11	131.713		0		M9206bihu
CTL_28	0	21	Dakar	0	Asymptomatic	34	0	11.9	91	13.5	1	0	1.63	0.37	-1.37	1.84	-1.96	0	0	0	37°	0	0	0	0	0	8.22243e+11	8.22243e+11	8.22243e+11		0		M9207bihu
CTL_29	0	30	Dakar	0	Asymptomatic	18	0	11.5	85	12.5	0	0	0.28	0.78	1.11	0.19	-1.88	0	0	0	36°8	0	0	0	0	32.76	8.22243e+11	8.22243e+11	99.6662		0		M9208bihu
CTL_30	0	30	Dakar	1	Asymptomatic	13	0	10	78	14	0	0	0.34	0.51	0.6	0.23	-0.25	0	0	0	37°	0	0	0	0	0	8.22243e+11	8.22243e+11	8.22243e+11		0		M9209bihu
CTL_31	0	28	Dakar	1	Asymptomatic	12	1	10.5	78	14	0	0	0.48	0.57	0.46	0.43	-0.61	0	0	0	37°	0	0	0	0	0	8.22243e+11	8.22243e+11	8.22243e+11		0		M9210bihu
CTL_32	0	29	Dakar	1	Asymptomatic	18	1	11.3	82	14.5	0	0	0.51	0.13	-0.45	0.58	-0.8	0	0	0	37°	0	0	0	0	0	8.22243e+11	8.22243e+11	8.22243e+11		0		M9211bihu
CTL_33	0	27	Fatick	0	Asymptomatic	20	1	12.5	84	14	0	0	1.24	0.7	-0.39	1.34	-0.88	0	0	0	36°8	0	0	0	0	0	8.22243e+11	8.22243e+11	8.22243e+11		0		M9190b
CTL_34	0	26	Dakar	0	Asymptomatic	24	0	10.7	85	13.5	1	0	0.83	0.25	-0.7	0.97	-1.03	0	0	0	37°	0	0	0	0	0	8.22243e+11	8.22243e+11	8.22243e+11		0		M9191b
CTL_35	0	17	Fatick	1	Asymptomatic	15	0	10.5	76.5	14.5	0	0	0.82	-0.01	-1.42	1.16	-0.24	0	0	0	36°8	0	0	0	0	0	8.22243e+11	8.22243e+11	8.22243e+11		0		M9192b
CTL_36	0	19	Dakar	0	Asymptomatic	20	0	10.5	82	14	0	0	0.95	0.14	-1.09	1.15	-0.88	0	0	0	37°	0	0	0	0	0	8.22243e+11	8.22243e+11	8.22243e+11		0		M9193b
CTL_37	0	25	Fatick	0	Asymptomatic	23	0	12.5	89.5	14.5	0	0	0.25	0.68	0.81	0.28	-0.32	0	0	0	37°	0	0	0	0	0	8.22243e+11	8.22243e+11	8.22243e+11		0		M9194b
CTL_38	0	35	Dakar	1	Asymptomatic	8	0	7.8	66.5	12.5	0	0	1.61	0.28	-1.7	1.68	-1.43	0	0	0	36°8	0	0	0	0	0	8.22243e+11	8.22243e+11	8.22243e+11		0		M9195b
CTL_39	0	27	Dakar	0	Asymptomatic	24	1	11.5	82	13.5	1	0	0.83	0.01	-1.16	1	-1.21	0	0	0	36°8	0	0	0	0	0	8.22243e+11	8.22243e+11	8.22243e+11		0		M9196b
CTL_40	0	29	Dakar	1	Asymptomatic	6	0	8.46	65	14	0	0	1.8	0.19	-1.19	1.74	-0.81	0	0	0	37°	0	0	0	0	0	8.22243e+11	8.22243e+11	8.22243e+11		0		M9197b
CTL_41	0	40	Fatick	1	Asymptomatic	18	1	11.5	81	14	0	0	0.93	0.28	-0.81	1.09	-0.8	0	0	0	36°8	0	0	0	0	0	8.22243e+11	8.22243e+11	8.22243e+11		0		M9198b
CTL_42	0	21	Fatick	1	Asymptomatic	16	0	10.5	78	13.5	0	0	0.87	0.38	-0.58	0.99	-0.82	0	0	0	37°	0	0	0	0	0	8.22243e+11	8.22243e+11	8.22243e+11		0		M9199b
CTL_43	0	25	Dakar	1	Asymptomatic	12	0	10.5	72	13	0	0	2.16	1.09	-1.21	2.42	-1.12	0	0	0	36°8	0	0	0	0	0	8.22243e+11	8.22243e+11	8.22243e+11		0		M9200b
CTL_44	0	21	Dakar	1	Asymptomatic	8	0	8.5	69.5	13.5	0	0	0.58	0.28	-0.25	0.55	-0.49	0	0	0	37°	0	0	0	0	0	8.22243e+11	8.22243e+11	8.22243e+11		0		M9201b
CTL_45	0	40	Fatick	1	Asymptomatic	9	0	8.5	70	12	0	0	0.44	0.02	-0.59	0.48	-1.98	0	0	0	37°	0	0	0	0	0	8.22243e+11	8.22243e+11	8.22243e+11		0		M9202b
CTL_46	0	27	Dakar	1	Asymptomatic	9	1	10	77	15	0	0	0.13	0.81	1.63	-0.13	0.38	0	0	0	37°	0	0	0	0	0	8.22243e+11	8.22243e+11	8.22243e+11		0		M9203b
CTL_47	0	24	Dakar	0	Asymptomatic	24	0	10	82	14	1	0	0.83	0.01	-1.16	1	-0.75	0	0	0	37°	0	0	0	0	0	8.22243e+11	8.22243e+11	8.22243e+11		0		M9204b
CTL_48	0	31	Dakar	1	Asymptomatic	6	0	8.14	71	14	0	0	0.23	0.92	1.63	0.02	0.09	0	0	0	36°8	0	0	0	0	0	8.22243e+11	8.22243e+11	8.22243e+11		0		M9205b
CTL_49	0	30	Dakar	1	Asymptomatic	11	1	10.37	78	13	0	0	0.34	0.66	0.95	0.18	-1.54	0	0	0	36°8	0	0	0	0	0	8.22243e+11	8.22243e+11	8.22243e+11		0		M9206b
CTL_50	0	35	Dakar	0	Asymptomatic	19	1	11.62	84	14.5	0	0	0.38	0.22	-0.06	0.38	-0.39	0	0	0	NA	0	0	0	0	0	8.22243e+11	8.22243e+11	8.22243e+11		0		M9207b
CTL_51	0	40	Dakar	1	Asymptomatic	23	0	10.8	83.5	14	0	0	1.28	0.49	-0.9	1.44	-0.75	0	0	0	37°	0	0	0	0	0	8.22243e+11	8.22243e+11	8.22243e+11		0		M9208b
CTL_52	0	24	Dakar	1	Asymptomatic	6	1	7.2	62	12.5	0	0	1.17	-1.28	-3.28	0.94	-1.79	0	0	0	37°	0	0	0	0	0	8.22243e+11	8.22243e+11	8.22243e+11		0		M9209b
CTL_53	0	35	Dakar	1	Asymptomatic	6	0	7.8	66	12.5	0	0	0.71	0.18	-0.53	0.64	-1.28	0	0	0	36°8	0	0	0	0	0	8.22243e+11	8.22243e+11	8.22243e+11		0		M9210b
CTL_54	0	21	Dakar	0	Asymptomatic	24	0	10.94	84	13.5	1	0	0.85	0.38	-0.54	0.97	-1.21	0	0	0	36°8	0	0	0	0	0	8.22243e+11	8.22243e+11	8.22243e+11		0		M9211b

## Sheet: 16S
							M9076ihu	M9077ihu	M9078ihu	M9079ihu	M9080ihu	M9081ihu	M9082ihu	M9083ihu	M9084ihu	M9085ihu	M9086ihu	M9087ihu	M9088ihu	M9089ihu	M9090ihu	M9091ihu	M9092ihu	M9093ihu	M9094ihu	M9095ihu	M9096ihu	M9097ihu	M9098ihu	M9099ihu	M9100ihu	M9101ihu	M9102ihu	M9103ihu	M9104ihu	M9105ihu	M9106ihu	M9107ihu	M9108ihu	M9109ihu	M9110ihu	M9111ihu	M9112ihu	M9113ihu	M9114ihu	M9115ihu	M9116ihu	M9117ihu	M9118ihu
SAM							1	1	1	1	1	1	1	1	1	1	1	1	1	1	1	1	1	1	1	1	1	1	1	1	1	1	1	1	1	1	1	1	1	1	1	1	1	1	1	1	1	1	1
						READ filtrer	49235	61854	62517	51634	59445	48420	59385	52169	50422	38254	46915	42930	45811	40959	36879	37190	45254	103549	76792	106765	112437	90045	67444	62839	36990	60052	38401	32020	16196	42303	41510	34283	41003	80244	74250	100103	91489	82128	54516	62020	50007	70134	74393
						READ identifier	49190	61727	62267	48901	55658	46042	55246	48154	50344	36347	46844	42543	45752	38657	35621	35367	43907	91359	76407	99214	101715	81050	67195	58175	35748	56752	36513	30904	15582	42146	39473	32773	38894	73982	67686	92049	85081	76919	52329	58382	48090	65982	74345
						Listeria grayi	0	0	0	0	89	0	0	0	0	0	0	0	0	0	0	0	0	0	0	0	0	0	0	0	0	0	0	0	0	0	0	0	0	0	0	0	0	0	0	0	0	0	0
						RelatAb_L_grayi	0	0	0	0	0.00159905	0	0	0	0	0	0	0	0	0	0	0	0	0	0	0	0	0	0	0	0	0	0	0	0	0	0	0	0	0	0	0	0	0	0	0	0	0	0
						OTU_Lmonocytogenes	49021	61485	62140	12098	7862	18508	15088	13277	50218	2317	46612	41509	45640	14409	18912	13034	4138	5471	76303	69871	57876	17572	66907	18938	1358	1961	8228	1096	5811	247	188	1577	5172	9567	6793	9096	11656	3566	8612	2555	5993	18955	74272
						RelatAb_Lmonogroup	0.996564	0.99608	0.99796	0.247398	0.141256	0.401981	0.273106	0.27572	0.997497	0.0637467	0.995047	0.975695	0.997552	0.37274	0.530923	0.368536	0.0942447	0.0598846	0.998639	0.704245	0.569002	0.216804	0.995714	0.325535	0.0379881	0.0345538	0.225344	0.0354647	0.37293	0.00586058	0.00476275	0.0481189	0.132977	0.129315	0.10036	0.0988169	0.136999	0.0463605	0.164574	0.0437635	0.124621	0.287275	0.999018
qPCR L monocytogenes							1	0	1	0	0	0	0	0	1	0	0	0	0	0	0	0	0	0	1	1	0	0	1	0	0	0	0	0	0	0	0	0	0	0	0	0	0	0	0	0	0	0	1
Culture L monocytogenes							1	0	1	0	0	0	0	0	1	0	0	0	0	0	0	0	0	0	1	0	0	0	1	0	0	0	0	0	0	0	0	0	0	0	0	0	0	0	0	0	0	0	1
Cult OR PCR L monocytogenes							1	0	1	0	0	0	0	0	1	0	0	0	0	0	0	0	0	0	1	1	0	0	1	0	0	0	0	0	0	0	0	0	0	0	0	0	0	0	0	0	0	0	1
Number of associated reads:							42662	53402	54610	43764	49138	40890	49450	44306	43511	31941	40815	36938	39867	33456	30857	30651	39168	88441	68666	94374	99311	78438	60168	55267	29007	47617	30301	25362	12633	34390	33750	27063	33009	64613	59527	80708	73878	65087	43393	49960	40038	58878	63794
Number of associated reads for known species:							42611	53339	54557	40670	46756	38300	46894	42058	43485	31113	40766	36711	39822	31888	29791	29572	38422	80647	68574	88597	91555	72806	60075	51553	28171	45469	29423	24648	12381	34163	30541	26062	31777	59457	55390	75278	69308	61738	41736	46925	38465	52969	63727
Number of associated reads for putative species:							51	63	53	3094	2382	2590	2556	2248	26	828	49	227	45	1568	1066	1079	746	7794	92	5777	7756	5632	93	3714	836	2148	878	714	252	227	3209	1001	1232	5156	4137	5430	4570	3349	1657	3035	1573	5909	67
Number of non associated reads:							915	1204	976	7543	5311	6342	6563	5409	983	3072	832	938	845	3744	2695	3624	1473	5157	1252	5045	6716	8165	1233	6269	3958	5385	3594	3726	2480	1061	1477	3657	3683	6595	5808	8140	7036	6729	5056	6097	5177	6115	994
Abiotrophia_defectiva,Bacteria	Firmicutes	Bacilli	Lactobacillales	Aerococcaceae	Abiotrophia	Silva	0	0	0	0	0	0	0	1	0	1	0	0	0	0	0	0	0	0	0	0	0	1	0	0	0	0	0	1	0	0	0	0	0	0	0	0	0	0	0	0	0	0	0
Acidaminococcus_intestini,Bacteria	Firmicutes	Negativicutes	Acidaminococcales	Acidaminococcaceae	Acidaminococcus	Silva	0	0	0	0	0	0	0	0	0	0	0	0	0	0	0	0	0	0	0	0	0	0	0	0	0	0	0	0	0	0	0	0	0	0	0	0	0	0	0	1	0	0	0
Acidocella_aluminiidurans,Bacteria	Proteobacteria	Alphaproteobacteria	Rhodospirillales	Acetobacteraceae	Acidocella	Silva	0	0	0	0	0	0	0	0	0	0	0	0	0	0	0	0	0	0	0	0	0	0	0	0	0	0	0	0	0	0	0	0	0	0	0	0	0	0	0	0	0	0	0
Acinetobacter_baumannii,Bacteria	Proteobacteria	Gammaproteobacteria	Pseudomonadales	Moraxellaceae	Acinetobacter	Silva	0	0	0	0	0	0	0	0	0	0	0	0	0	0	0	0	0	0	0	0	0	0	0	0	0	0	0	0	0	0	0	0	0	0	0	0	0	0	0	0	0	0	0
Acinetobacter_haemolyticus,Bacteria	Proteobacteria	Gammaproteobacteria	Pseudomonadales	Moraxellaceae	Acinetobacter	Silva	0	0	0	0	0	0	0	0	0	0	0	0	0	0	0	0	0	0	0	0	0	0	0	0	0	0	0	1	0	0	0	0	0	0	0	0	0	0	0	0	0	0	0
Acinetobacter_indicus,Bacteria	Proteobacteria	Gammaproteobacteria	Pseudomonadales	Moraxellaceae	Acinetobacter	Silva	0	0	0	0	0	0	0	0	0	0	0	0	0	0	0	0	0	0	0	0	0	0	0	0	0	0	0	0	0	0	0	0	0	0	0	0	0	0	0	0	0	0	0
Acinetobacter_johnsonii,Bacteria	Proteobacteria	Gammaproteobacteria	Pseudomonadales	Moraxellaceae	Acinetobacter	Silva	0	0	0	1	1	1	1	1	0	0	0	0	0	1	1	1	0	0	0	1	0	1	0	1	1	1	1	1	1	0	0	1	1	1	1	1	1	1	1	1	1	1	0
Acinetobacter_lwoffii,Bacteria	Proteobacteria	Gammaproteobacteria	Pseudomonadales	Moraxellaceae	Acinetobacter	Silva	0	0	0	1	0	0	0	1	0	0	0	0	0	0	0	0	0	0	0	0	0	1	0	1	1	1	0	1	1	0	0	1	1	1	1	1	1	1	1	1	0	1	0
Acinetobacter_radioresistens,Bacteria	Proteobacteria	Gammaproteobacteria	Pseudomonadales	Moraxellaceae	Acinetobacter	Silva	0	0	0	0	0	0	0	0	0	0	0	0	0	0	0	0	0	0	0	0	0	0	0	0	0	0	0	0	0	0	0	0	0	0	0	0	0	0	0	0	0	0	0
Acinetobacter_rudis,Bacteria	Proteobacteria	Gammaproteobacteria	Pseudomonadales	Moraxellaceae	Acinetobacter	Silva	0	0	0	0	0	0	0	0	0	0	0	0	0	0	0	0	0	0	0	0	0	0	0	0	0	0	0	0	0	0	0	0	0	0	0	0	0	0	0	0	0	0	0
Acinetobacter_schindleri,Bacteria	Proteobacteria	Gammaproteobacteria	Pseudomonadales	Moraxellaceae	Acinetobacter	Silva	0	0	0	0	0	0	0	0	0	0	0	0	0	0	0	0	0	0	0	0	0	0	0	0	0	0	0	0	0	0	0	0	0	0	0	0	0	0	0	0	0	0	0
Acinetobacter_ursingii,Bacteria	Proteobacteria	Gammaproteobacteria	Pseudomonadales	Moraxellaceae	Acinetobacter	Silva	0	0	0	0	0	0	0	0	0	0	0	0	0	0	0	0	0	0	0	0	0	0	0	0	0	0	0	1	0	0	0	1	0	0	0	1	0	0	0	0	0	1	0
Acinetobacter_variabilis,Bacteria	Proteobacteria	Gammaproteobacteria	Pseudomonadales	Moraxellaceae	Acinetobacter	Silva	0	0	0	0	0	0	0	0	0	0	0	0	0	0	0	1	0	0	0	0	0	0	0	0	0	0	0	0	0	0	0	0	0	0	0	0	0	0	0	0	0	0	0
Acinetobacter_venetianus,Bacteria	Proteobacteria	Gammaproteobacteria	Pseudomonadales	Moraxellaceae	Acinetobacter	Silva	0	0	0	0	0	0	0	0	0	0	0	0	0	0	0	0	0	0	0	0	0	0	0	0	0	0	0	0	0	0	0	0	0	0	0	1	0	0	0	0	0	0	0
Actinomadura_livida,Bacteria	Actinobacteria	Actinomycetales	Streptosporangineae	Thermomonosporaceae	Actinomadura	Silva	0	0	0	0	0	0	0	0	0	0	0	0	0	0	0	0	0	0	0	0	0	0	0	0	0	0	0	0	0	0	0	0	0	0	0	0	0	0	0	0	0	0	0
Actinomyces_cardiffensis,Bacteria	Actinobacteria	Actinomycetales	Actinomycineae	Actinomycetaceae	Actinomyces	Silva	0	0	0	0	0	0	0	0	0	0	0	0	0	0	0	0	0	0	0	0	0	0	0	0	0	0	0	0	0	0	0	0	0	0	0	0	0	0	0	0	0	0	0
Actinomyces_gerencseriae,Bacteria	Actinobacteria	Actinomycetales	Actinomycineae	Actinomycetaceae	Actinomyces	Silva	0	0	0	0	0	0	0	0	0	0	0	0	0	0	0	0	0	0	0	0	0	0	0	1	0	0	0	0	0	0	0	0	0	0	0	0	0	0	0	0	0	0	0
Actinomyces_graevenitzii,Bacteria	Actinobacteria	Actinomycetales	Actinomycineae	Actinomycetaceae	Actinomyces	Silva	0	0	0	1	0	1	0	1	0	0	0	0	0	0	0	0	0	0	0	0	0	1	0	0	0	0	1	0	0	0	0	0	0	0	0	0	0	0	1	1	1	0	0
Actinomyces_odontolyticus,Bacteria	Actinobacteria	Actinomycetales	Actinomycineae	Actinomycetaceae	Actinomyces	Silva	0	0	0	0	0	0	0	0	0	0	0	0	0	0	0	0	0	0	0	0	0	0	0	0	0	0	1	0	0	0	0	0	0	0	0	0	0	0	0	0	1	0	0
Actinomyces_pacaensis,Bacteria	Actinobacteria	Actinobacteria	Actinomycetales	Actinomycetaceae	Actinomyces	Culturomics	0	0	0	0	0	0	0	0	0	0	0	0	0	0	0	0	0	0	0	0	0	0	0	0	0	0	0	0	0	0	0	0	0	0	0	0	1	0	0	0	0	0	0
Aeribacillus_pallidus,Bacteria	Firmicutes	Bacilli	Bacillales	Bacillaceae	Aeribacillus	Silva	0	0	0	0	0	0	0	0	0	0	0	0	0	0	0	0	0	0	0	0	0	0	0	0	0	0	0	0	0	0	0	0	0	0	0	0	0	0	0	0	0	0	0
Aggregatibacter_aphrophilus,Bacteria	Proteobacteria	Gammaproteobacteria	Pasteurellales	Pasteurellaceae	Aggregatibacter	Silva	0	0	0	0	0	0	0	0	0	0	0	0	0	0	0	0	0	0	0	0	0	0	0	0	0	0	0	0	0	0	0	0	0	0	0	0	0	0	0	0	0	0	0
Aggregatibacter_ihumii,Bacteria	Proteobacteria	Gammaproteobacteria	Pasteurellales	Pasteurellaceae	Aggregatibacter	Diagnostics	0	0	0	0	0	0	0	0	0	0	0	0	0	0	0	0	0	0	0	0	0	0	0	0	0	0	0	0	0	0	0	0	0	0	0	0	0	0	0	1	0	0	0
Agromyces_indicus,Bacteria	Actinobacteria	Actinobacteria	Micrococcales	Microbacteriaceae	Agromyces	Silva	0	0	0	0	0	0	0	0	0	0	0	0	0	0	0	0	0	0	0	0	0	0	0	0	0	0	0	0	0	0	0	0	0	0	0	0	0	0	0	0	0	0	0
Akkermansia_muciniphila,Bacteria	Verrucomicrobia	Verrucomicrobiae	Verrucomicrobiales	Akkermansiaceae	Akkermansia	Silva	0	0	0	1	0	0	0	1	0	0	0	0	0	0	0	0	0	0	0	1	0	1	0	1	0	0	1	1	1	0	0	0	0	1	0	1	1	1	0	1	1	1	0
Alistipes_indistinctus,Bacteria	Bacteroidetes	Bacteroidia	Bacteroidales	Rikenellaceae	Alistipes	Silva	0	0	0	0	0	0	0	0	0	0	0	0	0	1	0	0	0	0	0	0	0	0	0	0	0	0	0	0	0	0	0	0	0	0	0	0	0	0	1	0	0	0	0
Alistipes_onderdonkii,Bacteria	Bacteroidetes	Bacteroidia	Bacteroidales	Rikenellaceae	Alistipes	Silva	0	0	0	0	0	0	0	0	0	0	0	0	0	0	0	0	0	0	0	0	0	0	0	0	0	0	0	0	0	0	0	0	0	1	0	0	0	0	0	0	0	0	0
Alistipes_timonensis,Bacteria	Bacteroidetes	Bacteroidia	Bacteroidales	Rikenellaceae	Alistipes	Culturomics	0	0	0	0	0	0	0	0	0	0	0	0	0	0	0	0	0	0	0	0	0	0	0	0	0	0	0	1	0	0	0	0	0	0	0	0	0	0	0	1	0	0	0
Alloiococcus_otitis,Bacteria	Firmicutes	Bacilli	Lactobacillales	Carnobacteriaceae	Alloiococcus	Silva	0	0	0	0	0	0	0	0	0	0	0	0	0	0	0	0	0	0	0	0	0	0	0	0	0	0	0	0	0	0	0	0	0	0	0	0	0	0	0	0	0	0	0
Alloprevotella_rava,Bacteria	Bacteroidetes	Bacteroidia	Bacteroidales	Prevotellaceae	Alloprevotella	Silva	0	0	0	0	0	0	0	0	0	0	0	0	0	0	0	0	0	0	0	0	0	0	0	0	0	0	0	0	0	0	0	0	0	0	0	0	0	0	0	0	0	0	0
Alloprevotella_tannerae,Bacteria	Bacteroidetes	Bacteroidia	Bacteroidales	Prevotellaceae	Alloprevotella	Silva	0	0	0	0	0	0	0	0	0	0	0	0	0	0	0	0	0	0	0	0	0	0	0	0	0	0	0	0	0	0	0	0	0	0	0	1	0	0	0	0	0	0	0
Amaricoccus_kaplicensis,Bacteria	Proteobacteria	Alphaproteobacteria	Rhodobacterales	Rhodobacteraceae	Amaricoccus	Silva	0	0	0	0	0	0	0	0	0	0	0	0	0	0	0	0	0	0	0	0	0	0	0	0	0	0	0	0	0	0	0	0	0	0	0	0	0	0	0	0	0	0	0
Amaricoccus_macauensis,Bacteria	Proteobacteria	Alphaproteobacteria	Rhodobacterales	Rhodobacteraceae	Amaricoccus	Silva	0	0	0	0	0	0	0	0	0	0	0	0	0	0	0	0	0	0	0	0	0	0	0	0	0	1	0	0	0	0	0	0	0	0	0	0	0	0	0	0	0	0	0
Ammoniphilus_resinae,Bacteria	Firmicutes	Bacilli	Bacillales	Paenibacillaceae	Ammoniphilus	Silva	0	0	0	0	0	0	1	0	0	0	0	0	0	0	0	0	0	0	0	0	0	0	0	0	0	0	0	0	0	0	0	0	0	0	0	0	0	0	0	0	0	0	0
Anaerococcus_hydrogenalis,Bacteria	Firmicutes	Clostridia	Clostridiales	Family_XI	Anaerococcus	Silva	0	0	0	0	0	0	0	0	0	0	0	0	0	0	0	0	0	0	0	0	0	0	0	0	0	0	0	0	0	0	0	0	0	1	0	0	0	0	0	0	0	0	0
Anaerococcus_lactolyticus,Bacteria	Firmicutes	Clostridia	Clostridiales	Family_XI	Anaerococcus	Silva	0	0	0	0	0	0	0	0	0	0	0	0	0	0	0	0	0	0	0	0	0	0	0	0	0	0	0	0	0	0	0	0	0	0	0	0	0	0	0	0	0	0	0
Anaerococcus_mediannikovii,Bacteria	Firmicutes	Tissierellia	Tissierellales	Peptoniphilaceae	Anaerococcus	Culturomics	0	0	0	0	0	0	0	0	0	0	0	0	0	0	0	0	0	0	0	0	0	0	0	0	0	0	0	0	0	0	0	0	0	0	0	0	0	0	0	0	0	0	0
Anaerococcus_nagyae,Bacteria	Bacteroidetes	Bacteroidia	Bacteroidales	Porphyromonadaceae	Anaerococcus	Silva	0	0	0	1	0	0	1	1	0	0	0	0	0	1	0	1	0	0	0	0	1	1	0	1	1	1	1	1	1	0	0	1	1	1	1	1	1	1	1	1	1	1	0
Anaerococcus_octavius,Bacteria	Firmicutes	Clostridia	Clostridiales	Family_XI	Anaerococcus	Silva	0	0	0	0	0	0	0	0	0	0	0	0	0	0	0	0	0	0	0	0	0	0	0	0	0	0	0	0	0	0	0	0	0	0	0	0	0	0	0	0	0	0	0
Anaerotaenia_torta,Bacteria	Firmicutes	Clostridia	Clostridiales	Lachnospiraceae	Anaerotaenia	Silva	0	0	0	0	0	0	0	0	0	0	0	0	0	0	0	0	0	0	0	0	0	0	0	0	0	0	0	0	0	0	0	0	0	0	0	0	0	0	0	0	0	0	0
Aneurinibacillus_danicus,Bacteria	Firmicutes	Bacilli	Bacillales	Paenibacillaceae	Aneurinibacillus	Silva	0	0	0	0	0	0	0	0	0	0	0	0	0	0	0	0	0	0	0	0	0	0	0	0	0	0	0	0	0	0	0	0	0	0	0	0	0	0	0	0	0	0	0
Anoxybacillus_tepidamans,Bacteria	Firmicutes	Bacilli	Bacillales	Bacillaceae	Anoxybacillus	Silva	0	0	0	0	0	0	0	0	0	0	0	0	0	0	0	0	0	0	0	0	0	0	0	0	0	0	0	0	0	0	0	0	0	0	0	0	0	1	0	0	0	1	0
Aquabacter_spiritensis,Bacteria	Proteobacteria	Alphaproteobacteria	Rhizobiales	Hyphomicrobiaceae	Aquabacter	Silva	0	0	0	0	0	0	0	0	0	0	0	0	0	0	0	0	0	0	0	0	0	0	0	0	0	0	0	0	0	0	0	0	0	0	0	0	0	0	0	0	0	0	0
Aquabacterium_citratiphilum,Bacteria	Proteobacteria	Betaproteobacteria	Burkholderiales	Comamonadaceae	Aquabacterium	Silva	0	0	0	0	0	0	0	0	0	0	0	0	0	0	0	0	0	0	0	0	0	0	0	0	0	0	0	0	0	0	0	0	0	0	0	0	0	0	0	0	0	0	0
Aquipuribacter_hungaricus,Bacteria	Actinobacteria	Actinobacteria	Micrococcales	Intrasporangiaceae	Aquipuribacter	Silva	0	0	0	0	0	0	0	0	0	0	0	0	0	0	0	0	0	0	0	0	0	0	0	0	0	0	0	0	0	0	0	0	0	0	0	0	0	0	0	0	0	0	0
Arcticibacter_pallidicorallinus,Bacteria	Bacteroidetes	Sphingobacteriia	Sphingobacteriales	Sphingobacteriaceae	Arcticibacter	Silva	0	0	0	0	0	0	0	0	0	0	0	0	0	0	0	0	0	0	0	0	0	0	0	0	0	0	0	0	0	0	0	0	0	0	0	0	0	0	0	0	0	0	0
Arenimonas_composti,Bacteria	Proteobacteria	Gammaproteobacteria	Lysobacteriales	Lysobacteraceae	Arenimonas	Silva	0	0	0	0	0	0	0	0	0	0	0	0	0	0	0	0	0	0	0	0	0	0	0	0	0	0	0	0	0	0	0	0	0	0	0	0	0	0	0	0	0	0	0
Arenimonas_donghaensis,Bacteria	Proteobacteria	Gammaproteobacteria	Lysobacteriales	Lysobacteraceae	Arenimonas	Silva	0	0	0	0	0	0	0	0	0	0	0	0	0	0	0	0	0	0	0	0	0	0	0	0	0	0	0	0	0	0	0	0	0	0	0	0	0	0	0	0	0	0	0
Asinibacterium_lactis,Bacteria	Bacteroidetes	Chitinophagia	Chitinophagales	Chitinophagaceae	Asinibacterium	Silva	0	0	0	0	0	0	0	0	0	0	0	0	0	0	0	0	0	0	0	0	0	0	0	0	1	0	0	0	0	0	0	0	0	0	0	1	0	0	0	0	0	0	0
Atopobium_parvulum,Bacteria	Actinobacteria	Coriobacteriia	Coriobacteriales	Coriobacteriaceae	Atopobium	Silva	0	0	0	1	0	1	1	1	0	0	0	0	0	0	0	0	0	0	0	0	0	0	0	0	0	0	1	0	0	0	0	0	0	0	0	1	0	0	0	0	1	0	0
Atopobium_vaginae,Bacteria	Actinobacteria	Coriobacteriia	Coriobacteriales	Coriobacteriaceae	Atopobium	Silva	0	0	0	0	0	0	0	0	0	0	0	0	0	0	0	0	0	0	0	0	0	0	0	0	0	0	0	0	0	0	0	0	0	0	0	0	0	0	0	1	0	0	0
Atopostipes_suicloacalis,Bacteria	Firmicutes	Bacilli	Lactobacillales	Carnobacteriaceae	Atopostipes	Silva	0	0	0	0	0	0	0	0	0	0	0	0	0	0	0	0	0	0	0	0	0	0	0	0	0	0	0	0	0	0	0	0	0	0	0	0	0	0	0	0	0	0	0
Atribacter3_sp223,CPR	Atribacteria	Atrabacteria	Atribacteriales3	Atribacteriaceae3	Atribacter3	CPR	0	0	0	0	0	0	0	0	0	0	0	0	0	0	0	0	0	0	0	0	0	0	0	0	0	0	0	0	0	0	0	0	0	0	0	0	0	0	0	0	0	0	0
Aureimonas_frigidaquae,Bacteria	Proteobacteria	Alphaproteobacteria	Rhizobiales	Aurantimonadaceae	Aureimonas	Silva	0	0	0	0	0	0	0	0	0	0	0	0	0	0	0	0	0	0	0	0	0	0	0	0	0	0	0	0	0	0	0	0	0	0	0	0	0	0	0	0	0	0	0
Azonexus_caeni,Bacteria	Proteobacteria	Betaproteobacteria	Rhodocyclales	Azonexaceae	Azonexus	Silva	0	0	0	0	0	0	0	0	0	0	0	0	0	0	0	0	0	0	0	0	0	0	0	0	0	0	0	0	0	0	0	0	0	0	0	0	0	1	0	0	0	0	0
Bacillus_cellulosilyticus,Bacteria	Firmicutes	Bacilli	Bacillales	Bacillaceae	Bacillus	Silva	0	0	0	0	0	0	0	0	0	0	0	0	0	0	0	0	0	0	0	0	0	0	0	0	0	0	0	0	0	0	0	0	0	0	1	0	0	0	0	0	0	0	0
Bacillus_circulans,Bacteria	Firmicutes	Bacilli	Bacillales	Bacillaceae	Bacillus	Silva	0	0	0	0	0	0	0	0	0	0	0	0	0	0	0	0	0	0	0	0	0	0	0	0	0	0	0	0	0	0	0	0	0	0	0	0	0	0	0	0	0	0	0
Bacillus_funiculus,Bacteria	Firmicutes	Bacilli	Bacillales	Bacillaceae	Bacillus	Silva	0	0	0	0	0	0	0	0	0	0	0	0	0	0	0	0	0	0	0	0	0	0	0	0	1	0	0	0	0	0	0	0	0	0	0	0	0	0	0	0	0	0	0
Bacillus_galliciensis,Bacteria	Firmicutes	Bacilli	Bacillales	Bacillaceae	Bacillus	Silva	0	0	0	0	0	0	0	0	0	0	0	0	0	0	0	0	0	0	0	0	0	0	0	0	0	0	0	0	0	0	0	0	0	0	0	0	0	0	0	0	0	0	0
Bacillus_nanhaiisediminis,Bacteria	Firmicutes	Bacilli	Bacillales	Bacillaceae	Bacillus	Silva	0	0	0	0	0	0	0	0	0	0	0	0	0	1	0	0	0	0	0	0	0	1	0	1	1	1	1	0	0	0	0	1	1	1	1	1	0	1	1	1	1	1	0
Bacillus_panacisoli,Bacteria	Firmicutes	Bacilli	Bacillales	Bacillaceae	Bacillus	Silva	0	0	0	0	0	0	0	0	0	0	0	0	0	0	0	0	0	0	0	0	0	0	0	0	0	0	0	0	0	0	0	0	0	0	0	0	0	0	0	0	0	0	0
Bacillus_pseudofirmus,Bacteria	Firmicutes	Bacilli	Bacillales	Bacillaceae	Bacillus	Silva	0	0	0	0	0	0	0	0	0	0	0	0	0	0	0	0	0	0	0	0	0	0	0	0	0	0	0	0	0	0	0	0	0	0	0	0	0	0	0	0	0	0	0
Bacillus_thermotolerans,Bacteria	Firmicutes	Bacilli	Bacillales	Bacillaceae	Bacillus	Silva	0	0	0	0	0	0	0	0	0	0	0	0	0	0	0	0	0	0	0	0	0	1	0	0	0	0	0	0	0	0	0	0	0	0	0	0	0	0	0	0	0	0	0
Bacteroides_caccae,Bacteria	Bacteroidetes	Bacteroidia	Bacteroidales	Bacteroidaceae	Bacteroides	Silva	0	0	0	0	0	0	0	0	0	0	0	0	0	0	0	0	0	0	0	0	0	0	0	0	0	0	0	0	0	0	0	0	0	0	0	1	0	0	0	0	0	1	0
Bacteroides_coagulans,Bacteria	Bacteroidetes	Bacteroidia	Bacteroidales	Bacteroidaceae	Bacteroides	Silva	0	0	0	0	0	0	0	0	0	0	0	0	0	0	0	0	0	0	0	0	0	0	0	0	0	0	0	1	0	0	0	0	0	0	0	1	0	0	0	0	0	0	0
Bacteroides_coprocola,Bacteria	Bacteroidetes	Bacteroidia	Bacteroidales	Bacteroidaceae	Bacteroides	Silva	0	0	0	0	0	0	0	0	0	0	0	0	0	0	0	0	0	0	0	0	0	0	0	0	0	0	0	0	0	0	0	0	0	0	0	0	0	0	0	0	0	0	0
Bacteroides_eggerthii,Bacteria	Bacteroidetes	Bacteroidia	Bacteroidales	Bacteroidaceae	Bacteroides	Silva	0	0	0	0	0	0	0	0	0	0	0	0	0	0	0	0	0	0	0	0	0	0	0	0	0	0	0	0	0	0	0	0	0	0	0	0	0	0	0	0	0	0	0
Bacteroides_finegoldii,Bacteria	Bacteroidetes	Bacteroidia	Bacteroidales	Bacteroidaceae	Bacteroides	Silva	0	0	0	0	0	0	0	0	0	0	0	0	0	0	0	0	0	0	0	0	0	0	0	0	0	0	0	0	0	0	0	0	0	0	0	0	0	0	0	0	0	0	0
Bacteroides_fragilis,Bacteria	Bacteroidetes	Bacteroidia	Bacteroidales	Bacteroidaceae	Bacteroides	Silva	0	0	0	0	0	0	0	0	0	0	0	0	0	0	0	0	0	0	0	0	0	0	0	0	0	1	0	0	0	0	0	0	0	1	1	0	0	0	1	0	0	1	0
Bacteroides_thetaiotaomicron,Bacteria	Bacteroidetes	Bacteroidia	Bacteroidales	Bacteroidaceae	Bacteroides	Silva	0	0	0	0	0	0	0	0	0	0	0	0	0	0	0	0	0	0	0	0	0	0	0	0	0	0	0	0	0	0	0	0	0	0	0	0	0	0	0	0	0	0	0
Bacteroides_uniformis,Bacteria	Bacteroidetes	Bacteroidia	Bacteroidales	Bacteroidaceae	Bacteroides	Silva	0	0	0	0	0	0	0	0	0	0	0	0	0	1	0	1	0	0	0	0	0	0	0	1	0	1	0	0	0	0	0	0	1	0	1	0	0	0	0	1	0	0	0
Bacteroides_vulgatus,Bacteria	Bacteroidetes	Bacteroidia	Bacteroidales	Bacteroidaceae	Bacteroides	Silva	0	0	0	0	0	0	0	0	0	0	0	0	0	0	1	1	1	0	0	1	0	1	0	1	1	1	1	1	1	0	0	0	1	1	1	1	0	1	1	1	1	1	0
Bacteroides_xylanisolvens,Bacteria	Bacteroidetes	Bacteroidia	Bacteroidales	Bacteroidaceae	Bacteroides	Silva	0	0	0	1	0	0	0	0	0	0	0	0	0	1	0	0	0	0	0	0	0	0	0	0	0	0	0	0	0	0	0	0	0	0	1	1	0	0	0	1	0	1	0
Barnesiella_intestinihominis,Bacteria	Bacteroidetes	Bacteroidia	Bacteroidales	Porphyromonadaceae	Barnesiella	Silva	0	0	0	0	0	0	0	0	0	0	0	0	0	0	1	1	0	0	0	0	0	1	0	1	0	1	1	0	0	0	0	0	0	1	1	0	1	1	0	0	0	1	0
Bifidobacterium_bifidum,Bacteria	Actinobacteria	Actinobacteria	Bifidobacteriales	Bifidobacteriaceae	Bifidobacterium	Silva	0	0	0	0	1	0	0	0	0	0	0	0	0	0	0	0	0	0	0	0	0	0	0	0	0	0	0	0	0	0	0	0	0	0	0	0	0	0	0	0	0	0	0
Bifidobacterium_breve,Bacteria	Actinobacteria	Actinobacteria	Bifidobacteriales	Bifidobacteriaceae	Bifidobacterium	Silva	0	0	0	0	1	0	0	0	0	0	0	0	0	0	0	0	0	0	0	0	0	0	0	0	0	0	0	0	0	0	0	0	0	0	0	0	0	0	0	0	0	0	0
Bounagaea_algeriensis,Bacteria	Actinobacteria	Actinobacteria	Unclassified_Actinobacteria_Order	Unclassified_Actinobacteria_Family	Bounagaea	Silva	0	0	0	0	0	0	0	0	0	0	0	0	0	0	0	0	0	0	0	0	0	0	0	0	0	0	0	0	0	0	0	0	0	0	0	0	0	0	0	0	0	0	0
Brevibacterium_paucivorans,Bacteria	Actinobacteria	Actinobacteria	Micrococcales	Brevibacteriaceae	Brevibacterium	Silva	0	0	0	0	0	0	0	0	0	0	0	0	0	1	0	0	0	0	0	0	1	0	0	0	0	1	0	0	0	0	0	1	0	0	0	0	0	0	0	0	0	0	0
Brevibacterium_pityocampae,Bacteria	Actinobacteria	Actinobacteria	Micrococcales	Brevibacteriaceae	Brevibacterium	Silva	0	0	0	0	0	0	0	0	0	0	0	0	0	0	0	0	0	0	0	0	0	0	0	1	0	0	0	0	0	0	0	0	0	0	0	0	0	0	0	0	0	0	0
Brevundimonas_staleyi,Bacteria	Proteobacteria	Alphaproteobacteria	Caulobacterales	Caulobacteraceae	Brevundimonas	Silva	0	0	0	0	0	0	0	0	0	0	0	0	0	0	0	0	0	0	0	0	0	0	0	0	0	0	0	0	0	0	0	0	0	0	0	1	0	0	0	0	0	0	0
Breznakia_blatticola,Bacteria	Firmicutes	Erysipelotrichia	Erysipelotrichales	Erysipelotrichaceae	Breznakia	Silva	0	0	0	0	0	0	0	0	0	0	0	0	0	0	0	0	0	0	0	0	0	0	0	0	0	0	0	0	0	0	0	0	0	0	0	0	0	0	0	0	0	0	0
Brochothrix_thermosphacta,Bacteria	Firmicutes	Bacilli	Bacillales	Listeriaceae	Brochothrix	Silva	0	0	0	0	0	0	0	0	0	0	0	0	0	1	0	0	0	0	0	0	0	0	0	0	0	0	0	0	0	0	0	0	0	1	0	1	0	0	1	1	0	0	0
Cacabacter_massiliense,Bacteria	Actinobacteria	Coriobacteriia	Eggerthellales	Eggerthellaceae	Cacabacter	Culturomics	0	0	0	0	0	0	0	0	0	0	0	0	0	0	0	0	0	0	0	0	0	0	0	0	0	0	0	0	0	0	0	0	0	0	0	0	0	0	0	0	0	0	0
Caldibacillus_debilis,Bacteria	Firmicutes	Bacilli	Bacillales	Bacillaceae	Caldibacillus	Silva	0	0	0	0	0	0	0	0	0	0	0	0	0	0	0	0	0	0	0	0	0	0	0	0	0	0	0	0	0	0	0	0	0	0	0	0	0	0	0	0	0	0	0
Campylobacter_gracilis,Bacteria	Proteobacteria	Epsilonproteobacteria	Campylobacterales	Campylobacteraceae	Campylobacter	Silva	0	0	0	0	0	0	0	0	0	0	0	0	0	0	0	0	0	0	0	0	0	0	0	0	0	0	0	0	0	0	0	0	0	0	0	0	0	0	0	0	0	0	0
Campylobacter_ureolyticus,Bacteria	Proteobacteria	Epsilonproteobacteria	Campylobacterales	Campylobacteraceae	Campylobacter	Silva	0	0	0	0	0	0	0	0	0	0	0	0	0	0	0	0	0	0	0	0	0	0	0	0	0	0	0	0	0	0	0	0	0	0	0	0	0	0	0	0	0	0	0
Capnocytophaga_granulosa,Bacteria	Bacteroidetes	Flavobacteriia	Flavobacteriales	Flavobacteriaceae	Capnocytophaga	Silva	0	0	0	0	0	0	0	0	0	0	0	0	0	0	0	0	0	0	0	0	0	0	0	0	0	0	0	0	0	0	0	0	0	0	0	0	0	0	0	1	0	0	0
Capnocytophaga_leadbetteri,Bacteria	Bacteroidetes	Flavobacteriia	Flavobacteriales	Flavobacteriaceae	Capnocytophaga	Silva	0	0	0	0	0	0	0	0	0	0	0	0	0	0	0	0	0	0	0	0	0	0	0	0	0	0	0	0	0	0	0	0	0	0	0	0	0	0	0	0	0	0	0
Capnocytophaga_sputigena,Bacteria	Bacteroidetes	Flavobacteriia	Flavobacteriales	Flavobacteriaceae	Capnocytophaga	Silva	0	0	0	0	0	0	0	0	0	0	0	0	0	0	0	0	0	0	0	0	0	0	0	0	0	1	0	0	0	0	0	0	0	0	0	0	0	0	1	0	0	0	0
Cardiobacterium_hominis,Bacteria	Proteobacteria	Gammaproteobacteria	Cardiobacteriales	Cardiobacteriaceae	Cardiobacterium	Silva	0	0	0	0	0	0	0	0	0	0	0	0	0	0	0	0	0	0	0	0	0	0	0	0	1	0	0	0	0	0	0	0	0	0	0	0	0	0	0	0	0	0	0
Cardiobacterium_valvarum,Bacteria	Proteobacteria	Gammaproteobacteria	Cardiobacteriales	Cardiobacteriaceae	Cardiobacterium	Silva	0	0	0	0	0	0	0	0	0	0	0	0	0	0	0	0	0	0	0	0	0	0	0	0	0	0	0	0	0	0	0	0	0	0	0	0	0	0	0	0	0	0	0
Catonella_morbi,Bacteria	Firmicutes	Clostridia	Clostridiales	Lachnospiraceae	Catonella	Silva	0	0	0	0	0	0	0	0	0	0	0	0	0	0	0	0	0	0	0	0	0	0	0	0	0	0	0	0	0	0	0	0	0	0	0	0	0	0	0	0	0	0	0
Chryseobacterium_indoltheticum,Bacteria	Bacteroidetes	Flavobacteriia	Flavobacteriales	Flavobacteriaceae	Chryseobacterium	Silva	0	0	0	0	0	0	0	0	0	0	0	0	0	0	0	0	0	0	0	0	0	0	0	0	0	0	0	0	0	0	0	0	0	0	0	0	1	0	0	0	0	1	0
Chryseobacterium_pallidum,Bacteria	Bacteroidetes	Flavobacteriia	Flavobacteriales	Flavobacteriaceae	Chryseobacterium	Silva	0	0	0	0	0	0	0	0	0	0	0	0	0	0	0	0	0	0	0	0	0	0	0	0	0	0	0	0	0	0	0	0	0	0	0	0	0	0	0	0	0	0	0
Chryseobacterium_taklimakanense,Bacteria	Bacteroidetes	Flavobacteriia	Flavobacteriales	Flavobacteriaceae	Chryseobacterium	Silva	0	0	0	0	0	0	0	0	0	0	0	0	0	0	0	0	0	0	0	0	0	0	0	0	0	0	0	0	0	0	0	0	0	0	0	0	0	0	0	0	0	0	0
Citrobacter_amalonaticus,Bacteria	Proteobacteria	Gammaproteobacteria	Enterobacteriales	Enterobacteriaceae	Citrobacter	Silva	0	0	0	0	0	0	0	0	0	0	0	0	0	0	0	0	0	0	0	0	0	0	0	0	0	0	0	0	0	0	0	0	0	0	0	0	0	1	0	0	0	0	0
Cloacibacterium_normanense,Bacteria	Bacteroidetes	Flavobacteriia	Flavobacteriales	Flavobacteriaceae	Cloacibacterium	Silva	0	0	0	0	0	0	0	0	0	0	0	0	0	0	0	0	0	0	0	0	0	0	0	0	0	0	0	0	0	0	0	0	0	0	1	1	0	0	1	1	1	1	0
Clostridioides_difficile,Bacteria	Firmicutes	Clostridia	Clostridiales	Clostridiaceae	Clostridioides	Silva	0	0	0	0	0	0	0	0	0	0	0	0	0	0	0	0	0	0	0	0	0	0	0	0	0	0	0	0	0	0	0	0	0	0	0	0	0	0	0	0	0	0	0
Clostridium_butyricum,Bacteria	Firmicutes	Clostridia	Clostridiales	Clostridiaceae	Clostridium	Silva	0	0	0	0	0	0	0	0	0	0	0	0	0	0	0	0	0	0	0	0	0	0	0	0	0	0	0	0	0	0	0	0	0	0	0	0	0	0	0	0	0	0	0
Clostridium_phytofermentans,Bacteria	Firmicutes	Clostridia	Clostridiales	Clostridiaceae	Clostridium	Silva	0	0	0	0	0	0	0	0	0	0	0	0	0	0	0	0	0	0	0	0	0	0	0	0	0	0	0	0	0	0	0	0	0	0	0	0	0	0	0	0	0	1	0
Clostridium_ramosum,Bacteria	Firmicutes	Clostridia	Clostridiales	Clostridiaceae	Clostridium	Silva	0	0	0	0	0	0	0	0	0	0	0	0	0	0	0	0	0	0	0	0	0	1	0	1	0	0	0	0	0	0	0	0	0	1	0	0	0	0	0	1	1	1	0
Clostridium_scindens,Bacteria	Firmicutes	Clostridia	Clostridiales	Clostridiaceae	Clostridium	Silva	0	0	0	0	0	0	0	0	0	0	0	0	0	0	0	0	0	0	0	0	0	0	0	0	0	0	0	0	0	0	0	0	0	0	0	0	0	0	0	0	0	0	0
Clostridium_swellfunianum,Bacteria	Firmicutes	Clostridia	Clostridiales	Clostridiaceae	Clostridium	Silva	0	0	0	0	0	0	0	0	0	0	0	0	0	0	0	0	0	0	0	0	0	0	0	0	0	0	0	0	0	0	0	0	0	0	0	0	0	0	0	0	0	0	0
Collinsella_aerofaciens,Bacteria	Actinobacteria	Coriobacteriia	Coriobacteriales	Coriobacteriaceae	Collinsella	Silva	0	0	0	1	0	0	0	0	0	0	0	0	0	0	0	0	0	0	0	0	0	0	0	1	0	0	0	0	0	0	0	0	1	0	0	0	0	0	1	0	0	1	0
Comamonas_aquatica,Bacteria	Proteobacteria	Betaproteobacteria	Burkholderiales	Comamonadaceae	Comamonas	Silva	0	0	0	0	0	0	0	0	0	0	0	0	0	0	0	0	0	0	0	0	0	0	0	0	0	0	0	0	0	0	0	0	0	0	0	0	0	0	0	0	0	0	0
Conchiformibius_kuhniae,Bacteria	Proteobacteria	Betaproteobacteria	Neisseriales	Neisseriaceae	Conchiformibius	Silva	0	0	0	0	0	0	0	0	0	0	0	0	0	0	0	0	0	0	0	0	0	0	0	0	0	0	0	0	0	0	0	0	0	0	0	0	0	0	0	0	0	0	0
Congobacterium_massiliense,Bacteria	Firmicutes	Clostridia	Clostridiales	Family_XIII	Congobacterium	Culturomics	0	0	0	0	0	0	0	0	0	0	0	0	0	0	0	0	0	0	0	0	0	0	0	0	0	0	0	0	0	0	0	0	0	0	0	0	0	0	1	0	0	0	0
Corynebacterium_aquatimens,Bacteria	Actinobacteria	Actinomycetales	Corynebacterineae	Corynebacteriaceae	Corynebacterium	Silva	0	0	0	0	0	0	0	0	0	0	0	0	0	0	0	0	0	0	0	0	0	0	0	0	0	0	0	0	0	0	0	0	0	0	0	0	0	0	0	0	0	0	0
Corynebacterium_argentoratense,Bacteria	Actinobacteria	Actinomycetales	Corynebacterineae	Corynebacteriaceae	Corynebacterium	Silva	0	0	0	0	0	0	0	0	0	0	0	0	0	0	0	0	0	0	0	0	0	0	0	0	0	0	0	0	0	0	0	0	0	0	0	0	0	0	0	0	0	0	0
Corynebacterium_callunae,Bacteria	Actinobacteria	Actinomycetales	Corynebacterineae	Corynebacteriaceae	Corynebacterium	Silva	0	0	0	0	0	0	0	0	0	0	0	0	0	0	0	0	0	0	0	0	0	0	0	0	0	0	0	0	0	0	0	0	0	0	0	0	0	0	0	0	0	0	0
Corynebacterium_durum,Bacteria	Actinobacteria	Actinomycetales	Corynebacterineae	Corynebacteriaceae	Corynebacterium	Silva	0	0	0	0	0	0	0	1	0	1	0	0	0	1	0	0	0	0	0	0	0	1	0	0	0	0	0	0	0	0	0	0	0	1	0	0	0	0	0	1	1	0	0
Corynebacterium_fournierii,Bacteria	Actinobacteria	Actinobacteria	Corynebacteriales	Corynebacteriaceae	Corynebacterium	Diagnostics	0	0	0	0	0	0	0	0	0	0	0	0	0	0	0	0	0	0	0	0	0	0	0	0	0	0	0	0	0	0	0	0	0	0	0	0	0	0	0	0	0	0	0
Corynebacterium_halotolerans,Bacteria	Actinobacteria	Actinomycetales	Corynebacterineae	Corynebacteriaceae	Corynebacterium	Silva	0	0	0	0	0	0	0	0	0	0	0	0	0	0	0	0	0	0	0	0	0	0	0	0	0	0	0	0	0	0	0	0	0	0	0	0	0	0	0	0	0	0	0
Corynebacterium_imitans,Bacteria	Actinobacteria	Actinomycetales	Corynebacterineae	Corynebacteriaceae	Corynebacterium	Silva	0	0	0	0	0	0	0	0	0	0	0	0	0	0	0	0	0	0	0	0	0	0	0	0	0	0	0	0	0	0	0	0	0	0	0	0	0	0	0	0	0	0	0
Corynebacterium_jeikeium,Bacteria	Actinobacteria	Actinomycetales	Corynebacterineae	Corynebacteriaceae	Corynebacterium	Silva	0	0	0	0	0	0	0	0	0	0	0	0	0	0	0	0	0	0	0	0	0	0	0	0	0	0	0	0	0	0	0	0	0	0	0	0	0	0	0	0	0	0	0
Corynebacterium_kroppenstedtii,Bacteria	Actinobacteria	Actinomycetales	Corynebacterineae	Corynebacteriaceae	Corynebacterium	Silva	0	0	0	0	0	0	1	1	0	0	0	0	0	0	0	0	0	1	0	0	0	1	0	1	0	0	0	0	0	0	0	0	0	0	1	0	0	0	0	0	1	0	0
Corynebacterium_maris,Bacteria	Actinobacteria	Actinomycetales	Corynebacterineae	Corynebacteriaceae	Corynebacterium	Silva	0	0	0	0	0	0	0	0	0	0	0	0	0	0	0	0	0	0	0	0	0	0	0	0	0	0	0	0	0	0	0	0	0	0	0	0	0	0	0	0	0	0	0
Corynebacterium_pilbarense,Bacteria	Actinobacteria	Actinomycetales	Corynebacterineae	Corynebacteriaceae	Corynebacterium	Silva	0	0	0	0	0	0	0	0	0	0	0	0	0	0	0	0	0	0	0	0	0	0	0	0	0	0	0	0	0	0	0	0	0	0	0	0	0	0	0	0	0	0	0
Corynebacterium_pyruviciproducens,Bacteria	Actinobacteria	Actinomycetales	Corynebacterineae	Corynebacteriaceae	Corynebacterium	Silva	0	0	0	0	0	0	0	0	0	0	0	0	0	0	0	0	0	0	0	0	0	0	0	0	0	0	0	0	0	0	0	0	1	0	0	0	1	0	0	0	0	0	0
Corynebacterium_riegelii,Bacteria	Actinobacteria	Actinomycetales	Corynebacterineae	Corynebacteriaceae	Corynebacterium	Silva	0	0	0	0	0	0	0	0	0	0	0	0	0	0	0	0	0	0	0	0	0	0	0	0	0	0	1	0	0	0	0	0	0	0	0	0	0	0	0	0	0	0	0
Corynebacterium_tuscaniense,Bacteria	Actinobacteria	Actinomycetales	Corynebacterineae	Corynebacteriaceae	Corynebacterium	Silva	0	0	0	0	0	0	0	0	0	0	0	0	0	0	0	0	0	0	0	0	0	0	0	0	0	0	0	0	0	0	0	0	0	0	0	0	0	0	0	0	0	0	0
Cruoricaptor_ignavus,Bacteria	Bacteroidetes	Flavobacteriia	Flavobacteriales	Flavobacteriaceae	Cruoricaptor	Silva	0	0	0	0	0	0	0	0	0	0	0	0	0	0	0	0	0	0	0	0	0	0	0	0	0	0	0	0	0	0	0	0	0	0	0	0	0	1	0	0	0	0	0
Cupriavidus_necator,Bacteria	Proteobacteria	Betaproteobacteria	Burkholderiales	Burkholderiaceae	Cupriavidus	Silva	0	0	0	0	0	0	0	0	0	0	0	0	0	0	0	0	0	0	0	0	0	0	0	0	0	0	0	0	0	0	0	0	0	1	0	1	0	0	1	0	0	0	0
Cupriavidus_taiwanensis,Bacteria	Proteobacteria	Betaproteobacteria	Burkholderiales	Burkholderiaceae	Cupriavidus	Silva	0	0	0	0	0	0	0	0	0	0	0	0	0	0	0	0	0	0	0	0	0	0	0	0	1	0	0	0	0	0	0	0	0	0	0	0	1	0	0	0	0	0	0
Curvibacter_gracilis,Bacteria	Proteobacteria	Betaproteobacteria	Burkholderiales	Comamonadaceae	Curvibacter	Silva	0	0	0	0	0	0	0	0	0	0	0	0	0	0	0	0	0	0	0	0	0	0	0	0	0	0	0	0	0	0	0	0	0	0	0	0	0	0	0	0	0	0	0
Cutibacterium_granulosum,Bacteria	Actinobacteria	Actinomycetales	Propionibacterineae	Propionibacteriaceae	Cutibacterium	Silva	0	0	0	1	0	1	1	1	0	0	0	0	0	0	0	0	0	0	0	1	0	1	0	0	1	0	0	1	0	0	0	0	1	1	1	1	1	1	1	1	1	1	0
Cutibacterium_timonense,Bacteria	Actinobacteria	Actinobacteria	Propionibacteriales	Propionibacteriaceae	Cutibacterium	Culturomics	0	0	0	0	0	0	0	0	0	0	0	0	0	0	0	0	0	0	0	0	0	0	0	0	0	0	0	0	0	0	0	0	0	0	0	0	0	0	0	0	0	0	0
Cytophaga_hutchinsonii,Bacteria	Bacteroidetes	Cytophagia	Cytophagales	Cytophagaceae	Cytophaga	Silva	0	0	0	0	0	0	0	0	0	0	0	0	0	0	0	0	0	0	0	0	0	0	0	0	0	0	0	0	0	0	0	0	0	0	0	0	0	0	0	0	0	0	0
Deinococcus_antarcticus,Bacteria	Deinococcus-Thermus	Deinococci	Deinococcales	Deinococcaceae	Deinococcus	Silva	0	0	0	0	0	0	0	0	0	0	0	0	0	0	0	0	0	0	0	0	0	0	0	0	0	0	0	0	0	0	0	0	0	0	0	0	0	0	0	0	0	0	0
Deinococcus_geothermalis,Bacteria	Deinococcus-Thermus	Deinococci	Deinococcales	Deinococcaceae	Deinococcus	Silva	0	0	0	0	0	0	0	0	0	0	0	0	0	0	0	0	0	0	0	0	0	0	0	0	0	0	0	0	0	0	0	0	0	0	0	0	0	0	0	0	0	0	0
Deinococcus_radiopugnans,Bacteria	Deinococcus-Thermus	Deinococci	Deinococcales	Deinococcaceae	Deinococcus	Silva	0	0	0	0	0	0	0	0	0	0	0	0	0	0	0	0	0	0	0	0	0	0	0	0	0	0	0	0	0	0	0	0	0	0	1	0	0	0	0	0	0	0	0
Deinococcus_wulumuqiensis,Bacteria	Deinococcus-Thermus	Deinococci	Deinococcales	Deinococcaceae	Deinococcus	Silva	0	0	0	0	0	0	0	0	0	0	0	0	0	0	0	0	0	0	0	0	0	0	0	0	0	0	0	0	0	0	0	0	0	0	0	0	1	0	0	0	0	0	0
Delftia_tsuruhatensis,Bacteria	Proteobacteria	Betaproteobacteria	Burkholderiales	Comamonadaceae	Delftia	Silva	0	0	0	1	0	1	1	0	0	0	0	0	0	1	1	1	0	1	0	1	1	1	0	0	1	1	1	1	1	0	0	1	1	1	1	1	1	1	1	1	1	1	0
Devosia_albogilva,Bacteria	Proteobacteria	Alphaproteobacteria	Rhizobiales	Hyphomicrobiaceae	Devosia	Silva	0	0	0	0	0	0	0	0	0	0	0	0	0	0	0	0	0	0	0	0	0	0	0	0	0	0	0	0	0	0	0	0	1	0	0	0	0	0	0	0	0	0	0
Dialister_invisus,Bacteria	Firmicutes	Negativicutes	Veillonellales	Veillonellaceae	Dialister	Silva	0	0	0	0	0	0	0	0	0	0	0	0	0	0	0	0	0	0	0	0	0	0	0	0	0	0	0	0	0	0	0	0	0	0	0	0	0	0	0	0	0	1	0
Dialister_pneumosintes,Bacteria	Firmicutes	Negativicutes	Veillonellales	Veillonellaceae	Dialister	Silva	0	0	0	0	0	0	0	0	0	0	0	0	0	0	0	0	0	0	0	0	0	0	0	0	0	0	0	0	0	0	0	0	0	0	0	0	0	0	1	0	0	0	0
Dialister_propionicifaciens,Bacteria	Firmicutes	Negativicutes	Veillonellales	Veillonellaceae	Dialister	Silva	0	0	0	0	0	0	0	0	0	0	0	0	0	0	0	0	0	0	0	0	0	0	0	0	0	0	0	0	0	0	0	0	0	0	0	0	0	0	0	0	0	0	0
Dialister_succinatiphilus,Bacteria	Firmicutes	Negativicutes	Veillonellales	Veillonellaceae	Dialister	Silva	0	0	0	0	0	0	0	0	0	0	0	0	0	0	0	0	0	0	0	0	0	0	0	0	0	0	0	0	0	0	0	0	0	1	0	1	0	0	0	0	0	0	0
Dietzia_timorensis,Bacteria	Actinobacteria	Actinomycetales	Corynebacterineae	Dietziaceae	Dietzia	Silva	0	0	0	0	0	0	0	0	0	0	0	0	0	0	0	0	0	0	0	0	0	0	0	0	0	0	0	0	0	0	0	0	0	0	0	0	0	0	0	0	0	0	0
Dolosigranulum_pigrum,Bacteria	Firmicutes	Bacilli	Lactobacillales	Carnobacteriaceae	Dolosigranulum	Silva	0	0	0	0	0	0	0	1	0	0	0	0	0	0	0	0	0	0	0	0	0	1	0	0	1	0	0	0	0	0	0	0	0	0	0	0	0	0	0	0	0	0	0
Dorea_longicatena,Bacteria	Firmicutes	Clostridia	Clostridiales	Lachnospiraceae	Dorea	Silva	0	0	0	0	0	0	0	0	0	0	0	0	0	0	0	0	0	0	0	0	0	0	0	0	1	0	0	0	0	0	0	0	0	1	0	0	0	0	0	0	0	0	0
Dorea_pacaensis,Bacteria	Firmicutes	Clostridia	Clostridiales	Lachnospiraceae	Dorea	Culturomics	0	0	0	0	0	0	0	0	0	0	0	0	0	0	0	0	0	0	0	0	0	0	0	0	0	0	0	0	0	0	0	0	0	1	0	1	0	0	0	1	0	1	0
Dyadobacter_fermentans,Bacteria	Bacteroidetes	Cytophagia	Cytophagales	Cytophagaceae	Dyadobacter	Silva	0	0	0	0	0	0	0	0	0	0	0	0	0	0	0	0	0	0	0	0	0	0	0	0	0	0	0	0	0	0	0	0	0	0	0	0	0	0	0	0	0	0	0
Eggerthella_lenta,Bacteria	Actinobacteria	Coriobacteriia	Coriobacteriales	Coriobacteriaceae	Eggerthella	Silva	0	0	0	0	0	0	0	0	0	0	0	0	0	0	0	0	0	0	0	0	0	1	0	0	0	1	0	0	0	0	0	0	0	0	0	1	0	0	0	0	0	0	0
Empedobacter_falsenii,Bacteria	Bacteroidetes	Flavobacteriia	Flavobacteriales	Flavobacteriaceae	Empedobacter	Silva	0	0	0	0	0	0	0	0	0	0	0	0	0	1	0	0	0	0	0	0	0	0	0	0	0	0	0	0	0	0	0	0	0	0	0	0	0	0	0	0	0	0	0
Enhydrobacter_aerosaccus,Bacteria	Proteobacteria	Gammaproteobacteria	Pseudomonadales	Moraxellaceae	Enhydrobacter	Silva	0	0	0	1	1	1	1	1	0	0	0	0	0	1	1	1	0	0	0	1	1	1	0	1	1	1	1	1	1	0	0	1	1	1	1	1	1	1	1	1	1	1	0
Enteractinococcus_coprophilus,Bacteria	Actinobacteria	Actinobacteria	Micrococcales	Micrococcaceae	Enteractinococcus	Silva	0	0	0	0	0	0	0	0	0	0	0	0	0	0	0	0	0	0	0	0	0	0	0	0	0	0	0	0	0	0	0	0	0	0	0	0	0	0	0	0	0	0	0
Enterobacter_tabaci,Bacteria	Proteobacteria	Gammaproteobacteria	Enterobacteriales	Enterobacteriaceae	Enterobacter	Silva	0	0	0	0	1	0	0	0	0	0	0	0	0	0	0	0	0	0	0	0	0	0	0	0	0	0	0	0	0	1	0	0	0	0	0	0	0	1	0	0	0	0	0
Enterococcus_cecorum,Bacteria	Firmicutes	Bacilli	Lactobacillales	Enterococcaceae	Enterococcus	Silva	0	0	0	0	0	0	0	0	0	0	0	0	0	0	0	0	0	0	0	0	0	0	0	0	0	0	0	0	0	0	0	0	0	0	0	1	0	0	0	0	0	0	0
Enterococcus_faecalis,Bacteria	Firmicutes	Bacilli	Lactobacillales	Enterococcaceae	Enterococcus	Silva	0	0	0	0	1	0	0	0	0	0	0	0	0	0	0	0	0	0	0	0	0	0	0	0	0	0	0	0	0	0	0	0	0	0	1	1	0	0	0	1	0	1	0
Enterorhabdus_mucosicola,Bacteria	Actinobacteria	Coriobacteriia	Coriobacteriales	Coriobacteriaceae	Enterorhabdus	Silva	0	0	0	0	0	0	0	0	0	0	0	0	0	0	0	0	0	0	0	0	0	0	0	0	0	0	0	0	0	0	0	0	0	0	0	0	0	0	0	0	0	0	0
Eremococcus_coleocola,Bacteria	Firmicutes	Bacilli	Lactobacillales	Aerococcaceae	Eremococcus	Silva	0	0	0	0	0	0	0	0	0	0	0	0	0	0	0	0	0	0	0	0	0	0	0	0	0	0	0	0	0	0	0	0	0	0	0	0	0	0	0	1	0	0	0
Escherichia_coli,Bacteria	Proteobacteria	Gammaproteobacteria	Enterobacteriales	Enterobacteriaceae	Escherichia	Silva	0	0	0	0	0	0	0	0	0	0	0	0	0	0	0	0	0	0	0	0	0	0	0	0	0	0	0	0	0	0	0	0	0	0	0	1	1	1	0	0	0	0	0
Escherichia_fergusonii,Bacteria	Proteobacteria	Gammaproteobacteria	Enterobacteriales	Enterobacteriaceae	Escherichia	Silva	0	0	0	0	0	0	0	0	0	1	0	0	0	0	0	0	0	0	0	0	1	1	0	0	0	0	0	0	0	0	0	0	0	0	1	1	1	1	0	1	0	1	0
Ethanoligenens_harbinense,Bacteria	Firmicutes	Clostridia	Clostridiales	Ruminococcaceae	Ethanoligenens	Silva	0	0	0	0	0	0	0	0	0	0	0	0	0	0	0	0	0	0	0	0	0	0	0	0	0	0	0	0	0	0	0	0	0	0	0	0	0	0	0	0	0	0	0
Eubacterium_brachy,Bacteria	Firmicutes	Clostridia	Clostridiales	Eubacteriaceae	Eubacterium	Silva	0	0	0	0	0	0	0	0	0	0	0	0	0	0	0	0	0	0	0	0	0	0	0	0	0	0	0	0	0	0	0	0	0	0	0	0	0	0	1	0	0	0	0
Eubacterium_coprostanoligenes,Bacteria	Firmicutes	Clostridia	Clostridiales	Eubacteriaceae	Eubacterium	Silva	0	0	0	0	0	0	0	0	0	0	0	0	0	0	0	0	0	0	0	0	0	0	0	0	0	0	0	0	0	0	0	0	0	0	0	0	0	0	0	0	0	0	0
Eubacterium_hallii,Bacteria	Firmicutes	Clostridia	Clostridiales	Eubacteriaceae	Eubacterium	Silva	0	0	0	0	0	0	0	0	0	0	0	0	0	0	0	0	0	0	0	0	0	0	0	0	0	1	0	0	0	0	0	0	0	0	0	0	0	0	0	0	0	0	0
Eubacterium_siraeum,Bacteria	Firmicutes	Clostridia	Clostridiales	Eubacteriaceae	Eubacterium	Silva	0	0	0	0	0	0	0	0	0	0	0	0	0	0	0	0	0	0	0	0	0	0	0	0	0	0	0	0	0	0	0	0	0	0	0	1	0	0	0	1	0	0	0
Ewingella_massiliensis,Bacteria	Proteobacteria	Gammaproteobacteria	Enterobacterales	Yersiniaceae	Ewingella	Culturomics	0	0	0	0	0	0	0	0	0	0	0	0	0	0	0	0	0	0	0	0	0	0	0	0	0	0	0	0	0	0	0	0	0	0	0	0	0	0	0	0	0	0	0
Facklamia_languida,Bacteria	Firmicutes	Bacilli	Lactobacillales	Aerococcaceae	Facklamia	Silva	0	0	0	0	0	0	0	0	0	0	0	0	0	0	0	0	0	0	0	0	0	0	0	0	0	0	0	0	0	0	0	0	0	0	0	1	0	0	0	0	0	0	0
Faecalibacterium_massiliensis,Bacteria	Firmicutes	Clostridia	Clostridiales	Ruminococcaceae	Faecalibacterium	Culturomics	0	0	0	0	0	0	0	0	0	0	0	0	0	0	0	0	0	0	0	1	0	1	0	1	0	1	0	0	0	0	0	1	1	0	0	1	1	0	1	0	0	0	0
Faecalibaculum_rodentium,Bacteria	Firmicutes	Erysipelotrichia	Erysipelotrichales	Erysipelotrichaceae	Faecalibaculum	Silva	0	0	0	0	0	0	0	0	0	0	0	0	0	0	0	0	0	0	0	0	0	0	0	0	0	0	0	0	0	0	0	0	0	0	0	0	0	0	0	0	0	0	0
Finegoldia_magna,Bacteria	Firmicutes	Clostridia	Clostridiales	Family_XI	Finegoldia	Silva	0	0	0	0	0	0	1	0	0	1	0	0	0	1	0	0	0	0	0	0	0	1	0	1	1	0	0	0	0	0	0	1	1	0	0	0	0	0	0	1	1	0	0
Flavitalea_populi,Bacteria	Bacteroidetes	Chitinophagia	Chitinophagales	Chitinophagaceae	Flavitalea	Silva	0	0	0	0	0	0	0	0	0	0	0	0	0	0	0	0	0	0	0	0	0	0	0	0	0	0	0	0	0	0	0	0	0	0	0	0	0	0	0	0	0	0	0
Flavobacterium_lindanitolerans,Bacteria	Bacteroidetes	Flavobacteriia	Flavobacteriales	Flavobacteriaceae	Flavobacterium	Silva	0	0	0	0	0	0	0	0	0	0	0	0	0	0	0	0	0	0	0	0	0	0	0	0	0	0	0	0	0	0	0	0	0	0	0	0	0	0	0	0	0	0	0
Flectobacillus_roseus,Bacteria	Bacteroidetes	Cytophagia	Cytophagales	Cytophagaceae	Flectobacillus	Silva	0	0	0	0	0	0	0	0	0	0	0	0	0	0	0	0	0	0	0	0	0	0	0	0	0	0	0	0	0	0	0	0	0	0	0	0	0	0	0	0	0	0	0
Flintibacter_butyricus,Bacteria	Bacteroidetes	Bacteroidia	Bacteroidales	Porphyromonadaceae	Flintibacter	Silva	0	0	0	0	0	0	0	0	0	0	0	0	0	0	0	0	0	0	0	0	0	0	0	0	0	0	0	0	0	0	0	0	0	0	0	0	0	0	0	0	0	0	0
Fusicatenibacter_saccharivorans,Bacteria	Firmicutes	Clostridia	Clostridiales	Clostridiaceae	Fusicatenibacter	Silva	0	0	0	0	0	0	0	0	0	0	0	0	0	0	0	0	0	0	0	0	0	0	0	0	0	0	0	1	0	0	0	0	0	0	0	0	0	0	0	0	0	0	0
Fusobacterium_massiliense,Bacteria	Fusobacteria	Fusobacteriia	Fusobacteriales	Fusobacteriaceae	Fusobacterium	Culturomics	0	0	0	0	0	0	0	0	0	0	0	0	0	0	0	0	0	0	0	0	0	0	0	0	0	0	0	0	0	0	0	0	0	0	0	0	0	0	0	0	0	0	0
Fusobacterium_periodonticum,Bacteria	Fusobacteria	Fusobacteriia	Fusobacteriales	Fusobacteriaceae	Fusobacterium	Silva	0	0	0	1	0	0	0	0	0	0	0	0	0	0	0	0	0	0	0	0	1	0	0	0	1	0	0	1	0	0	0	1	0	1	0	1	0	0	0	1	1	1	0
Gallicola_barnesae,Bacteria	Firmicutes	Clostridia	Clostridiales	Family_XI	Gallicola	Silva	0	0	0	0	0	0	0	0	0	0	0	0	0	0	0	0	0	0	0	0	0	0	0	0	0	0	0	1	0	0	0	0	0	0	0	0	0	0	0	0	0	0	0
Gardnerella_vaginalis,Bacteria	Actinobacteria	Actinobacteria	Bifidobacteriales	Bifidobacteriaceae	Gardnerella	Silva	0	0	0	0	0	0	1	0	0	0	0	0	0	0	0	0	0	0	0	0	0	0	0	0	1	0	0	0	0	0	0	0	1	1	0	1	1	0	0	1	0	1	0
Gemella_haemolysans,Bacteria	Firmicutes	Bacilli	Bacillales	Family_XI	Gemella	Silva	0	0	0	0	0	0	0	0	0	0	0	0	0	0	0	0	0	0	0	0	0	0	0	0	0	0	0	0	0	0	0	0	0	0	0	0	0	0	0	0	0	0	0
Gemella_morbillorum,Bacteria	Firmicutes	Bacilli	Bacillales	Family_XI	Gemella	Silva	0	0	0	0	0	0	0	0	0	0	0	0	0	0	0	0	0	0	0	0	0	0	0	0	0	0	0	0	0	0	0	0	0	0	0	0	0	0	0	0	0	0	0
Gemmiger_formicilis,Bacteria	Proteobacteria	Alphaproteobacteria	Rhizobiales	Hyphomicrobiaceae	Gemmiger	Silva	0	0	0	0	0	0	0	0	0	0	0	0	0	0	0	0	0	0	0	0	0	0	0	0	1	1	0	0	0	0	0	1	0	1	0	0	0	0	0	1	0	0	0
Georgenia_satyanarayanai,Bacteria	Actinobacteria	Actinobacteria	Micrococcales	Bogoriellaceae	Georgenia	Silva	0	0	0	0	0	0	0	0	0	0	0	0	0	0	0	0	0	0	0	0	0	0	0	0	0	0	0	0	0	0	0	0	0	0	0	0	0	0	0	0	0	0	0
Glutamicibacter_creatinolyticus,Bacteria	Actinobacteria	Actinobacteria	Micrococcales	Micrococcaceae	Glutamicibacter	Silva	0	0	0	0	0	0	0	0	0	0	0	0	0	0	0	0	0	0	0	0	0	0	0	0	0	0	0	0	0	0	0	0	0	0	0	0	0	0	0	0	0	0	0
Granulicatella_adiacens,Bacteria	Firmicutes	Bacilli	Lactobacillales	Carnobacteriaceae	Granulicatella	Silva	0	0	0	1	0	1	1	1	0	1	0	0	0	0	0	0	0	0	0	0	0	1	0	1	1	1	1	1	0	0	0	1	0	1	1	1	1	1	1	1	1	1	0
Granulicatella_elegans,Bacteria	Firmicutes	Bacilli	Lactobacillales	Carnobacteriaceae	Granulicatella	Silva	0	0	0	0	0	0	0	1	0	1	0	0	0	0	0	0	0	0	0	0	0	0	0	0	1	0	0	0	0	0	0	0	0	0	0	0	0	0	0	0	0	1	0
Guyana_massiliensis,Bacteria	Firmicutes	Clostridia	Clostridiales	Clostridiaceae	Guyana	Culturomics	0	0	0	0	0	0	0	0	0	0	0	0	0	0	0	0	0	0	0	0	0	0	0	0	0	0	0	0	0	0	0	0	0	0	0	1	0	0	0	1	0	0	0
Haemophilus_parainfluenzae,Bacteria	Proteobacteria	Gammaproteobacteria	Pasteurellales	Pasteurellaceae	Haemophilus	Silva	0	0	0	0	0	0	0	1	0	1	0	0	0	1	0	1	0	0	0	0	1	0	0	1	0	1	0	1	0	0	0	1	0	0	0	1	1	1	0	1	1	1	0
Haemophilus_timonensis,Bacteria	Proteobacteria	Gammaproteobacteria	Pasteurellales	Pasteurellaceae	Haemophilus	Diagnostics	0	0	0	0	0	0	0	0	0	0	0	0	0	0	0	0	0	0	0	0	0	0	0	0	1	0	0	0	0	0	0	0	0	0	0	1	0	0	0	0	0	0	0
Halococcus_dombrowskii,Archaea	Euryarchaeota	Halobacteria	Halobacteriales	Halococcaceae	Halococcus	Silva	0	0	0	0	0	0	0	0	0	0	0	0	0	0	0	0	0	0	0	0	0	0	0	0	0	0	0	0	0	0	0	0	0	0	0	0	0	0	0	0	0	0	0
Holdemania_massiliensis,Bacteria	Firmicutes	Erysipelotrichia	Erysipelotrichales	Erysipelotrichaceae	Holdemania	Silva	0	0	0	0	0	0	0	0	0	0	0	0	0	0	0	0	0	0	0	0	0	0	0	0	0	0	0	0	0	0	0	0	0	0	0	0	0	0	0	0	0	0	0
Hymenobacter_tibetensis,Bacteria	Bacteroidetes	Cytophagia	Cytophagales	Hymenobacteraceae	Hymenobacter	Silva	0	0	0	0	0	0	0	0	0	0	0	0	0	0	0	0	0	0	0	0	0	0	0	0	0	0	0	0	0	0	0	0	0	0	0	0	0	0	0	0	0	0	0
IHU_PS_77_Bacteria_49198,Bacteria	IHU_PP_77_Bacteria_49198	IHU_PC_77_Bacteria_49198	IHU_PO_77_Bacteria_49198	IHU_PF_77_Bacteria_49198	IHU_PG_77_Bacteria_49198	na	0	0	0	0	0	0	0	0	0	0	0	0	0	0	0	0	0	0	0	0	0	0	0	0	0	0	0	0	0	0	0	0	0	0	0	0	0	0	0	0	0	0	0
IHU_PS_77_Bacteria_49315,Bacteria	IHU_PP_77_Bacteria_49315	IHU_PC_77_Bacteria_49315	IHU_PO_77_Bacteria_49315	IHU_PF_77_Bacteria_49315	IHU_PG_77_Bacteria_49315	na	0	0	0	0	0	0	0	0	0	0	0	0	0	0	0	0	0	0	0	0	0	0	0	0	0	0	0	0	0	0	0	0	0	0	0	0	0	0	0	0	0	0	0
IHU_PS_78_Bacteria_129,Bacteria	IHU_PP_78_Bacteria_129	IHU_PC_78_Bacteria_129	IHU_PO_78_Bacteria_129	IHU_PF_78_Bacteria_129	IHU_PG_78_Bacteria_129	na	0	0	0	0	0	0	1	0	0	0	0	0	0	0	0	0	0	0	0	0	0	0	0	0	0	0	0	0	0	0	0	0	0	0	0	0	0	1	0	0	0	0	0
IHU_PS_78_Bacteria_20301,Bacteria	IHU_PP_78_Bacteria_20301	IHU_PC_78_Bacteria_20301	IHU_PO_78_Bacteria_20301	IHU_PF_78_Bacteria_20301	IHU_PG_78_Bacteria_20301	na	0	0	0	0	0	0	0	0	0	0	0	0	0	0	0	0	0	0	0	0	0	0	0	0	0	0	0	0	0	0	0	0	0	0	0	0	0	0	0	0	0	0	0
IHU_PS_79_Bacteria_49406,Bacteria	IHU_PP_79_Bacteria_49406	IHU_PC_79_Bacteria_49406	IHU_PO_79_Bacteria_49406	IHU_PF_79_Bacteria_49406	IHU_PG_79_Bacteria_49406	na	0	0	0	0	0	0	0	0	0	0	0	0	0	0	0	0	0	0	0	0	0	0	0	0	0	0	0	0	0	0	0	0	0	0	0	0	0	0	0	0	0	0	0
IHU_PS_79_Bacteria_49647,Bacteria	IHU_PP_79_Bacteria_49647	IHU_PC_79_Bacteria_49647	IHU_PO_79_Bacteria_49647	IHU_PF_79_Bacteria_49647	IHU_PG_79_Bacteria_49647	na	0	0	0	0	0	0	0	0	0	0	0	0	0	0	0	0	0	0	0	0	0	0	0	0	0	0	0	0	0	0	0	0	0	0	0	0	0	0	0	0	0	0	0
IHU_PS_80_Bacteria_23874,Bacteria	IHU_PP_80_Bacteria_23874	IHU_PC_80_Bacteria_23874	IHU_PO_80_Bacteria_23874	IHU_PF_80_Bacteria_23874	IHU_PG_80_Bacteria_23874	na	0	0	0	0	0	0	0	0	0	0	0	0	0	0	0	0	0	0	0	0	0	0	0	0	0	0	0	0	0	0	0	0	0	0	0	0	0	0	0	0	0	0	0
IHU_PS_80_Bacteria_49209,Bacteria	IHU_PP_80_Bacteria_49209	IHU_PC_80_Bacteria_49209	IHU_PO_80_Bacteria_49209	IHU_PF_80_Bacteria_49209	IHU_PG_80_Bacteria_49209	na	0	0	0	0	0	0	0	0	0	0	0	0	0	0	0	0	0	0	0	0	0	0	0	0	0	0	0	0	0	0	0	0	0	0	0	0	0	0	0	0	0	0	0
IHU_PS_80_Bacteria_49591,Bacteria	IHU_PP_80_Bacteria_49591	IHU_PC_80_Bacteria_49591	IHU_PO_80_Bacteria_49591	IHU_PF_80_Bacteria_49591	IHU_PG_80_Bacteria_49591	na	0	0	0	0	0	0	0	0	0	0	0	0	0	0	0	0	0	0	0	0	0	0	0	0	0	0	0	0	0	0	0	0	0	0	0	0	0	0	0	0	0	0	0
IHU_PS_81_Bacteria_45206,Bacteria	IHU_PP_81_Bacteria_45206	IHU_PC_81_Bacteria_45206	IHU_PO_81_Bacteria_45206	IHU_PF_81_Bacteria_45206	IHU_PG_81_Bacteria_45206	na	0	0	0	0	0	0	0	0	0	0	0	0	0	0	0	0	0	0	0	0	0	0	0	0	0	0	0	0	0	0	0	0	0	0	1	0	0	0	0	0	0	0	0
IHU_PS_81_Bacteria_45289,Bacteria	IHU_PP_81_Bacteria_45289	IHU_PC_81_Bacteria_45289	IHU_PO_81_Bacteria_45289	IHU_PF_81_Bacteria_45289	IHU_PG_81_Bacteria_45289	na	0	0	0	0	0	0	0	0	0	0	0	0	0	0	0	0	0	0	0	0	0	0	0	0	0	0	0	0	0	0	0	0	0	0	0	0	0	0	0	0	0	0	0
IHU_PS_81_Bacteria_490,Bacteria	IHU_PP_81_Bacteria_490	IHU_PC_81_Bacteria_490	IHU_PO_81_Bacteria_490	IHU_PF_81_Bacteria_490	IHU_PG_81_Bacteria_490	na	0	0	0	0	0	0	0	0	0	0	0	0	0	0	0	0	0	0	0	0	0	0	0	0	0	0	0	0	0	0	0	0	0	0	0	0	0	0	0	0	0	0	0
IHU_PS_81_Bacteria_49454,Bacteria	IHU_PP_81_Bacteria_49454	IHU_PC_81_Bacteria_49454	IHU_PO_81_Bacteria_49454	IHU_PF_81_Bacteria_49454	IHU_PG_81_Bacteria_49454	na	0	0	0	0	0	0	0	0	0	0	0	0	0	0	0	0	0	0	0	0	0	0	0	0	0	0	0	0	0	0	0	0	0	0	0	0	0	0	0	0	0	0	0
IHU_PS_82_Bacteria_45527,Bacteria	IHU_PP_82_Bacteria_45527	IHU_PC_82_Bacteria_45527	IHU_PO_82_Bacteria_45527	IHU_PF_82_Bacteria_45527	IHU_PG_82_Bacteria_45527	na	0	0	0	0	0	0	0	0	0	0	0	0	0	0	0	0	0	0	0	0	0	0	0	0	0	0	0	0	0	0	0	0	0	0	0	0	0	0	0	0	0	0	0
IHU_PS_82_Bacteria_45573,Bacteria	IHU_PP_82_Bacteria_45573	IHU_PC_82_Bacteria_45573	IHU_PO_82_Bacteria_45573	IHU_PF_82_Bacteria_45573	IHU_PG_82_Bacteria_45573	na	0	0	0	0	0	0	0	0	0	0	0	0	0	0	0	0	0	0	0	0	0	0	0	0	0	0	0	0	0	0	0	0	0	0	0	0	0	0	0	0	0	0	0
IHU_PS_82_Bacteria_46434,Bacteria	IHU_PP_82_Bacteria_46434	IHU_PC_82_Bacteria_46434	IHU_PO_82_Bacteria_46434	IHU_PF_82_Bacteria_46434	IHU_PG_82_Bacteria_46434	na	0	0	0	0	0	0	0	0	0	0	0	0	0	0	0	0	0	0	0	0	0	0	0	0	0	0	0	0	0	0	0	0	0	0	0	0	0	0	0	0	0	0	0
IHU_PS_82_Bacteria_49070,Bacteria	IHU_PP_82_Bacteria_49070	IHU_PC_82_Bacteria_49070	IHU_PO_82_Bacteria_49070	IHU_PF_82_Bacteria_49070	IHU_PG_82_Bacteria_49070	na	0	0	0	0	0	0	0	0	0	0	0	0	0	0	0	0	0	0	0	0	0	0	0	0	0	0	0	0	0	0	0	0	0	0	0	0	0	0	0	0	0	0	0
IHU_PS_82_Bacteria_49568,Bacteria	IHU_PP_82_Bacteria_49568	IHU_PC_82_Bacteria_49568	IHU_PO_82_Bacteria_49568	IHU_PF_82_Bacteria_49568	IHU_PG_82_Bacteria_49568	na	0	0	0	0	0	0	0	0	0	0	0	0	0	0	0	0	0	0	0	0	0	0	0	0	0	0	0	0	0	0	0	0	0	0	0	0	0	0	0	0	0	0	0
IHU_PS_82_Bacteria_67373,Bacteria	IHU_PP_82_Bacteria_67373	IHU_PC_82_Bacteria_67373	IHU_PO_82_Bacteria_67373	IHU_PF_82_Bacteria_67373	IHU_PG_82_Bacteria_67373	na	0	0	0	0	0	0	0	0	0	0	0	0	0	0	0	0	0	0	0	0	0	0	0	0	0	0	0	0	0	0	0	0	0	0	0	0	0	0	0	0	0	0	0
IHU_PS_83_Bacteria_16399,Bacteria	IHU_PP_83_Bacteria_16399	IHU_PC_83_Bacteria_16399	IHU_PO_83_Bacteria_16399	IHU_PF_83_Bacteria_16399	IHU_PG_83_Bacteria_16399	na	0	0	0	0	0	0	0	0	0	0	0	0	0	0	0	0	0	0	0	0	0	0	0	0	0	0	0	0	0	0	0	0	0	0	0	0	0	0	0	0	0	0	0
IHU_PS_83_Bacteria_16460,Bacteria	IHU_PP_83_Bacteria_16460	IHU_PC_83_Bacteria_16460	IHU_PO_83_Bacteria_16460	IHU_PF_83_Bacteria_16460	IHU_PG_83_Bacteria_16460	na	0	0	0	0	0	0	0	0	0	0	0	0	0	1	0	0	0	0	0	0	0	0	0	1	0	0	0	0	0	0	0	0	0	0	0	0	0	0	0	0	0	1	0
IHU_PS_83_Bacteria_17429,Bacteria	IHU_PP_83_Bacteria_17429	IHU_PC_83_Bacteria_17429	IHU_PO_83_Bacteria_17429	IHU_PF_83_Bacteria_17429	IHU_PG_83_Bacteria_17429	na	0	0	0	0	0	0	0	0	0	0	0	0	0	0	0	0	0	0	0	0	0	0	0	0	0	0	0	0	0	0	0	0	0	0	0	0	0	0	0	0	0	0	0
IHU_PS_83_Bacteria_222879,Bacteria	IHU_PP_83_Bacteria_222879	IHU_PC_83_Bacteria_222879	IHU_PO_83_Bacteria_222879	IHU_PF_83_Bacteria_222879	IHU_PG_83_Bacteria_222879	na	0	0	0	0	0	0	0	0	0	0	0	0	0	0	0	0	0	0	0	0	0	0	0	0	0	0	0	0	0	0	0	0	0	0	0	0	0	0	0	0	0	0	0
IHU_PS_83_Bacteria_45513,Bacteria	IHU_PP_83_Bacteria_45513	IHU_PC_83_Bacteria_45513	IHU_PO_83_Bacteria_45513	IHU_PF_83_Bacteria_45513	IHU_PG_83_Bacteria_45513	na	0	0	0	0	0	0	0	0	0	0	0	0	0	0	0	0	0	0	0	1	1	0	0	0	0	0	0	0	0	0	0	0	0	0	0	0	0	0	0	0	0	0	0
IHU_PS_83_Bacteria_45558,Bacteria	IHU_PP_83_Bacteria_45558	IHU_PC_83_Bacteria_45558	IHU_PO_83_Bacteria_45558	IHU_PF_83_Bacteria_45558	IHU_PG_83_Bacteria_45558	na	0	0	0	0	0	0	0	0	0	0	0	0	0	0	0	0	0	0	0	0	0	0	0	0	0	1	0	0	0	0	0	0	0	0	0	0	0	0	0	0	0	0	0
IHU_PS_83_Bacteria_49091,Bacteria	IHU_PP_83_Bacteria_49091	IHU_PC_83_Bacteria_49091	IHU_PO_83_Bacteria_49091	IHU_PF_83_Bacteria_49091	IHU_PG_83_Bacteria_49091	na	0	0	0	0	0	0	0	0	0	0	0	0	0	0	0	0	0	0	0	0	0	0	0	0	0	0	0	0	0	0	0	0	0	0	0	0	0	0	0	0	0	0	0
IHU_PS_83_Bacteria_49132,Bacteria	IHU_PP_83_Bacteria_49132	IHU_PC_83_Bacteria_49132	IHU_PO_83_Bacteria_49132	IHU_PF_83_Bacteria_49132	IHU_PG_83_Bacteria_49132	na	0	0	0	0	0	0	0	0	0	0	0	0	0	0	0	0	0	0	0	0	0	0	0	0	0	0	0	0	0	0	0	0	0	0	0	0	0	0	0	0	0	0	0
IHU_PS_83_Bacteria_49238,Bacteria	IHU_PP_83_Bacteria_49238	IHU_PC_83_Bacteria_49238	IHU_PO_83_Bacteria_49238	IHU_PF_83_Bacteria_49238	IHU_PG_83_Bacteria_49238	na	0	0	0	0	0	0	0	0	0	0	0	0	0	0	0	0	0	0	0	0	0	0	0	0	0	0	0	0	0	0	0	0	0	0	0	0	0	0	0	0	0	0	0
IHU_PS_83_Bacteria_49245,Bacteria	IHU_PP_83_Bacteria_49245	IHU_PC_83_Bacteria_49245	IHU_PO_83_Bacteria_49245	IHU_PF_83_Bacteria_49245	IHU_PG_83_Bacteria_49245	na	0	0	0	0	0	0	0	0	0	0	0	0	0	0	0	0	0	0	0	0	0	0	0	0	0	0	0	0	0	0	0	0	0	0	0	0	0	0	0	0	0	0	0
IHU_PS_83_Bacteria_49279,Bacteria	IHU_PP_83_Bacteria_49279	IHU_PC_83_Bacteria_49279	IHU_PO_83_Bacteria_49279	IHU_PF_83_Bacteria_49279	IHU_PG_83_Bacteria_49279	na	0	0	0	0	0	0	0	0	0	0	0	0	0	0	0	0	0	0	0	0	0	0	0	0	0	0	0	0	0	0	0	0	0	0	0	0	0	0	0	0	0	0	0
IHU_PS_83_Bacteria_49611,Bacteria	IHU_PP_83_Bacteria_49611	IHU_PC_83_Bacteria_49611	IHU_PO_83_Bacteria_49611	IHU_PF_83_Bacteria_49611	IHU_PG_83_Bacteria_49611	na	0	0	0	0	0	0	0	0	0	0	0	0	0	0	0	0	0	0	0	0	0	0	0	0	0	0	0	0	0	0	0	0	0	0	0	0	0	0	0	0	0	0	0
IHU_PS_84_Bacteria_142,Bacteria	IHU_PP_84_Bacteria_142	IHU_PC_84_Bacteria_142	IHU_PO_84_Bacteria_142	IHU_PF_84_Bacteria_142	IHU_PG_84_Bacteria_142	na	0	0	0	0	0	0	0	0	0	0	0	0	0	0	0	0	0	0	0	0	0	0	0	0	0	0	0	0	0	0	0	0	0	0	0	0	0	0	0	0	0	0	0
IHU_PS_84_Bacteria_1461637,Bacteria	IHU_PP_84_Bacteria_1461637	IHU_PC_84_Bacteria_1461637	IHU_PO_84_Bacteria_1461637	IHU_PF_84_Bacteria_1461637	IHU_PG_84_Bacteria_1461637	na	0	0	0	0	0	0	0	0	0	0	0	0	0	0	0	0	0	0	0	0	0	0	0	0	0	0	0	0	0	0	0	0	0	0	0	0	0	0	0	0	0	0	0
IHU_PS_84_Bacteria_18518,Bacteria	IHU_PP_84_Bacteria_18518	IHU_PC_84_Bacteria_18518	IHU_PO_84_Bacteria_18518	IHU_PF_84_Bacteria_18518	IHU_PG_84_Bacteria_18518	na	0	0	0	0	0	0	0	0	0	0	0	0	0	0	0	0	0	1	0	0	0	0	0	0	0	0	0	0	0	0	0	0	0	0	0	0	0	0	0	0	0	0	0
IHU_PS_84_Bacteria_27686,Bacteria	IHU_PP_84_Bacteria_27686	IHU_PC_84_Bacteria_27686	IHU_PO_84_Bacteria_27686	IHU_PF_84_Bacteria_27686	IHU_PG_84_Bacteria_27686	na	0	0	0	0	0	0	0	0	0	0	0	0	0	0	0	0	0	0	0	0	0	0	0	0	0	0	0	0	0	0	0	0	0	0	0	0	0	0	0	0	0	0	0
IHU_PS_84_Bacteria_45181,Bacteria	IHU_PP_84_Bacteria_45181	IHU_PC_84_Bacteria_45181	IHU_PO_84_Bacteria_45181	IHU_PF_84_Bacteria_45181	IHU_PG_84_Bacteria_45181	na	0	0	0	0	0	0	0	0	0	0	0	0	0	0	0	0	0	0	0	0	0	0	0	0	0	0	0	0	0	0	0	0	0	0	0	0	0	0	0	0	0	0	0
IHU_PS_84_Bacteria_45563,Bacteria	IHU_PP_84_Bacteria_45563	IHU_PC_84_Bacteria_45563	IHU_PO_84_Bacteria_45563	IHU_PF_84_Bacteria_45563	IHU_PG_84_Bacteria_45563	na	0	0	0	0	0	0	0	0	0	0	0	0	0	0	0	0	0	0	0	1	1	0	0	1	0	0	0	0	0	0	0	0	0	0	0	0	0	0	0	0	0	0	0
IHU_PS_84_Bacteria_49140,Bacteria	IHU_PP_84_Bacteria_49140	IHU_PC_84_Bacteria_49140	IHU_PO_84_Bacteria_49140	IHU_PF_84_Bacteria_49140	IHU_PG_84_Bacteria_49140	na	0	0	0	0	0	0	0	0	0	0	0	0	0	0	0	0	0	0	0	0	0	0	0	0	0	0	0	0	0	0	0	0	0	0	0	0	0	0	0	0	0	0	0
IHU_PS_84_Bacteria_49423,Bacteria	IHU_PP_84_Bacteria_49423	IHU_PC_84_Bacteria_49423	IHU_PO_84_Bacteria_49423	IHU_PF_84_Bacteria_49423	IHU_PG_84_Bacteria_49423	na	0	0	0	0	0	0	0	0	0	0	0	0	0	0	0	0	0	0	0	0	0	0	0	0	0	0	0	0	0	0	0	0	0	0	0	0	0	0	0	0	0	0	0
IHU_PS_84_Bacteria_49619,Bacteria	IHU_PP_84_Bacteria_49619	IHU_PC_84_Bacteria_49619	IHU_PO_84_Bacteria_49619	IHU_PF_84_Bacteria_49619	IHU_PG_84_Bacteria_49619	na	0	0	0	0	0	0	0	0	0	0	0	0	0	0	0	0	0	0	0	0	0	0	0	0	0	0	0	0	0	0	0	0	0	0	0	0	0	0	0	0	0	0	0
IHU_PS_84_Bacteria_7491,Bacteria	IHU_PP_84_Bacteria_7491	IHU_PC_84_Bacteria_7491	IHU_PO_84_Bacteria_7491	IHU_PF_84_Bacteria_7491	IHU_PG_84_Bacteria_7491	na	0	0	0	0	0	0	0	0	0	0	0	0	0	0	0	0	0	0	0	0	0	0	0	0	0	0	0	0	0	0	0	0	0	0	0	0	0	0	0	0	0	1	0
IHU_PS_85_Bacteria_17412,Bacteria	IHU_PP_85_Bacteria_17412	IHU_PC_85_Bacteria_17412	IHU_PO_85_Bacteria_17412	IHU_PF_85_Bacteria_17412	IHU_PG_85_Bacteria_17412	na	0	0	0	0	0	0	0	0	0	0	0	0	0	0	0	0	0	0	0	0	0	0	0	0	0	0	0	0	0	0	0	0	0	0	0	0	0	0	0	0	0	0	0
IHU_PS_85_Bacteria_18487,Bacteria	IHU_PP_85_Bacteria_18487	IHU_PC_85_Bacteria_18487	IHU_PO_85_Bacteria_18487	IHU_PF_85_Bacteria_18487	IHU_PG_85_Bacteria_18487	na	0	0	0	0	0	0	0	0	0	0	0	0	0	0	0	0	0	0	0	0	0	0	0	0	0	0	0	0	0	0	0	0	0	0	0	0	0	0	0	0	0	0	0
IHU_PS_85_Bacteria_19031,Bacteria	IHU_PP_85_Bacteria_19031	IHU_PC_85_Bacteria_19031	IHU_PO_85_Bacteria_19031	IHU_PF_85_Bacteria_19031	IHU_PG_85_Bacteria_19031	na	0	0	0	0	0	0	0	0	0	0	0	0	0	0	0	0	0	0	0	0	0	0	0	0	0	0	0	0	0	0	0	0	0	0	0	0	0	0	0	0	0	0	0
IHU_PS_85_Bacteria_238573,Bacteria	IHU_PP_85_Bacteria_238573	IHU_PC_85_Bacteria_238573	IHU_PO_85_Bacteria_238573	IHU_PF_85_Bacteria_238573	IHU_PG_85_Bacteria_238573	na	0	0	0	0	0	0	0	0	0	0	0	0	0	0	0	0	0	0	0	0	0	0	0	0	0	0	0	0	0	0	0	0	0	0	0	0	0	0	0	0	0	0	0
IHU_PS_85_Bacteria_27911,Bacteria	IHU_PP_85_Bacteria_27911	IHU_PC_85_Bacteria_27911	IHU_PO_85_Bacteria_27911	IHU_PF_85_Bacteria_27911	IHU_PG_85_Bacteria_27911	na	0	0	0	0	0	0	0	0	0	0	0	0	0	0	0	0	0	0	0	0	0	0	0	0	0	0	0	0	0	0	0	0	0	0	0	0	0	0	0	0	0	0	0
IHU_PS_85_Bacteria_45214,Bacteria	IHU_PP_85_Bacteria_45214	IHU_PC_85_Bacteria_45214	IHU_PO_85_Bacteria_45214	IHU_PF_85_Bacteria_45214	IHU_PG_85_Bacteria_45214	na	0	0	0	0	0	0	0	0	0	0	0	0	0	0	0	0	0	0	0	0	0	0	0	0	0	0	0	0	0	0	0	0	0	0	0	0	0	0	0	0	0	0	0
IHU_PS_85_Bacteria_45442,Bacteria	IHU_PP_85_Bacteria_45442	IHU_PC_85_Bacteria_45442	IHU_PO_85_Bacteria_45442	IHU_PF_85_Bacteria_45442	IHU_PG_85_Bacteria_45442	na	0	0	0	0	0	0	0	0	0	0	0	0	0	0	0	0	0	0	0	0	0	0	0	0	0	0	0	0	0	0	0	0	0	0	0	0	0	0	0	1	0	0	0
IHU_PS_85_Bacteria_45455,Bacteria	IHU_PP_85_Bacteria_45455	IHU_PC_85_Bacteria_45455	IHU_PO_85_Bacteria_45455	IHU_PF_85_Bacteria_45455	IHU_PG_85_Bacteria_45455	na	0	0	0	0	0	0	0	0	0	0	0	0	0	0	0	0	0	0	0	0	0	0	0	0	0	0	0	0	0	0	0	0	0	0	0	0	0	0	0	0	0	0	0
IHU_PS_85_Bacteria_45465,Bacteria	IHU_PP_85_Bacteria_45465	IHU_PC_85_Bacteria_45465	IHU_PO_85_Bacteria_45465	IHU_PF_85_Bacteria_45465	IHU_PG_85_Bacteria_45465	na	0	0	0	0	0	0	0	0	0	1	0	0	0	0	0	0	0	0	0	0	0	0	0	0	0	0	0	0	0	0	0	0	0	0	0	0	0	0	0	0	0	0	0
IHU_PS_85_Bacteria_45523,Bacteria	IHU_PP_85_Bacteria_45523	IHU_PC_85_Bacteria_45523	IHU_PO_85_Bacteria_45523	IHU_PF_85_Bacteria_45523	IHU_PG_85_Bacteria_45523	na	0	0	0	0	0	0	0	0	0	0	0	0	0	0	0	0	0	0	0	0	0	0	0	0	0	0	0	0	0	0	0	0	0	0	0	0	0	0	0	0	0	0	0
IHU_PS_85_Bacteria_45562,Bacteria	IHU_PP_85_Bacteria_45562	IHU_PC_85_Bacteria_45562	IHU_PO_85_Bacteria_45562	IHU_PF_85_Bacteria_45562	IHU_PG_85_Bacteria_45562	na	0	0	0	0	0	0	0	0	0	0	0	0	0	0	0	0	0	0	0	0	0	0	0	0	0	0	0	0	0	0	0	0	0	0	0	0	0	0	0	0	0	0	0
IHU_PS_85_Bacteria_47391,Bacteria	IHU_PP_85_Bacteria_47391	IHU_PC_85_Bacteria_47391	IHU_PO_85_Bacteria_47391	IHU_PF_85_Bacteria_47391	IHU_PG_85_Bacteria_47391	na	0	0	0	0	0	0	0	0	0	0	0	0	0	0	0	0	0	0	0	0	0	0	0	0	0	0	0	0	0	0	0	0	0	0	0	0	0	0	0	0	0	0	0
IHU_PS_85_Bacteria_48671,Bacteria	IHU_PP_85_Bacteria_48671	IHU_PC_85_Bacteria_48671	IHU_PO_85_Bacteria_48671	IHU_PF_85_Bacteria_48671	IHU_PG_85_Bacteria_48671	na	0	0	0	0	0	0	0	0	0	0	0	0	0	0	0	0	0	1	0	0	0	0	0	0	0	0	0	0	0	0	0	0	0	0	0	1	0	0	0	0	0	0	0
IHU_PS_85_Bacteria_49175,Bacteria	IHU_PP_85_Bacteria_49175	IHU_PC_85_Bacteria_49175	IHU_PO_85_Bacteria_49175	IHU_PF_85_Bacteria_49175	IHU_PG_85_Bacteria_49175	na	0	0	0	0	0	0	0	0	0	0	0	0	0	0	0	0	0	0	0	0	0	0	0	0	0	0	0	0	0	0	0	0	0	0	0	0	0	0	0	0	0	0	0
IHU_PS_85_Bacteria_49208,Bacteria	IHU_PP_85_Bacteria_49208	IHU_PC_85_Bacteria_49208	IHU_PO_85_Bacteria_49208	IHU_PF_85_Bacteria_49208	IHU_PG_85_Bacteria_49208	na	0	0	0	0	0	0	0	0	0	0	0	0	0	0	0	0	0	0	0	0	0	0	0	0	0	0	0	0	0	0	0	0	0	0	0	0	0	0	0	0	0	0	0
IHU_PS_85_Bacteria_49284,Bacteria	IHU_PP_85_Bacteria_49284	IHU_PC_85_Bacteria_49284	IHU_PO_85_Bacteria_49284	IHU_PF_85_Bacteria_49284	IHU_PG_85_Bacteria_49284	na	0	0	0	0	0	0	0	0	0	0	0	0	0	0	0	0	0	0	0	0	0	0	0	0	0	0	0	0	0	0	0	0	0	0	0	0	0	0	0	0	0	0	0
IHU_PS_85_Bacteria_49320,Bacteria	IHU_PP_85_Bacteria_49320	IHU_PC_85_Bacteria_49320	IHU_PO_85_Bacteria_49320	IHU_PF_85_Bacteria_49320	IHU_PG_85_Bacteria_49320	na	0	0	0	0	0	0	0	0	0	0	0	0	0	0	0	0	0	0	0	0	0	0	0	0	0	0	0	0	0	0	0	0	0	0	0	0	0	0	0	0	0	0	0
IHU_PS_85_Bacteria_49459,Bacteria	IHU_PP_85_Bacteria_49459	IHU_PC_85_Bacteria_49459	IHU_PO_85_Bacteria_49459	IHU_PF_85_Bacteria_49459	IHU_PG_85_Bacteria_49459	na	0	0	0	0	0	0	0	0	0	0	0	0	0	0	0	0	0	0	0	0	0	0	0	0	0	0	0	0	0	0	0	0	0	0	0	0	0	0	0	0	0	0	0
IHU_PS_85_Bacteria_49470,Bacteria	IHU_PP_85_Bacteria_49470	IHU_PC_85_Bacteria_49470	IHU_PO_85_Bacteria_49470	IHU_PF_85_Bacteria_49470	IHU_PG_85_Bacteria_49470	na	0	0	0	0	0	0	0	0	0	0	0	0	0	0	0	0	0	0	0	0	0	0	0	0	0	0	0	0	0	0	0	0	0	0	0	0	0	0	0	0	0	0	0
IHU_PS_85_Bacteria_49565,Bacteria	IHU_PP_85_Bacteria_49565	IHU_PC_85_Bacteria_49565	IHU_PO_85_Bacteria_49565	IHU_PF_85_Bacteria_49565	IHU_PG_85_Bacteria_49565	na	0	0	0	0	0	0	0	0	0	0	0	0	0	0	0	0	0	0	0	0	0	0	0	0	0	0	0	0	0	0	0	0	0	0	0	0	0	0	0	0	0	0	0
IHU_PS_86_Bacteria_1436475,Bacteria	IHU_PP_86_Bacteria_1436475	IHU_PC_86_Bacteria_1436475	IHU_PO_86_Bacteria_1436475	IHU_PF_86_Bacteria_1436475	IHU_PG_86_Bacteria_1436475	na	0	0	0	0	0	0	0	0	0	0	0	0	0	0	0	0	0	0	0	0	0	0	0	0	0	0	0	0	0	0	0	0	1	0	0	0	0	0	0	0	0	0	0
IHU_PS_86_Bacteria_17319,Bacteria	IHU_PP_86_Bacteria_17319	IHU_PC_86_Bacteria_17319	IHU_PO_86_Bacteria_17319	IHU_PF_86_Bacteria_17319	IHU_PG_86_Bacteria_17319	na	0	0	0	0	0	0	0	0	0	0	0	0	0	0	0	0	0	0	0	0	0	0	0	0	0	0	0	0	0	0	0	0	0	0	0	0	0	0	0	0	0	0	0
IHU_PS_86_Bacteria_18819,Bacteria	IHU_PP_86_Bacteria_18819	IHU_PC_86_Bacteria_18819	IHU_PO_86_Bacteria_18819	IHU_PF_86_Bacteria_18819	IHU_PG_86_Bacteria_18819	na	0	0	0	0	0	0	0	0	0	0	0	0	0	0	0	0	0	0	0	0	0	0	0	0	0	0	0	0	0	0	0	0	0	0	0	0	0	0	0	0	0	0	0
IHU_PS_86_Bacteria_35791,Bacteria	IHU_PP_86_Bacteria_35791	IHU_PC_86_Bacteria_35791	IHU_PO_86_Bacteria_35791	IHU_PF_86_Bacteria_35791	IHU_PG_86_Bacteria_35791	na	0	0	0	0	0	0	0	0	0	0	0	0	0	0	0	0	0	0	0	0	0	0	0	0	0	0	0	0	0	0	0	0	0	0	0	0	0	0	0	0	0	0	0
IHU_PS_86_Bacteria_418,Bacteria	IHU_PP_86_Bacteria_418	IHU_PC_86_Bacteria_418	IHU_PO_86_Bacteria_418	IHU_PF_86_Bacteria_418	IHU_PG_86_Bacteria_418	na	0	0	0	0	0	0	1	0	0	0	0	0	0	1	0	0	0	1	0	0	1	1	0	0	0	1	0	1	0	0	0	0	0	0	1	1	0	1	1	0	0	1	0
IHU_PS_86_Bacteria_43059,Bacteria	IHU_PP_86_Bacteria_43059	IHU_PC_86_Bacteria_43059	IHU_PO_86_Bacteria_43059	IHU_PF_86_Bacteria_43059	IHU_PG_86_Bacteria_43059	na	0	0	0	0	0	0	0	0	0	0	0	0	0	0	0	0	0	0	0	0	0	0	0	0	0	0	0	0	0	0	0	0	0	0	0	0	0	0	0	0	0	0	0
IHU_PS_86_Bacteria_45173,Bacteria	IHU_PP_86_Bacteria_45173	IHU_PC_86_Bacteria_45173	IHU_PO_86_Bacteria_45173	IHU_PF_86_Bacteria_45173	IHU_PG_86_Bacteria_45173	na	0	0	0	0	0	0	0	0	0	0	0	0	0	0	0	0	0	0	0	0	0	0	0	0	0	0	0	0	0	0	0	0	0	0	0	0	0	0	0	0	0	0	0
IHU_PS_86_Bacteria_45197,Bacteria	IHU_PP_86_Bacteria_45197	IHU_PC_86_Bacteria_45197	IHU_PO_86_Bacteria_45197	IHU_PF_86_Bacteria_45197	IHU_PG_86_Bacteria_45197	na	0	0	0	0	0	0	0	0	0	0	0	0	0	0	0	0	0	0	0	0	0	0	0	0	0	0	0	0	0	0	0	0	0	0	0	0	0	0	0	0	0	0	0
IHU_PS_86_Bacteria_45268,Bacteria	IHU_PP_86_Bacteria_45268	IHU_PC_86_Bacteria_45268	IHU_PO_86_Bacteria_45268	IHU_PF_86_Bacteria_45268	IHU_PG_86_Bacteria_45268	na	0	0	0	0	0	0	0	0	0	0	0	0	0	0	0	0	0	0	0	0	0	0	0	0	0	0	0	0	0	0	0	0	0	0	0	0	0	0	0	0	0	0	0
IHU_PS_86_Bacteria_45270,Bacteria	IHU_PP_86_Bacteria_45270	IHU_PC_86_Bacteria_45270	IHU_PO_86_Bacteria_45270	IHU_PF_86_Bacteria_45270	IHU_PG_86_Bacteria_45270	na	0	0	0	0	0	0	0	0	0	0	0	0	0	0	0	0	0	0	0	0	0	0	0	0	0	0	0	0	0	0	0	0	0	0	0	0	0	0	0	0	0	0	0
IHU_PS_86_Bacteria_45311,Bacteria	IHU_PP_86_Bacteria_45311	IHU_PC_86_Bacteria_45311	IHU_PO_86_Bacteria_45311	IHU_PF_86_Bacteria_45311	IHU_PG_86_Bacteria_45311	na	0	0	0	0	0	0	0	0	0	0	0	0	0	0	0	0	0	0	0	0	0	0	0	0	0	0	0	0	0	0	0	0	0	0	0	0	0	0	0	0	0	0	0
IHU_PS_86_Bacteria_45340,Bacteria	IHU_PP_86_Bacteria_45340	IHU_PC_86_Bacteria_45340	IHU_PO_86_Bacteria_45340	IHU_PF_86_Bacteria_45340	IHU_PG_86_Bacteria_45340	na	0	0	0	0	0	0	0	0	0	0	0	0	0	0	0	0	0	0	0	0	0	0	0	0	0	0	0	0	0	0	0	0	0	0	0	0	0	0	0	0	0	0	0
IHU_PS_86_Bacteria_45345,Bacteria	IHU_PP_86_Bacteria_45345	IHU_PC_86_Bacteria_45345	IHU_PO_86_Bacteria_45345	IHU_PF_86_Bacteria_45345	IHU_PG_86_Bacteria_45345	na	0	0	0	0	0	0	0	0	0	0	0	0	0	0	0	0	0	0	0	0	0	0	0	0	0	0	0	0	0	0	0	0	0	0	0	0	0	0	0	1	0	0	0
IHU_PS_86_Bacteria_45363,Bacteria	IHU_PP_86_Bacteria_45363	IHU_PC_86_Bacteria_45363	IHU_PO_86_Bacteria_45363	IHU_PF_86_Bacteria_45363	IHU_PG_86_Bacteria_45363	na	0	0	0	0	0	0	0	0	0	0	0	0	0	0	0	0	0	0	0	0	0	0	0	0	0	0	0	0	0	0	0	0	0	0	0	0	0	1	0	0	0	0	0
IHU_PS_86_Bacteria_45445,Bacteria	IHU_PP_86_Bacteria_45445	IHU_PC_86_Bacteria_45445	IHU_PO_86_Bacteria_45445	IHU_PF_86_Bacteria_45445	IHU_PG_86_Bacteria_45445	na	0	0	0	0	0	0	0	0	0	0	0	0	0	0	0	0	0	0	0	0	0	0	0	0	0	0	0	0	0	0	0	0	0	0	0	0	0	0	0	0	0	0	0
IHU_PS_86_Bacteria_45504,Bacteria	IHU_PP_86_Bacteria_45504	IHU_PC_86_Bacteria_45504	IHU_PO_86_Bacteria_45504	IHU_PF_86_Bacteria_45504	IHU_PG_86_Bacteria_45504	na	0	0	0	0	0	0	0	0	0	0	0	0	0	0	0	0	0	0	0	0	0	0	0	0	0	0	0	0	0	0	0	0	0	0	0	0	0	0	0	0	0	0	0
IHU_PS_86_Bacteria_45517,Bacteria	IHU_PP_86_Bacteria_45517	IHU_PC_86_Bacteria_45517	IHU_PO_86_Bacteria_45517	IHU_PF_86_Bacteria_45517	IHU_PG_86_Bacteria_45517	na	0	0	0	0	0	0	0	0	0	1	0	0	0	0	0	0	0	0	0	0	0	0	0	0	0	0	0	0	0	0	0	0	0	0	0	0	0	0	0	0	0	0	0
IHU_PS_86_Bacteria_45525,Bacteria	IHU_PP_86_Bacteria_45525	IHU_PC_86_Bacteria_45525	IHU_PO_86_Bacteria_45525	IHU_PF_86_Bacteria_45525	IHU_PG_86_Bacteria_45525	na	0	0	0	0	0	0	0	0	0	0	0	0	0	0	0	0	0	0	0	0	0	0	0	0	0	0	0	0	0	0	0	0	0	0	0	0	0	0	0	0	0	0	0
IHU_PS_86_Bacteria_45531,Bacteria	IHU_PP_86_Bacteria_45531	IHU_PC_86_Bacteria_45531	IHU_PO_86_Bacteria_45531	IHU_PF_86_Bacteria_45531	IHU_PG_86_Bacteria_45531	na	0	0	0	0	0	0	0	0	0	0	0	0	0	0	0	0	0	0	0	0	0	0	0	0	0	0	0	0	0	0	0	0	0	0	0	0	0	0	0	0	0	0	0
IHU_PS_86_Bacteria_45542,Bacteria	IHU_PP_86_Bacteria_45542	IHU_PC_86_Bacteria_45542	IHU_PO_86_Bacteria_45542	IHU_PF_86_Bacteria_45542	IHU_PG_86_Bacteria_45542	na	0	0	0	0	0	0	0	0	0	0	0	0	0	0	0	0	0	0	0	0	0	0	0	0	0	0	0	0	0	0	0	0	0	0	0	0	0	0	0	0	0	0	0
IHU_PS_86_Bacteria_45561,Bacteria	IHU_PP_86_Bacteria_45561	IHU_PC_86_Bacteria_45561	IHU_PO_86_Bacteria_45561	IHU_PF_86_Bacteria_45561	IHU_PG_86_Bacteria_45561	na	0	0	0	0	0	0	0	0	0	0	0	0	0	0	0	0	0	0	0	0	0	0	0	0	0	0	0	0	0	0	0	0	0	0	0	0	0	0	0	0	0	0	0
IHU_PS_86_Bacteria_45569,Bacteria	IHU_PP_86_Bacteria_45569	IHU_PC_86_Bacteria_45569	IHU_PO_86_Bacteria_45569	IHU_PF_86_Bacteria_45569	IHU_PG_86_Bacteria_45569	na	0	0	0	0	0	0	0	0	0	0	0	0	0	0	0	0	0	0	0	0	0	0	0	0	0	0	0	0	0	0	0	0	0	0	0	1	0	0	0	0	0	0	0
IHU_PS_86_Bacteria_49002,Bacteria	IHU_PP_86_Bacteria_49002	IHU_PC_86_Bacteria_49002	IHU_PO_86_Bacteria_49002	IHU_PF_86_Bacteria_49002	IHU_PG_86_Bacteria_49002	na	0	0	0	0	0	0	0	0	0	0	0	0	0	0	0	0	0	0	0	0	0	0	0	0	0	0	0	0	0	0	0	0	0	0	0	0	0	0	0	0	0	0	0
IHU_PS_86_Bacteria_49082,Bacteria	IHU_PP_86_Bacteria_49082	IHU_PC_86_Bacteria_49082	IHU_PO_86_Bacteria_49082	IHU_PF_86_Bacteria_49082	IHU_PG_86_Bacteria_49082	na	0	0	0	0	0	0	0	0	0	0	0	0	0	0	0	0	0	0	0	0	0	0	0	0	0	0	0	0	0	0	0	0	0	0	0	0	0	0	0	0	0	0	0
IHU_PS_86_Bacteria_49101,Bacteria	IHU_PP_86_Bacteria_49101	IHU_PC_86_Bacteria_49101	IHU_PO_86_Bacteria_49101	IHU_PF_86_Bacteria_49101	IHU_PG_86_Bacteria_49101	na	0	0	0	0	0	0	0	0	0	0	0	0	0	0	0	0	0	0	0	0	0	0	0	0	0	0	0	0	0	0	0	0	0	0	0	0	0	0	0	0	0	0	0
IHU_PS_86_Bacteria_49169,Bacteria	IHU_PP_86_Bacteria_49169	IHU_PC_86_Bacteria_49169	IHU_PO_86_Bacteria_49169	IHU_PF_86_Bacteria_49169	IHU_PG_86_Bacteria_49169	na	0	0	0	0	0	0	0	0	0	0	0	0	0	0	0	0	0	0	0	0	0	0	0	0	0	0	0	0	0	0	0	0	0	0	0	0	0	0	0	0	0	0	0
IHU_PS_86_Bacteria_49207,Bacteria	IHU_PP_86_Bacteria_49207	IHU_PC_86_Bacteria_49207	IHU_PO_86_Bacteria_49207	IHU_PF_86_Bacteria_49207	IHU_PG_86_Bacteria_49207	na	0	0	0	0	0	0	0	0	0	0	0	0	0	0	0	0	0	0	0	0	0	0	0	0	0	0	0	0	0	0	0	0	0	0	0	0	0	0	0	0	0	0	0
IHU_PS_86_Bacteria_49260,Bacteria	IHU_PP_86_Bacteria_49260	IHU_PC_86_Bacteria_49260	IHU_PO_86_Bacteria_49260	IHU_PF_86_Bacteria_49260	IHU_PG_86_Bacteria_49260	na	0	0	0	0	0	0	0	0	0	0	0	0	0	0	0	0	0	0	0	0	0	0	0	0	0	0	0	0	0	0	0	0	0	0	0	0	0	0	0	0	0	0	0
IHU_PS_86_Bacteria_49355,Bacteria	IHU_PP_86_Bacteria_49355	IHU_PC_86_Bacteria_49355	IHU_PO_86_Bacteria_49355	IHU_PF_86_Bacteria_49355	IHU_PG_86_Bacteria_49355	na	0	0	0	0	0	0	0	0	0	0	0	0	0	0	0	0	0	0	0	0	0	0	0	0	0	0	0	0	0	0	0	0	0	0	0	0	0	0	0	0	0	0	0
IHU_PS_86_Bacteria_49388,Bacteria	IHU_PP_86_Bacteria_49388	IHU_PC_86_Bacteria_49388	IHU_PO_86_Bacteria_49388	IHU_PF_86_Bacteria_49388	IHU_PG_86_Bacteria_49388	na	0	0	0	0	0	0	0	0	0	0	0	0	0	0	0	0	0	0	0	0	0	0	0	0	0	0	0	0	0	0	0	0	0	0	0	0	0	0	0	0	0	0	0
IHU_PS_86_Bacteria_49456,Bacteria	IHU_PP_86_Bacteria_49456	IHU_PC_86_Bacteria_49456	IHU_PO_86_Bacteria_49456	IHU_PF_86_Bacteria_49456	IHU_PG_86_Bacteria_49456	na	0	0	0	0	0	0	0	0	0	0	0	0	0	0	0	0	0	0	0	0	0	0	0	0	0	0	0	0	0	0	0	0	0	0	0	0	0	0	0	0	0	0	0
IHU_PS_86_Bacteria_49521,Bacteria	IHU_PP_86_Bacteria_49521	IHU_PC_86_Bacteria_49521	IHU_PO_86_Bacteria_49521	IHU_PF_86_Bacteria_49521	IHU_PG_86_Bacteria_49521	na	0	0	0	0	0	0	0	0	0	0	0	0	0	0	0	0	0	0	0	0	0	0	0	0	0	0	0	0	0	0	0	0	0	0	0	0	0	0	0	0	0	0	0
IHU_PS_86_Bacteria_49549,Bacteria	IHU_PP_86_Bacteria_49549	IHU_PC_86_Bacteria_49549	IHU_PO_86_Bacteria_49549	IHU_PF_86_Bacteria_49549	IHU_PG_86_Bacteria_49549	na	0	0	0	0	0	0	0	0	0	0	0	0	0	0	0	0	0	0	0	0	0	0	0	0	0	0	0	0	0	0	0	0	0	0	0	0	0	0	0	0	0	0	0
IHU_PS_86_Bacteria_59876,Bacteria	IHU_PP_86_Bacteria_59876	IHU_PC_86_Bacteria_59876	IHU_PO_86_Bacteria_59876	IHU_PF_86_Bacteria_59876	IHU_PG_86_Bacteria_59876	na	0	0	0	0	0	0	0	0	0	0	0	0	0	0	0	0	0	0	0	0	0	0	0	0	0	0	0	0	0	0	0	0	0	0	1	0	0	0	0	0	0	0	0
IHU_PS_86_Bacteria_6803,Bacteria	IHU_PP_86_Bacteria_6803	IHU_PC_86_Bacteria_6803	IHU_PO_86_Bacteria_6803	IHU_PF_86_Bacteria_6803	IHU_PG_86_Bacteria_6803	na	0	0	0	0	0	0	0	0	0	0	0	0	0	0	0	0	0	1	0	0	0	0	0	0	0	0	0	0	0	0	0	0	0	0	0	0	0	0	0	0	0	0	0
IHU_PS_86_Bacteria_6873,Bacteria	IHU_PP_86_Bacteria_6873	IHU_PC_86_Bacteria_6873	IHU_PO_86_Bacteria_6873	IHU_PF_86_Bacteria_6873	IHU_PG_86_Bacteria_6873	na	0	0	0	0	0	0	0	0	0	0	0	0	0	0	0	0	0	0	0	0	0	0	0	0	0	0	0	0	0	0	0	0	0	0	0	0	0	0	0	0	0	0	0
IHU_PS_86_CPR_49572,CPR	IHU_PP_86_CPR_49572	IHU_PC_86_CPR_49572	IHU_PO_86_CPR_49572	IHU_PF_86_CPR_49572	IHU_PG_86_CPR_49572	na	0	0	0	0	0	0	0	0	0	0	0	0	0	0	0	0	0	0	0	0	0	0	0	0	0	0	0	0	0	0	0	0	0	0	0	0	0	0	0	0	0	0	0
IHU_PS_87_Bacteria_17270,Bacteria	IHU_PP_87_Bacteria_17270	IHU_PC_87_Bacteria_17270	IHU_PO_87_Bacteria_17270	IHU_PF_87_Bacteria_17270	IHU_PG_87_Bacteria_17270	na	0	0	0	0	0	0	0	0	0	0	0	0	0	0	0	0	0	0	0	0	0	0	0	0	0	0	0	0	0	0	0	0	0	0	0	0	0	0	0	0	0	0	0
IHU_PS_87_Bacteria_17737,Bacteria	IHU_PP_87_Bacteria_17737	IHU_PC_87_Bacteria_17737	IHU_PO_87_Bacteria_17737	IHU_PF_87_Bacteria_17737	IHU_PG_87_Bacteria_17737	na	0	0	0	0	0	0	0	0	0	0	0	0	0	0	0	0	0	0	0	0	0	0	0	0	0	0	0	0	0	0	0	0	0	0	0	0	0	1	0	0	0	1	0
IHU_PS_87_Bacteria_1827,Bacteria	IHU_PP_87_Bacteria_1827	IHU_PC_87_Bacteria_1827	IHU_PO_87_Bacteria_1827	IHU_PF_87_Bacteria_1827	IHU_PG_87_Bacteria_1827	na	0	0	0	0	0	0	0	0	0	0	0	0	0	0	0	0	0	0	0	0	0	0	0	0	0	0	0	0	0	0	0	0	0	0	0	0	0	0	0	0	0	0	0
IHU_PS_87_Bacteria_251189,Bacteria	IHU_PP_87_Bacteria_251189	IHU_PC_87_Bacteria_251189	IHU_PO_87_Bacteria_251189	IHU_PF_87_Bacteria_251189	IHU_PG_87_Bacteria_251189	na	0	0	0	0	0	0	0	0	0	0	0	0	0	0	0	0	0	0	0	0	0	0	0	0	0	0	0	0	0	0	0	0	0	0	0	0	0	0	0	0	0	0	0
IHU_PS_87_Bacteria_27400,Bacteria	IHU_PP_87_Bacteria_27400	IHU_PC_87_Bacteria_27400	IHU_PO_87_Bacteria_27400	IHU_PF_87_Bacteria_27400	IHU_PG_87_Bacteria_27400	na	0	0	0	0	0	0	0	0	0	0	0	0	0	0	0	0	0	0	0	0	0	0	0	0	0	0	0	0	0	0	0	0	0	0	0	0	0	0	0	0	0	0	0
IHU_PS_87_Bacteria_31472,Bacteria	IHU_PP_87_Bacteria_31472	IHU_PC_87_Bacteria_31472	IHU_PO_87_Bacteria_31472	IHU_PF_87_Bacteria_31472	IHU_PG_87_Bacteria_31472	na	0	0	0	0	1	0	0	0	0	0	0	0	0	0	0	0	0	0	0	1	0	1	0	0	0	0	0	0	0	0	0	0	0	0	0	0	0	0	0	0	0	0	0
IHU_PS_87_Bacteria_405,Bacteria	IHU_PP_87_Bacteria_405	IHU_PC_87_Bacteria_405	IHU_PO_87_Bacteria_405	IHU_PF_87_Bacteria_405	IHU_PG_87_Bacteria_405	na	0	0	0	0	0	0	0	0	0	0	0	0	0	0	0	0	0	0	0	0	0	0	0	0	0	0	0	0	0	0	0	0	0	0	0	0	0	0	0	0	0	0	0
IHU_PS_87_Bacteria_45159,Bacteria	IHU_PP_87_Bacteria_45159	IHU_PC_87_Bacteria_45159	IHU_PO_87_Bacteria_45159	IHU_PF_87_Bacteria_45159	IHU_PG_87_Bacteria_45159	na	0	0	0	0	0	0	0	0	0	0	0	0	0	0	0	0	0	0	0	0	0	0	0	0	0	0	0	0	0	0	0	0	0	0	0	0	0	0	0	0	0	0	0
IHU_PS_87_Bacteria_45166,Bacteria	IHU_PP_87_Bacteria_45166	IHU_PC_87_Bacteria_45166	IHU_PO_87_Bacteria_45166	IHU_PF_87_Bacteria_45166	IHU_PG_87_Bacteria_45166	na	0	0	0	0	0	0	0	0	0	0	0	0	0	0	0	0	0	0	0	0	0	0	0	0	0	0	0	0	0	0	0	0	0	0	0	0	0	0	0	0	0	0	0
IHU_PS_87_Bacteria_45208,Bacteria	IHU_PP_87_Bacteria_45208	IHU_PC_87_Bacteria_45208	IHU_PO_87_Bacteria_45208	IHU_PF_87_Bacteria_45208	IHU_PG_87_Bacteria_45208	na	0	0	0	0	0	0	0	0	0	0	0	0	0	0	0	0	0	0	0	0	0	0	0	0	0	0	0	0	0	0	0	0	1	0	0	0	0	0	0	0	0	0	0
IHU_PS_87_Bacteria_45255,Bacteria	IHU_PP_87_Bacteria_45255	IHU_PC_87_Bacteria_45255	IHU_PO_87_Bacteria_45255	IHU_PF_87_Bacteria_45255	IHU_PG_87_Bacteria_45255	na	0	0	0	0	0	0	0	0	0	0	0	0	0	0	0	0	0	0	0	0	0	0	0	0	0	0	0	0	0	0	0	0	0	0	0	0	0	0	0	0	0	0	0
IHU_PS_87_Bacteria_45272,Bacteria	IHU_PP_87_Bacteria_45272	IHU_PC_87_Bacteria_45272	IHU_PO_87_Bacteria_45272	IHU_PF_87_Bacteria_45272	IHU_PG_87_Bacteria_45272	na	0	0	0	0	0	0	0	0	0	0	0	0	0	0	0	0	0	0	0	0	0	0	0	0	0	0	0	0	0	0	0	0	0	0	0	0	0	0	0	0	0	0	0
IHU_PS_87_Bacteria_45279,Bacteria	IHU_PP_87_Bacteria_45279	IHU_PC_87_Bacteria_45279	IHU_PO_87_Bacteria_45279	IHU_PF_87_Bacteria_45279	IHU_PG_87_Bacteria_45279	na	0	0	0	0	0	0	0	0	0	1	0	0	0	0	0	0	0	0	0	0	0	0	0	0	0	0	0	0	0	0	0	0	0	0	0	0	0	0	0	0	0	0	0
IHU_PS_87_Bacteria_45284,Bacteria	IHU_PP_87_Bacteria_45284	IHU_PC_87_Bacteria_45284	IHU_PO_87_Bacteria_45284	IHU_PF_87_Bacteria_45284	IHU_PG_87_Bacteria_45284	na	0	0	0	0	0	0	0	0	0	0	0	0	0	0	0	0	0	0	0	0	0	0	0	0	0	0	0	0	0	0	0	0	0	0	0	0	0	0	0	0	0	0	0
IHU_PS_87_Bacteria_45286,Bacteria	IHU_PP_87_Bacteria_45286	IHU_PC_87_Bacteria_45286	IHU_PO_87_Bacteria_45286	IHU_PF_87_Bacteria_45286	IHU_PG_87_Bacteria_45286	na	0	0	0	0	0	0	0	0	0	0	0	0	0	1	0	0	0	0	0	1	1	0	0	0	0	0	0	0	0	0	0	0	0	0	0	1	0	0	0	0	0	1	0
IHU_PS_87_Bacteria_45309,Bacteria	IHU_PP_87_Bacteria_45309	IHU_PC_87_Bacteria_45309	IHU_PO_87_Bacteria_45309	IHU_PF_87_Bacteria_45309	IHU_PG_87_Bacteria_45309	na	0	0	0	0	0	0	1	0	0	0	0	0	0	0	0	0	0	1	0	0	0	0	0	0	0	0	0	0	0	0	0	0	0	0	0	0	0	0	0	0	0	0	0
IHU_PS_87_Bacteria_45356,Bacteria	IHU_PP_87_Bacteria_45356	IHU_PC_87_Bacteria_45356	IHU_PO_87_Bacteria_45356	IHU_PF_87_Bacteria_45356	IHU_PG_87_Bacteria_45356	na	0	0	0	0	0	0	0	0	0	0	0	0	0	0	0	0	0	0	0	0	0	0	0	0	0	0	0	0	0	0	0	0	0	0	0	0	0	0	0	0	0	0	0
IHU_PS_87_Bacteria_45375,Bacteria	IHU_PP_87_Bacteria_45375	IHU_PC_87_Bacteria_45375	IHU_PO_87_Bacteria_45375	IHU_PF_87_Bacteria_45375	IHU_PG_87_Bacteria_45375	na	0	0	0	0	0	0	0	0	0	0	0	0	0	0	0	0	0	1	0	0	0	0	0	0	0	0	0	0	0	0	0	0	0	0	0	0	0	0	0	0	0	0	0
IHU_PS_87_Bacteria_45377,Bacteria	IHU_PP_87_Bacteria_45377	IHU_PC_87_Bacteria_45377	IHU_PO_87_Bacteria_45377	IHU_PF_87_Bacteria_45377	IHU_PG_87_Bacteria_45377	na	0	0	0	0	0	0	0	0	0	0	0	0	0	0	0	0	0	0	0	0	0	0	0	0	0	0	0	0	0	0	0	0	0	0	0	0	0	0	0	0	0	0	0
IHU_PS_87_Bacteria_45433,Bacteria	IHU_PP_87_Bacteria_45433	IHU_PC_87_Bacteria_45433	IHU_PO_87_Bacteria_45433	IHU_PF_87_Bacteria_45433	IHU_PG_87_Bacteria_45433	na	0	0	0	0	0	0	0	0	0	0	0	0	0	0	0	0	0	0	0	0	0	0	0	0	0	0	0	0	0	0	0	0	0	0	0	0	0	0	0	0	0	0	0
IHU_PS_87_Bacteria_45457,Bacteria	IHU_PP_87_Bacteria_45457	IHU_PC_87_Bacteria_45457	IHU_PO_87_Bacteria_45457	IHU_PF_87_Bacteria_45457	IHU_PG_87_Bacteria_45457	na	0	0	0	0	0	0	0	0	0	0	0	0	0	0	0	0	0	0	0	0	0	0	0	0	0	0	0	0	0	0	0	0	0	0	0	0	0	0	0	0	0	0	0
IHU_PS_87_Bacteria_45487,Bacteria	IHU_PP_87_Bacteria_45487	IHU_PC_87_Bacteria_45487	IHU_PO_87_Bacteria_45487	IHU_PF_87_Bacteria_45487	IHU_PG_87_Bacteria_45487	na	0	0	0	0	0	0	0	0	0	0	0	0	0	0	0	0	0	0	0	0	0	0	0	0	0	0	0	0	0	0	0	0	0	0	0	0	0	0	0	0	0	0	0
IHU_PS_87_Bacteria_45495,Bacteria	IHU_PP_87_Bacteria_45495	IHU_PC_87_Bacteria_45495	IHU_PO_87_Bacteria_45495	IHU_PF_87_Bacteria_45495	IHU_PG_87_Bacteria_45495	na	0	0	0	0	0	0	0	0	0	0	0	0	0	0	0	0	0	0	0	0	0	0	0	0	0	0	0	0	0	0	0	0	0	0	0	0	0	0	0	0	0	0	0
IHU_PS_87_Bacteria_45498,Bacteria	IHU_PP_87_Bacteria_45498	IHU_PC_87_Bacteria_45498	IHU_PO_87_Bacteria_45498	IHU_PF_87_Bacteria_45498	IHU_PG_87_Bacteria_45498	na	0	0	0	0	0	0	0	0	0	0	0	0	0	0	0	0	0	0	0	0	0	0	0	0	0	0	0	0	0	0	0	0	0	0	0	0	0	0	0	0	0	0	0
IHU_PS_87_Bacteria_45572,Bacteria	IHU_PP_87_Bacteria_45572	IHU_PC_87_Bacteria_45572	IHU_PO_87_Bacteria_45572	IHU_PF_87_Bacteria_45572	IHU_PG_87_Bacteria_45572	na	0	0	0	0	0	0	0	0	0	0	0	0	0	0	0	0	0	0	0	0	0	0	0	0	0	0	0	0	0	0	0	0	0	0	0	0	0	0	0	0	0	0	0
IHU_PS_87_Bacteria_45595,Bacteria	IHU_PP_87_Bacteria_45595	IHU_PC_87_Bacteria_45595	IHU_PO_87_Bacteria_45595	IHU_PF_87_Bacteria_45595	IHU_PG_87_Bacteria_45595	na	0	0	0	0	0	0	0	0	0	0	0	0	0	0	0	0	0	1	0	0	0	0	0	0	0	0	0	0	0	0	0	0	0	0	0	0	0	0	0	0	0	0	0
IHU_PS_87_Bacteria_47175,Bacteria	IHU_PP_87_Bacteria_47175	IHU_PC_87_Bacteria_47175	IHU_PO_87_Bacteria_47175	IHU_PF_87_Bacteria_47175	IHU_PG_87_Bacteria_47175	na	0	0	0	0	0	0	0	0	0	0	0	0	0	0	0	0	0	0	0	0	0	0	0	0	0	0	0	0	0	0	0	0	0	0	0	0	0	0	0	0	0	0	0
IHU_PS_87_Bacteria_49035,Bacteria	IHU_PP_87_Bacteria_49035	IHU_PC_87_Bacteria_49035	IHU_PO_87_Bacteria_49035	IHU_PF_87_Bacteria_49035	IHU_PG_87_Bacteria_49035	na	0	0	0	0	0	0	0	0	0	0	0	0	0	0	0	0	0	0	0	0	0	0	0	0	0	0	0	0	0	0	0	0	0	0	0	0	0	0	0	0	0	0	0
IHU_PS_87_Bacteria_49055,Bacteria	IHU_PP_87_Bacteria_49055	IHU_PC_87_Bacteria_49055	IHU_PO_87_Bacteria_49055	IHU_PF_87_Bacteria_49055	IHU_PG_87_Bacteria_49055	na	0	0	0	0	0	0	0	0	0	0	0	0	0	0	0	0	0	0	0	0	0	0	0	0	0	0	0	0	0	0	0	0	0	0	0	0	0	0	0	0	0	0	0
IHU_PS_87_Bacteria_49092,Bacteria	IHU_PP_87_Bacteria_49092	IHU_PC_87_Bacteria_49092	IHU_PO_87_Bacteria_49092	IHU_PF_87_Bacteria_49092	IHU_PG_87_Bacteria_49092	na	0	0	0	0	0	0	0	0	0	0	0	0	0	0	0	0	0	0	0	0	0	0	0	0	0	0	0	0	0	0	0	0	0	0	0	0	0	0	0	0	0	0	0
IHU_PS_87_Bacteria_49142,Bacteria	IHU_PP_87_Bacteria_49142	IHU_PC_87_Bacteria_49142	IHU_PO_87_Bacteria_49142	IHU_PF_87_Bacteria_49142	IHU_PG_87_Bacteria_49142	na	0	0	0	0	0	0	0	0	0	0	0	0	0	0	0	0	0	0	0	0	0	0	0	0	0	0	0	0	0	0	0	0	0	0	0	0	0	0	0	0	0	0	0
IHU_PS_87_Bacteria_49177,Bacteria	IHU_PP_87_Bacteria_49177	IHU_PC_87_Bacteria_49177	IHU_PO_87_Bacteria_49177	IHU_PF_87_Bacteria_49177	IHU_PG_87_Bacteria_49177	na	0	0	0	0	0	0	0	0	0	0	0	0	0	0	0	0	0	0	0	0	0	0	0	0	0	0	0	0	0	0	0	0	0	0	0	0	0	0	0	0	0	0	0
IHU_PS_87_Bacteria_49232,Bacteria	IHU_PP_87_Bacteria_49232	IHU_PC_87_Bacteria_49232	IHU_PO_87_Bacteria_49232	IHU_PF_87_Bacteria_49232	IHU_PG_87_Bacteria_49232	na	0	0	0	0	0	0	0	0	0	0	0	0	0	0	0	0	0	0	0	0	0	0	0	0	0	0	0	0	0	0	0	0	0	0	0	0	0	0	0	0	0	0	0
IHU_PS_87_Bacteria_49247,Bacteria	IHU_PP_87_Bacteria_49247	IHU_PC_87_Bacteria_49247	IHU_PO_87_Bacteria_49247	IHU_PF_87_Bacteria_49247	IHU_PG_87_Bacteria_49247	na	0	0	0	0	0	0	0	0	0	0	0	0	0	0	0	0	0	0	0	0	0	0	0	0	0	0	0	0	0	0	0	0	0	0	0	0	0	0	0	0	0	0	0
IHU_PS_87_Bacteria_49336,Bacteria	IHU_PP_87_Bacteria_49336	IHU_PC_87_Bacteria_49336	IHU_PO_87_Bacteria_49336	IHU_PF_87_Bacteria_49336	IHU_PG_87_Bacteria_49336	na	0	0	0	0	0	0	0	0	0	0	0	0	0	0	0	0	0	0	0	0	0	0	0	0	0	0	0	0	0	0	0	0	0	0	0	0	0	0	0	0	0	0	0
IHU_PS_87_Bacteria_49337,Bacteria	IHU_PP_87_Bacteria_49337	IHU_PC_87_Bacteria_49337	IHU_PO_87_Bacteria_49337	IHU_PF_87_Bacteria_49337	IHU_PG_87_Bacteria_49337	na	0	0	0	0	0	0	0	0	0	0	0	0	0	0	0	0	0	0	0	0	0	0	0	0	0	0	0	0	0	0	0	0	0	0	0	0	0	0	0	0	0	0	0
IHU_PS_87_Bacteria_49519,Bacteria	IHU_PP_87_Bacteria_49519	IHU_PC_87_Bacteria_49519	IHU_PO_87_Bacteria_49519	IHU_PF_87_Bacteria_49519	IHU_PG_87_Bacteria_49519	na	0	0	0	0	0	0	0	0	0	0	0	0	0	0	0	0	0	0	0	0	0	0	0	0	0	0	0	0	0	0	0	0	0	0	0	0	0	0	0	0	0	0	0
IHU_PS_87_Bacteria_49559,Bacteria	IHU_PP_87_Bacteria_49559	IHU_PC_87_Bacteria_49559	IHU_PO_87_Bacteria_49559	IHU_PF_87_Bacteria_49559	IHU_PG_87_Bacteria_49559	na	0	0	0	0	0	0	0	0	0	0	0	0	0	0	0	0	0	0	0	0	0	0	0	0	0	0	0	0	0	0	0	0	0	0	0	0	0	0	0	0	0	0	0
IHU_PS_87_Bacteria_49578,Bacteria	IHU_PP_87_Bacteria_49578	IHU_PC_87_Bacteria_49578	IHU_PO_87_Bacteria_49578	IHU_PF_87_Bacteria_49578	IHU_PG_87_Bacteria_49578	na	0	0	0	0	0	0	0	0	0	0	0	0	0	0	0	0	0	0	0	0	0	0	0	0	0	0	0	0	0	0	0	0	0	0	0	0	0	0	0	0	0	0	0
IHU_PS_87_Bacteria_49592,Bacteria	IHU_PP_87_Bacteria_49592	IHU_PC_87_Bacteria_49592	IHU_PO_87_Bacteria_49592	IHU_PF_87_Bacteria_49592	IHU_PG_87_Bacteria_49592	na	0	0	0	0	0	0	0	0	0	0	0	0	0	0	0	0	0	0	0	0	0	0	0	0	0	0	0	0	0	0	0	0	0	0	0	0	0	0	0	0	0	0	0
IHU_PS_87_Bacteria_49618,Bacteria	IHU_PP_87_Bacteria_49618	IHU_PC_87_Bacteria_49618	IHU_PO_87_Bacteria_49618	IHU_PF_87_Bacteria_49618	IHU_PG_87_Bacteria_49618	na	0	0	0	0	0	0	0	0	0	0	0	0	0	0	0	0	0	0	0	0	0	0	0	0	0	0	0	0	0	0	0	0	0	0	0	0	0	0	0	0	0	0	0
IHU_PS_87_Bacteria_49620,Bacteria	IHU_PP_87_Bacteria_49620	IHU_PC_87_Bacteria_49620	IHU_PO_87_Bacteria_49620	IHU_PF_87_Bacteria_49620	IHU_PG_87_Bacteria_49620	na	0	0	0	0	0	0	0	0	0	0	0	0	0	0	0	0	0	0	0	0	0	0	0	0	0	0	0	0	0	0	0	0	0	0	0	0	0	0	0	0	0	0	0
IHU_PS_87_Bacteria_49643,Bacteria	IHU_PP_87_Bacteria_49643	IHU_PC_87_Bacteria_49643	IHU_PO_87_Bacteria_49643	IHU_PF_87_Bacteria_49643	IHU_PG_87_Bacteria_49643	na	0	0	0	0	0	0	0	0	0	0	0	0	0	0	0	0	0	0	0	0	0	0	0	0	0	0	0	0	0	0	0	0	0	0	0	0	0	0	0	0	0	0	0
IHU_PS_87_Bacteria_49651,Bacteria	IHU_PP_87_Bacteria_49651	IHU_PC_87_Bacteria_49651	IHU_PO_87_Bacteria_49651	IHU_PF_87_Bacteria_49651	IHU_PG_87_Bacteria_49651	na	0	0	0	0	0	0	0	0	0	0	0	0	0	0	0	0	0	0	0	0	0	0	0	0	0	0	0	0	0	0	0	0	0	0	0	0	0	0	0	0	0	0	0
IHU_PS_87_Bacteria_68090,Bacteria	IHU_PP_87_Bacteria_68090	IHU_PC_87_Bacteria_68090	IHU_PO_87_Bacteria_68090	IHU_PF_87_Bacteria_68090	IHU_PG_87_Bacteria_68090	na	0	0	0	0	0	0	0	0	0	0	0	0	0	0	0	0	0	0	0	0	0	0	0	0	0	0	0	0	0	0	0	0	0	0	0	0	0	0	0	0	0	0	0
IHU_PS_87_Bacteria_7451,Bacteria	IHU_PP_87_Bacteria_7451	IHU_PC_87_Bacteria_7451	IHU_PO_87_Bacteria_7451	IHU_PF_87_Bacteria_7451	IHU_PG_87_Bacteria_7451	na	0	0	0	0	0	0	0	0	0	0	0	0	0	0	0	0	0	0	0	0	0	0	0	0	0	0	0	0	0	0	0	0	0	0	0	0	0	0	0	0	0	0	0
IHU_PS_87_CPR_45409,CPR	IHU_PP_87_CPR_45409	IHU_PC_87_CPR_45409	IHU_PO_87_CPR_45409	IHU_PF_87_CPR_45409	IHU_PG_87_CPR_45409	na	0	0	0	0	0	0	0	0	0	0	0	0	0	0	0	0	0	0	0	0	0	0	0	0	0	0	0	0	0	0	0	0	0	0	0	0	0	0	0	0	0	0	0
IHU_PS_87_CPR_49046,CPR	IHU_PP_87_CPR_49046	IHU_PC_87_CPR_49046	IHU_PO_87_CPR_49046	IHU_PF_87_CPR_49046	IHU_PG_87_CPR_49046	na	0	0	0	0	0	0	0	0	0	0	0	0	0	0	0	0	0	0	0	0	0	0	0	0	0	0	0	0	0	0	0	0	0	0	0	0	0	0	0	0	0	0	0
IHU_PS_88_Bacteria_1242,Bacteria	IHU_PP_88_Bacteria_1242	IHU_PC_88_Bacteria_1242	IHU_PO_88_Bacteria_1242	IHU_PF_88_Bacteria_1242	IHU_PG_88_Bacteria_1242	na	0	0	0	0	0	0	0	0	0	0	0	0	0	0	0	0	0	0	0	0	0	0	0	0	0	0	0	0	0	0	0	0	0	0	0	0	0	0	1	1	0	0	0
IHU_PS_88_Bacteria_1442021,Bacteria	IHU_PP_88_Bacteria_1442021	IHU_PC_88_Bacteria_1442021	IHU_PO_88_Bacteria_1442021	IHU_PF_88_Bacteria_1442021	IHU_PG_88_Bacteria_1442021	na	0	0	0	0	0	0	0	0	0	0	0	0	0	0	0	0	0	0	0	0	0	0	0	0	0	0	0	0	0	0	0	0	0	0	0	0	0	0	0	0	0	0	0
IHU_PS_88_Bacteria_17769,Bacteria	IHU_PP_88_Bacteria_17769	IHU_PC_88_Bacteria_17769	IHU_PO_88_Bacteria_17769	IHU_PF_88_Bacteria_17769	IHU_PG_88_Bacteria_17769	na	0	0	0	0	0	0	0	0	0	0	0	0	0	0	0	0	0	0	0	0	0	0	0	0	0	0	0	0	0	0	0	0	0	0	0	0	0	0	0	0	0	0	0
IHU_PS_88_Bacteria_18542,Bacteria	IHU_PP_88_Bacteria_18542	IHU_PC_88_Bacteria_18542	IHU_PO_88_Bacteria_18542	IHU_PF_88_Bacteria_18542	IHU_PG_88_Bacteria_18542	na	0	0	0	0	0	0	0	0	0	0	0	0	0	0	0	0	0	0	0	0	0	0	0	0	0	0	0	0	0	0	0	0	0	0	0	0	0	0	0	0	0	0	0
IHU_PS_88_Bacteria_18947,Bacteria	IHU_PP_88_Bacteria_18947	IHU_PC_88_Bacteria_18947	IHU_PO_88_Bacteria_18947	IHU_PF_88_Bacteria_18947	IHU_PG_88_Bacteria_18947	na	0	0	0	0	0	0	0	0	0	0	0	0	0	0	0	0	0	0	0	0	0	0	0	0	0	0	0	0	0	0	0	0	0	0	0	0	0	0	0	0	0	0	0
IHU_PS_88_Bacteria_20642,Bacteria	IHU_PP_88_Bacteria_20642	IHU_PC_88_Bacteria_20642	IHU_PO_88_Bacteria_20642	IHU_PF_88_Bacteria_20642	IHU_PG_88_Bacteria_20642	na	0	0	0	0	0	0	0	0	0	0	0	0	0	0	0	0	0	0	0	0	0	0	0	0	0	0	0	0	0	0	0	0	0	0	0	0	0	0	0	0	0	0	0
IHU_PS_88_Bacteria_219680,Bacteria	IHU_PP_88_Bacteria_219680	IHU_PC_88_Bacteria_219680	IHU_PO_88_Bacteria_219680	IHU_PF_88_Bacteria_219680	IHU_PG_88_Bacteria_219680	na	0	0	0	0	0	0	0	0	0	0	0	0	0	0	0	0	0	0	0	0	0	0	0	0	0	0	0	0	0	0	0	0	0	0	0	0	0	0	1	0	0	0	0
IHU_PS_88_Bacteria_268211,Bacteria	IHU_PP_88_Bacteria_268211	IHU_PC_88_Bacteria_268211	IHU_PO_88_Bacteria_268211	IHU_PF_88_Bacteria_268211	IHU_PG_88_Bacteria_268211	na	0	0	0	0	0	0	0	0	0	0	0	0	0	0	0	0	0	0	0	0	0	0	0	0	0	0	0	0	0	0	0	0	0	0	0	0	0	0	0	0	0	0	0
IHU_PS_88_Bacteria_324,Bacteria	IHU_PP_88_Bacteria_324	IHU_PC_88_Bacteria_324	IHU_PO_88_Bacteria_324	IHU_PF_88_Bacteria_324	IHU_PG_88_Bacteria_324	na	0	0	0	0	0	0	0	0	0	0	0	0	0	0	0	0	0	0	0	0	0	0	0	0	0	0	0	0	0	0	0	0	0	0	0	0	0	0	0	0	0	0	0
IHU_PS_88_Bacteria_3628,Bacteria	IHU_PP_88_Bacteria_3628	IHU_PC_88_Bacteria_3628	IHU_PO_88_Bacteria_3628	IHU_PF_88_Bacteria_3628	IHU_PG_88_Bacteria_3628	na	0	0	0	0	0	0	0	0	0	0	0	0	0	0	0	0	0	0	0	0	0	0	0	0	0	0	0	0	0	0	0	0	0	0	0	0	0	0	0	0	0	0	0
IHU_PS_88_Bacteria_45162,Bacteria	IHU_PP_88_Bacteria_45162	IHU_PC_88_Bacteria_45162	IHU_PO_88_Bacteria_45162	IHU_PF_88_Bacteria_45162	IHU_PG_88_Bacteria_45162	na	0	0	0	0	0	0	0	0	0	0	0	0	0	0	0	0	0	1	0	0	0	0	0	0	0	0	0	0	0	0	0	0	0	0	0	0	0	0	0	0	0	0	0
IHU_PS_88_Bacteria_45164,Bacteria	IHU_PP_88_Bacteria_45164	IHU_PC_88_Bacteria_45164	IHU_PO_88_Bacteria_45164	IHU_PF_88_Bacteria_45164	IHU_PG_88_Bacteria_45164	na	0	0	0	0	0	0	0	0	0	1	0	0	0	0	0	0	0	0	0	0	0	0	0	0	0	0	0	0	0	0	0	0	0	0	0	0	0	0	0	0	0	0	0
IHU_PS_88_Bacteria_45175,Bacteria	IHU_PP_88_Bacteria_45175	IHU_PC_88_Bacteria_45175	IHU_PO_88_Bacteria_45175	IHU_PF_88_Bacteria_45175	IHU_PG_88_Bacteria_45175	na	0	0	0	0	0	0	0	0	0	0	0	0	0	0	0	0	0	0	0	0	0	0	0	0	0	0	0	0	0	0	0	0	0	1	0	0	0	0	0	0	0	0	0
IHU_PS_88_Bacteria_45186,Bacteria	IHU_PP_88_Bacteria_45186	IHU_PC_88_Bacteria_45186	IHU_PO_88_Bacteria_45186	IHU_PF_88_Bacteria_45186	IHU_PG_88_Bacteria_45186	na	0	0	0	0	0	0	0	0	0	0	0	0	0	0	0	0	0	0	0	0	0	0	0	0	0	0	0	0	0	0	0	0	0	0	0	0	0	0	0	0	0	0	0
IHU_PS_88_Bacteria_45195,Bacteria	IHU_PP_88_Bacteria_45195	IHU_PC_88_Bacteria_45195	IHU_PO_88_Bacteria_45195	IHU_PF_88_Bacteria_45195	IHU_PG_88_Bacteria_45195	na	0	0	0	0	0	0	0	0	0	0	0	0	0	0	0	0	0	0	0	0	0	0	0	0	0	0	0	0	0	0	0	0	0	0	0	0	0	0	0	0	0	0	0
IHU_PS_88_Bacteria_45209,Bacteria	IHU_PP_88_Bacteria_45209	IHU_PC_88_Bacteria_45209	IHU_PO_88_Bacteria_45209	IHU_PF_88_Bacteria_45209	IHU_PG_88_Bacteria_45209	na	0	0	0	0	0	0	0	0	0	0	0	0	0	0	0	0	0	0	0	0	0	0	0	0	0	0	0	0	0	0	0	0	0	0	0	0	0	0	0	0	0	0	0
IHU_PS_88_Bacteria_45237,Bacteria	IHU_PP_88_Bacteria_45237	IHU_PC_88_Bacteria_45237	IHU_PO_88_Bacteria_45237	IHU_PF_88_Bacteria_45237	IHU_PG_88_Bacteria_45237	na	0	0	0	0	0	0	0	0	0	0	0	0	0	0	0	0	0	1	0	0	0	0	0	0	0	0	0	0	0	0	0	0	0	0	0	0	0	0	0	0	0	0	0
IHU_PS_88_Bacteria_45241,Bacteria	IHU_PP_88_Bacteria_45241	IHU_PC_88_Bacteria_45241	IHU_PO_88_Bacteria_45241	IHU_PF_88_Bacteria_45241	IHU_PG_88_Bacteria_45241	na	0	0	0	0	0	0	0	0	0	0	0	0	0	0	0	0	0	0	0	0	0	0	0	0	0	0	0	0	0	0	0	0	0	0	0	0	0	0	0	0	0	0	0
IHU_PS_88_Bacteria_45290,Bacteria	IHU_PP_88_Bacteria_45290	IHU_PC_88_Bacteria_45290	IHU_PO_88_Bacteria_45290	IHU_PF_88_Bacteria_45290	IHU_PG_88_Bacteria_45290	na	0	0	0	0	0	0	0	0	0	0	0	0	0	0	0	0	0	0	0	0	0	0	0	0	0	0	0	0	0	0	0	0	0	0	0	0	0	0	0	0	0	0	0
IHU_PS_88_Bacteria_45319,Bacteria	IHU_PP_88_Bacteria_45319	IHU_PC_88_Bacteria_45319	IHU_PO_88_Bacteria_45319	IHU_PF_88_Bacteria_45319	IHU_PG_88_Bacteria_45319	na	0	0	0	0	0	0	0	0	0	0	0	0	0	0	0	0	0	0	0	0	0	0	0	0	0	0	0	0	0	0	0	0	0	0	0	0	0	0	0	0	0	0	0
IHU_PS_88_Bacteria_45320,Bacteria	IHU_PP_88_Bacteria_45320	IHU_PC_88_Bacteria_45320	IHU_PO_88_Bacteria_45320	IHU_PF_88_Bacteria_45320	IHU_PG_88_Bacteria_45320	na	0	0	0	0	0	0	0	0	0	0	0	0	0	0	0	0	0	0	0	0	0	0	0	0	0	0	0	0	0	0	0	0	0	0	0	0	0	0	0	0	0	0	0
IHU_PS_88_Bacteria_45322,Bacteria	IHU_PP_88_Bacteria_45322	IHU_PC_88_Bacteria_45322	IHU_PO_88_Bacteria_45322	IHU_PF_88_Bacteria_45322	IHU_PG_88_Bacteria_45322	na	0	0	0	0	0	0	0	0	0	0	0	0	0	0	0	0	0	0	0	0	0	0	0	0	0	0	0	0	0	0	0	0	0	0	0	0	0	0	0	0	0	0	0
IHU_PS_88_Bacteria_45423,Bacteria	IHU_PP_88_Bacteria_45423	IHU_PC_88_Bacteria_45423	IHU_PO_88_Bacteria_45423	IHU_PF_88_Bacteria_45423	IHU_PG_88_Bacteria_45423	na	0	0	0	0	0	0	1	0	0	0	0	0	0	0	0	0	0	1	0	0	0	0	0	0	0	0	0	0	0	0	0	0	0	0	0	0	0	0	0	0	0	0	0
IHU_PS_88_Bacteria_45440,Bacteria	IHU_PP_88_Bacteria_45440	IHU_PC_88_Bacteria_45440	IHU_PO_88_Bacteria_45440	IHU_PF_88_Bacteria_45440	IHU_PG_88_Bacteria_45440	na	0	0	0	1	0	0	0	0	0	0	0	0	0	0	0	0	0	0	0	0	0	0	0	0	0	0	0	0	0	0	0	0	0	0	0	0	0	0	0	0	0	0	0
IHU_PS_88_Bacteria_45449,Bacteria	IHU_PP_88_Bacteria_45449	IHU_PC_88_Bacteria_45449	IHU_PO_88_Bacteria_45449	IHU_PF_88_Bacteria_45449	IHU_PG_88_Bacteria_45449	na	0	0	0	0	0	0	0	0	0	0	0	0	0	0	0	0	0	0	0	0	0	0	0	0	0	0	0	0	0	0	0	0	0	0	0	0	0	0	0	0	0	0	0
IHU_PS_88_Bacteria_45460,Bacteria	IHU_PP_88_Bacteria_45460	IHU_PC_88_Bacteria_45460	IHU_PO_88_Bacteria_45460	IHU_PF_88_Bacteria_45460	IHU_PG_88_Bacteria_45460	na	0	0	0	0	0	0	0	0	0	0	0	0	0	0	0	0	0	0	0	0	0	0	0	0	0	0	0	0	0	0	0	0	0	0	0	0	0	0	0	0	0	0	0
IHU_PS_88_Bacteria_45467,Bacteria	IHU_PP_88_Bacteria_45467	IHU_PC_88_Bacteria_45467	IHU_PO_88_Bacteria_45467	IHU_PF_88_Bacteria_45467	IHU_PG_88_Bacteria_45467	na	0	0	0	0	0	0	0	0	0	0	0	0	0	1	1	0	0	0	0	1	1	1	0	1	0	0	0	0	0	0	0	0	0	0	0	0	0	0	0	0	0	0	0
IHU_PS_88_Bacteria_45470,Bacteria	IHU_PP_88_Bacteria_45470	IHU_PC_88_Bacteria_45470	IHU_PO_88_Bacteria_45470	IHU_PF_88_Bacteria_45470	IHU_PG_88_Bacteria_45470	na	0	0	0	0	0	0	0	1	0	0	0	0	0	0	0	0	0	0	0	0	1	0	0	0	0	0	0	0	0	0	0	0	0	0	0	0	0	0	0	0	0	0	0
IHU_PS_88_Bacteria_45488,Bacteria	IHU_PP_88_Bacteria_45488	IHU_PC_88_Bacteria_45488	IHU_PO_88_Bacteria_45488	IHU_PF_88_Bacteria_45488	IHU_PG_88_Bacteria_45488	na	0	0	0	0	0	0	0	0	0	0	0	0	0	0	0	0	0	0	0	0	0	0	0	0	0	0	0	0	0	0	0	0	0	0	0	0	0	0	0	0	0	0	0
IHU_PS_88_Bacteria_45489,Bacteria	IHU_PP_88_Bacteria_45489	IHU_PC_88_Bacteria_45489	IHU_PO_88_Bacteria_45489	IHU_PF_88_Bacteria_45489	IHU_PG_88_Bacteria_45489	na	0	0	0	0	0	0	0	0	0	0	0	0	0	0	0	0	0	0	0	0	0	0	0	0	0	0	0	0	0	0	0	0	0	0	0	0	0	0	0	0	0	0	0
IHU_PS_88_Bacteria_45500,Bacteria	IHU_PP_88_Bacteria_45500	IHU_PC_88_Bacteria_45500	IHU_PO_88_Bacteria_45500	IHU_PF_88_Bacteria_45500	IHU_PG_88_Bacteria_45500	na	0	0	0	0	0	0	0	0	0	0	0	0	0	0	0	0	0	0	0	0	0	0	0	0	0	0	0	0	0	0	0	0	0	0	0	0	0	0	0	0	0	0	0
IHU_PS_88_Bacteria_45510,Bacteria	IHU_PP_88_Bacteria_45510	IHU_PC_88_Bacteria_45510	IHU_PO_88_Bacteria_45510	IHU_PF_88_Bacteria_45510	IHU_PG_88_Bacteria_45510	na	0	0	0	0	0	0	0	0	0	0	0	0	0	0	0	0	0	0	0	0	0	0	0	0	0	0	0	0	0	0	0	0	0	0	0	0	0	0	0	0	0	0	0
IHU_PS_88_Bacteria_45577,Bacteria	IHU_PP_88_Bacteria_45577	IHU_PC_88_Bacteria_45577	IHU_PO_88_Bacteria_45577	IHU_PF_88_Bacteria_45577	IHU_PG_88_Bacteria_45577	na	0	0	0	0	0	0	0	0	0	0	0	0	0	0	0	0	0	0	0	0	0	0	0	0	0	0	0	0	0	0	0	0	0	0	0	0	0	0	0	0	0	0	0
IHU_PS_88_Bacteria_45583,Bacteria	IHU_PP_88_Bacteria_45583	IHU_PC_88_Bacteria_45583	IHU_PO_88_Bacteria_45583	IHU_PF_88_Bacteria_45583	IHU_PG_88_Bacteria_45583	na	0	0	0	0	0	0	0	0	0	0	0	0	0	0	0	0	0	0	0	0	0	0	0	0	0	0	0	0	0	0	0	0	0	0	1	0	0	0	0	0	0	0	0
IHU_PS_88_Bacteria_45603,Bacteria	IHU_PP_88_Bacteria_45603	IHU_PC_88_Bacteria_45603	IHU_PO_88_Bacteria_45603	IHU_PF_88_Bacteria_45603	IHU_PG_88_Bacteria_45603	na	0	0	0	0	0	0	0	0	0	0	0	0	0	0	0	0	0	0	0	0	0	0	0	0	0	0	0	0	0	0	0	0	0	0	0	0	0	0	0	0	0	0	0
IHU_PS_88_Bacteria_45874,Bacteria	IHU_PP_88_Bacteria_45874	IHU_PC_88_Bacteria_45874	IHU_PO_88_Bacteria_45874	IHU_PF_88_Bacteria_45874	IHU_PG_88_Bacteria_45874	na	0	0	0	0	0	0	0	0	0	0	0	0	0	0	0	0	0	0	0	0	0	0	0	0	0	0	0	0	0	0	0	0	0	0	0	0	0	0	0	0	0	0	0
IHU_PS_88_Bacteria_46662,Bacteria	IHU_PP_88_Bacteria_46662	IHU_PC_88_Bacteria_46662	IHU_PO_88_Bacteria_46662	IHU_PF_88_Bacteria_46662	IHU_PG_88_Bacteria_46662	na	0	0	0	0	0	0	0	0	0	0	0	0	0	0	0	0	0	0	0	0	0	0	0	0	0	0	0	0	0	0	0	0	0	0	0	0	0	0	0	0	0	0	0
IHU_PS_88_Bacteria_49075,Bacteria	IHU_PP_88_Bacteria_49075	IHU_PC_88_Bacteria_49075	IHU_PO_88_Bacteria_49075	IHU_PF_88_Bacteria_49075	IHU_PG_88_Bacteria_49075	na	0	0	0	0	0	0	0	0	0	0	0	0	0	0	0	0	0	0	0	0	0	0	0	0	0	0	0	0	0	0	0	0	0	0	0	0	0	0	0	0	0	0	0
IHU_PS_88_Bacteria_49159,Bacteria	IHU_PP_88_Bacteria_49159	IHU_PC_88_Bacteria_49159	IHU_PO_88_Bacteria_49159	IHU_PF_88_Bacteria_49159	IHU_PG_88_Bacteria_49159	na	0	0	0	0	0	0	0	0	0	0	0	0	0	0	0	0	0	0	0	0	0	0	0	0	0	0	0	0	0	0	0	0	0	0	0	0	0	0	0	0	0	0	0
IHU_PS_88_Bacteria_49188,Bacteria	IHU_PP_88_Bacteria_49188	IHU_PC_88_Bacteria_49188	IHU_PO_88_Bacteria_49188	IHU_PF_88_Bacteria_49188	IHU_PG_88_Bacteria_49188	na	0	0	0	0	0	0	0	0	0	0	0	0	0	0	0	0	0	0	0	0	0	0	0	0	0	0	0	0	0	0	0	0	0	0	0	0	0	0	0	0	0	0	0
IHU_PS_88_Bacteria_49312,Bacteria	IHU_PP_88_Bacteria_49312	IHU_PC_88_Bacteria_49312	IHU_PO_88_Bacteria_49312	IHU_PF_88_Bacteria_49312	IHU_PG_88_Bacteria_49312	na	0	0	0	0	0	0	0	0	0	0	0	0	0	0	0	0	0	0	0	0	0	0	0	0	0	0	0	0	0	0	0	0	0	0	0	0	0	0	0	0	0	0	0
IHU_PS_88_Bacteria_49333,Bacteria	IHU_PP_88_Bacteria_49333	IHU_PC_88_Bacteria_49333	IHU_PO_88_Bacteria_49333	IHU_PF_88_Bacteria_49333	IHU_PG_88_Bacteria_49333	na	0	0	0	0	0	0	0	0	0	0	0	0	0	0	0	0	0	0	0	0	0	0	0	0	0	0	0	0	0	0	0	0	0	0	0	0	0	0	0	0	0	0	0
IHU_PS_88_Bacteria_49335,Bacteria	IHU_PP_88_Bacteria_49335	IHU_PC_88_Bacteria_49335	IHU_PO_88_Bacteria_49335	IHU_PF_88_Bacteria_49335	IHU_PG_88_Bacteria_49335	na	0	0	0	0	0	0	0	0	0	0	0	0	0	0	0	0	0	0	0	0	0	0	0	0	0	0	0	0	0	0	0	0	0	0	0	0	0	0	0	0	0	0	0
IHU_PS_88_Bacteria_49370,Bacteria	IHU_PP_88_Bacteria_49370	IHU_PC_88_Bacteria_49370	IHU_PO_88_Bacteria_49370	IHU_PF_88_Bacteria_49370	IHU_PG_88_Bacteria_49370	na	0	0	0	0	0	0	0	0	0	0	0	0	0	0	0	0	0	0	0	0	0	0	0	0	0	0	0	0	0	0	0	0	0	0	0	0	0	0	0	0	0	0	0
IHU_PS_88_Bacteria_49374,Bacteria	IHU_PP_88_Bacteria_49374	IHU_PC_88_Bacteria_49374	IHU_PO_88_Bacteria_49374	IHU_PF_88_Bacteria_49374	IHU_PG_88_Bacteria_49374	na	0	0	0	0	0	0	0	0	0	0	0	0	0	0	0	0	0	0	0	0	0	0	0	0	0	0	0	0	0	0	0	0	0	0	0	0	0	0	0	0	0	0	0
IHU_PS_88_Bacteria_49400,Bacteria	IHU_PP_88_Bacteria_49400	IHU_PC_88_Bacteria_49400	IHU_PO_88_Bacteria_49400	IHU_PF_88_Bacteria_49400	IHU_PG_88_Bacteria_49400	na	0	0	0	0	0	0	0	0	0	0	0	0	0	0	0	0	0	0	0	0	0	0	0	0	0	0	0	0	0	0	0	0	0	0	0	0	0	0	0	0	0	0	0
IHU_PS_88_Bacteria_49411,Bacteria	IHU_PP_88_Bacteria_49411	IHU_PC_88_Bacteria_49411	IHU_PO_88_Bacteria_49411	IHU_PF_88_Bacteria_49411	IHU_PG_88_Bacteria_49411	na	0	0	0	0	0	0	0	0	0	0	0	0	0	0	0	0	0	0	0	0	0	0	0	0	0	0	0	0	0	0	0	0	0	0	0	0	0	0	0	0	0	0	0
IHU_PS_88_Bacteria_49438,Bacteria	IHU_PP_88_Bacteria_49438	IHU_PC_88_Bacteria_49438	IHU_PO_88_Bacteria_49438	IHU_PF_88_Bacteria_49438	IHU_PG_88_Bacteria_49438	na	0	0	0	0	0	0	0	0	0	0	0	0	0	0	0	0	0	0	0	0	0	0	0	0	0	0	0	0	0	0	0	0	0	0	0	0	0	0	0	0	0	0	0
IHU_PS_88_Bacteria_49439,Bacteria	IHU_PP_88_Bacteria_49439	IHU_PC_88_Bacteria_49439	IHU_PO_88_Bacteria_49439	IHU_PF_88_Bacteria_49439	IHU_PG_88_Bacteria_49439	na	0	0	0	0	0	0	0	0	0	0	0	0	0	0	0	0	0	0	0	0	0	0	0	0	0	0	0	0	0	0	0	0	0	0	0	0	0	0	0	0	0	0	0
IHU_PS_88_Bacteria_49512,Bacteria	IHU_PP_88_Bacteria_49512	IHU_PC_88_Bacteria_49512	IHU_PO_88_Bacteria_49512	IHU_PF_88_Bacteria_49512	IHU_PG_88_Bacteria_49512	na	0	0	0	0	0	0	0	0	0	0	0	0	0	0	0	0	0	0	0	0	0	0	0	0	0	0	0	0	0	0	0	0	0	0	0	0	0	0	0	0	0	0	0
IHU_PS_88_Bacteria_49583,Bacteria	IHU_PP_88_Bacteria_49583	IHU_PC_88_Bacteria_49583	IHU_PO_88_Bacteria_49583	IHU_PF_88_Bacteria_49583	IHU_PG_88_Bacteria_49583	na	0	0	0	0	0	0	0	0	0	0	0	0	0	0	0	0	0	0	0	0	0	0	0	0	0	0	0	0	0	0	0	0	0	0	0	0	0	0	0	0	0	0	0
IHU_PS_88_Bacteria_49585,Bacteria	IHU_PP_88_Bacteria_49585	IHU_PC_88_Bacteria_49585	IHU_PO_88_Bacteria_49585	IHU_PF_88_Bacteria_49585	IHU_PG_88_Bacteria_49585	na	0	0	0	0	0	0	0	0	0	0	0	0	0	0	0	0	0	0	0	0	0	0	0	0	0	0	0	0	0	0	0	0	0	0	0	0	0	0	0	0	0	0	0
IHU_PS_88_Bacteria_49656,Bacteria	IHU_PP_88_Bacteria_49656	IHU_PC_88_Bacteria_49656	IHU_PO_88_Bacteria_49656	IHU_PF_88_Bacteria_49656	IHU_PG_88_Bacteria_49656	na	0	0	0	0	0	0	0	0	0	0	0	0	0	0	0	0	0	0	0	0	0	0	0	0	0	0	0	0	0	0	0	0	0	0	0	0	0	0	0	0	0	0	0
IHU_PS_88_CPR_45190,CPR	IHU_PP_88_CPR_45190	IHU_PC_88_CPR_45190	IHU_PO_88_CPR_45190	IHU_PF_88_CPR_45190	IHU_PG_88_CPR_45190	na	0	0	0	0	0	0	1	0	0	0	0	0	0	0	0	0	0	0	0	0	0	0	0	0	0	0	0	0	0	0	0	0	0	0	0	0	0	0	0	0	0	0	0
IHU_PS_88_CPR_45312,CPR	IHU_PP_88_CPR_45312	IHU_PC_88_CPR_45312	IHU_PO_88_CPR_45312	IHU_PF_88_CPR_45312	IHU_PG_88_CPR_45312	na	0	0	0	0	0	0	0	0	0	0	0	0	0	0	0	0	0	0	0	0	0	0	0	0	0	0	0	0	0	0	0	0	0	0	0	0	0	0	0	0	0	0	0
IHU_PS_89_Bacteria_115,Bacteria	IHU_PP_89_Bacteria_115	IHU_PC_89_Bacteria_115	IHU_PO_89_Bacteria_115	IHU_PF_89_Bacteria_115	IHU_PG_89_Bacteria_115	na	0	0	0	0	0	0	0	0	0	1	0	0	0	0	0	0	0	0	0	0	0	0	0	0	0	0	0	0	0	0	0	0	0	0	0	0	0	0	0	0	0	0	0
IHU_PS_89_Bacteria_115496,Bacteria	IHU_PP_89_Bacteria_115496	IHU_PC_89_Bacteria_115496	IHU_PO_89_Bacteria_115496	IHU_PF_89_Bacteria_115496	IHU_PG_89_Bacteria_115496	na	0	0	0	0	0	0	0	0	0	0	0	0	0	0	0	0	0	0	0	0	0	0	0	0	0	0	0	0	0	0	0	0	0	0	0	0	0	0	0	0	0	0	0
IHU_PS_89_Bacteria_18920,Bacteria	IHU_PP_89_Bacteria_18920	IHU_PC_89_Bacteria_18920	IHU_PO_89_Bacteria_18920	IHU_PF_89_Bacteria_18920	IHU_PG_89_Bacteria_18920	na	0	0	0	0	0	0	0	0	0	0	0	0	0	0	0	0	0	0	0	0	0	0	0	0	0	0	0	0	0	0	0	0	0	0	0	0	0	0	0	0	0	0	0
IHU_PS_89_Bacteria_20638,Bacteria	IHU_PP_89_Bacteria_20638	IHU_PC_89_Bacteria_20638	IHU_PO_89_Bacteria_20638	IHU_PF_89_Bacteria_20638	IHU_PG_89_Bacteria_20638	na	0	0	0	0	0	0	0	0	0	0	0	0	0	0	0	0	0	0	0	0	0	0	0	0	0	0	0	0	0	0	0	0	0	0	0	0	0	0	0	0	0	0	0
IHU_PS_89_Bacteria_23851,Bacteria	IHU_PP_89_Bacteria_23851	IHU_PC_89_Bacteria_23851	IHU_PO_89_Bacteria_23851	IHU_PF_89_Bacteria_23851	IHU_PG_89_Bacteria_23851	na	0	0	0	0	0	0	0	0	0	0	0	0	0	0	0	0	0	0	0	0	0	0	0	0	0	0	0	0	0	0	0	0	0	0	0	0	0	0	0	0	0	0	0
IHU_PS_89_Bacteria_24539,Bacteria	IHU_PP_89_Bacteria_24539	IHU_PC_89_Bacteria_24539	IHU_PO_89_Bacteria_24539	IHU_PF_89_Bacteria_24539	IHU_PG_89_Bacteria_24539	na	0	0	0	0	0	0	0	0	0	0	0	0	0	0	0	0	0	0	0	0	0	0	0	0	0	0	0	0	0	0	0	0	0	0	0	0	0	0	0	0	0	0	0
IHU_PS_89_Bacteria_30933,Bacteria	IHU_PP_89_Bacteria_30933	IHU_PC_89_Bacteria_30933	IHU_PO_89_Bacteria_30933	IHU_PF_89_Bacteria_30933	IHU_PG_89_Bacteria_30933	na	0	0	0	0	0	0	0	0	0	0	0	0	0	0	0	0	0	0	0	0	0	0	0	0	0	0	0	0	0	0	0	0	0	0	0	0	0	1	0	0	0	0	0
IHU_PS_89_Bacteria_45163,Bacteria	IHU_PP_89_Bacteria_45163	IHU_PC_89_Bacteria_45163	IHU_PO_89_Bacteria_45163	IHU_PF_89_Bacteria_45163	IHU_PG_89_Bacteria_45163	na	0	0	0	0	0	0	0	0	0	0	0	0	0	0	0	0	0	0	0	0	0	0	0	0	0	0	0	0	0	0	0	0	0	0	0	0	0	0	0	0	0	0	0
IHU_PS_89_Bacteria_45171,Bacteria	IHU_PP_89_Bacteria_45171	IHU_PC_89_Bacteria_45171	IHU_PO_89_Bacteria_45171	IHU_PF_89_Bacteria_45171	IHU_PG_89_Bacteria_45171	na	0	0	0	0	0	0	0	0	0	0	0	0	0	0	0	0	0	0	0	0	0	0	0	0	0	0	0	0	0	0	0	0	0	0	0	0	0	0	0	0	0	0	0
IHU_PS_89_Bacteria_45196,Bacteria	IHU_PP_89_Bacteria_45196	IHU_PC_89_Bacteria_45196	IHU_PO_89_Bacteria_45196	IHU_PF_89_Bacteria_45196	IHU_PG_89_Bacteria_45196	na	0	0	0	0	0	0	0	0	0	0	0	0	0	0	0	0	0	0	0	1	0	0	0	0	0	0	0	0	0	0	0	0	0	0	0	0	0	0	0	0	0	0	0
IHU_PS_89_Bacteria_45204,Bacteria	IHU_PP_89_Bacteria_45204	IHU_PC_89_Bacteria_45204	IHU_PO_89_Bacteria_45204	IHU_PF_89_Bacteria_45204	IHU_PG_89_Bacteria_45204	na	0	0	0	0	0	0	0	0	0	0	0	0	0	0	0	0	0	0	0	0	0	0	0	0	0	0	0	0	0	0	0	0	0	0	0	0	0	0	0	0	0	0	0
IHU_PS_89_Bacteria_45235,Bacteria	IHU_PP_89_Bacteria_45235	IHU_PC_89_Bacteria_45235	IHU_PO_89_Bacteria_45235	IHU_PF_89_Bacteria_45235	IHU_PG_89_Bacteria_45235	na	0	0	0	0	0	0	0	0	0	0	0	0	0	0	0	0	0	0	0	0	0	0	0	0	0	0	0	0	0	0	0	0	0	0	0	0	0	0	0	0	0	0	0
IHU_PS_89_Bacteria_45247,Bacteria	IHU_PP_89_Bacteria_45247	IHU_PC_89_Bacteria_45247	IHU_PO_89_Bacteria_45247	IHU_PF_89_Bacteria_45247	IHU_PG_89_Bacteria_45247	na	0	0	0	0	0	0	0	0	0	0	0	0	0	0	0	0	0	0	0	0	0	0	0	0	0	0	0	0	0	0	0	0	0	0	0	0	0	0	0	0	0	0	0
IHU_PS_89_Bacteria_45262,Bacteria	IHU_PP_89_Bacteria_45262	IHU_PC_89_Bacteria_45262	IHU_PO_89_Bacteria_45262	IHU_PF_89_Bacteria_45262	IHU_PG_89_Bacteria_45262	na	0	0	0	1	1	1	1	1	0	0	0	0	0	1	1	1	1	1	0	1	1	1	0	1	1	0	1	1	0	0	0	0	1	1	1	1	1	1	1	1	1	1	0
IHU_PS_89_Bacteria_45267,Bacteria	IHU_PP_89_Bacteria_45267	IHU_PC_89_Bacteria_45267	IHU_PO_89_Bacteria_45267	IHU_PF_89_Bacteria_45267	IHU_PG_89_Bacteria_45267	na	0	0	0	0	0	0	0	0	0	0	0	0	0	0	0	0	0	0	0	1	1	0	0	0	0	0	0	0	0	0	0	0	0	0	0	0	0	0	0	0	0	0	0
IHU_PS_89_Bacteria_45303,Bacteria	IHU_PP_89_Bacteria_45303	IHU_PC_89_Bacteria_45303	IHU_PO_89_Bacteria_45303	IHU_PF_89_Bacteria_45303	IHU_PG_89_Bacteria_45303	na	0	0	0	0	0	0	0	0	0	0	0	0	0	0	0	0	0	0	0	0	0	0	0	0	0	0	0	0	0	0	0	0	0	0	0	0	1	0	0	0	0	0	0
IHU_PS_89_Bacteria_45368,Bacteria	IHU_PP_89_Bacteria_45368	IHU_PC_89_Bacteria_45368	IHU_PO_89_Bacteria_45368	IHU_PF_89_Bacteria_45368	IHU_PG_89_Bacteria_45368	na	0	0	0	0	1	0	0	0	0	1	0	0	0	0	0	0	0	0	0	0	0	0	0	0	0	0	0	0	0	0	0	0	0	0	0	0	0	0	0	0	0	0	0
IHU_PS_89_Bacteria_45370,Bacteria	IHU_PP_89_Bacteria_45370	IHU_PC_89_Bacteria_45370	IHU_PO_89_Bacteria_45370	IHU_PF_89_Bacteria_45370	IHU_PG_89_Bacteria_45370	na	0	0	0	1	1	1	1	1	0	0	0	1	0	1	1	1	1	1	0	1	1	1	0	1	0	0	1	0	1	0	0	0	1	1	1	1	1	1	1	0	0	1	0
IHU_PS_89_Bacteria_45372,Bacteria	IHU_PP_89_Bacteria_45372	IHU_PC_89_Bacteria_45372	IHU_PO_89_Bacteria_45372	IHU_PF_89_Bacteria_45372	IHU_PG_89_Bacteria_45372	na	0	0	0	0	0	0	0	0	0	0	0	0	0	0	0	0	0	1	0	0	0	0	0	0	0	0	0	0	0	0	0	0	0	0	0	0	0	0	0	0	0	0	0
IHU_PS_89_Bacteria_45378,Bacteria	IHU_PP_89_Bacteria_45378	IHU_PC_89_Bacteria_45378	IHU_PO_89_Bacteria_45378	IHU_PF_89_Bacteria_45378	IHU_PG_89_Bacteria_45378	na	0	0	0	0	0	0	0	0	0	0	0	0	0	0	0	0	0	0	0	0	0	0	0	0	0	0	0	0	0	0	0	0	0	0	0	0	0	0	0	0	0	0	0
IHU_PS_89_Bacteria_45380,Bacteria	IHU_PP_89_Bacteria_45380	IHU_PC_89_Bacteria_45380	IHU_PO_89_Bacteria_45380	IHU_PF_89_Bacteria_45380	IHU_PG_89_Bacteria_45380	na	0	0	0	0	0	0	0	0	0	0	0	0	0	0	0	0	0	0	0	0	0	0	0	0	0	0	0	0	0	0	0	0	0	0	0	0	0	0	0	0	0	0	0
IHU_PS_89_Bacteria_45384,Bacteria	IHU_PP_89_Bacteria_45384	IHU_PC_89_Bacteria_45384	IHU_PO_89_Bacteria_45384	IHU_PF_89_Bacteria_45384	IHU_PG_89_Bacteria_45384	na	0	0	0	0	0	0	0	0	0	0	0	0	0	0	0	0	0	0	0	0	0	0	0	0	0	0	0	0	0	0	0	0	0	0	0	0	0	0	0	0	0	0	0
IHU_PS_89_Bacteria_45387,Bacteria	IHU_PP_89_Bacteria_45387	IHU_PC_89_Bacteria_45387	IHU_PO_89_Bacteria_45387	IHU_PF_89_Bacteria_45387	IHU_PG_89_Bacteria_45387	na	0	0	0	0	0	0	0	0	0	0	0	0	0	0	0	0	0	0	0	1	0	0	0	0	0	0	0	0	0	0	0	0	0	0	0	0	0	0	0	0	0	0	0
IHU_PS_89_Bacteria_45395,Bacteria	IHU_PP_89_Bacteria_45395	IHU_PC_89_Bacteria_45395	IHU_PO_89_Bacteria_45395	IHU_PF_89_Bacteria_45395	IHU_PG_89_Bacteria_45395	na	0	0	0	0	0	0	0	0	0	0	0	0	0	0	0	0	0	0	0	0	0	0	0	0	0	0	0	0	0	0	0	0	0	0	0	0	0	0	0	0	0	0	0
IHU_PS_89_Bacteria_45425,Bacteria	IHU_PP_89_Bacteria_45425	IHU_PC_89_Bacteria_45425	IHU_PO_89_Bacteria_45425	IHU_PF_89_Bacteria_45425	IHU_PG_89_Bacteria_45425	na	0	0	0	0	0	0	0	0	0	0	0	0	0	0	0	0	0	0	0	1	1	0	0	0	0	0	0	0	0	0	0	0	0	0	0	0	0	0	0	0	0	0	0
IHU_PS_89_Bacteria_45428,Bacteria	IHU_PP_89_Bacteria_45428	IHU_PC_89_Bacteria_45428	IHU_PO_89_Bacteria_45428	IHU_PF_89_Bacteria_45428	IHU_PG_89_Bacteria_45428	na	0	0	0	0	0	0	0	0	0	0	0	0	0	0	0	0	0	0	0	0	0	0	0	0	0	0	0	0	0	0	0	0	0	0	0	1	0	0	0	0	0	0	0
IHU_PS_89_Bacteria_45469,Bacteria	IHU_PP_89_Bacteria_45469	IHU_PC_89_Bacteria_45469	IHU_PO_89_Bacteria_45469	IHU_PF_89_Bacteria_45469	IHU_PG_89_Bacteria_45469	na	0	0	0	0	0	0	0	0	0	0	0	0	0	0	0	0	0	0	0	0	0	0	0	0	0	0	0	0	0	0	0	0	0	0	0	0	0	0	0	0	0	0	0
IHU_PS_89_Bacteria_45508,Bacteria	IHU_PP_89_Bacteria_45508	IHU_PC_89_Bacteria_45508	IHU_PO_89_Bacteria_45508	IHU_PF_89_Bacteria_45508	IHU_PG_89_Bacteria_45508	na	0	0	0	0	0	0	0	0	0	1	0	0	0	0	0	0	0	0	0	1	1	1	0	0	0	0	0	0	0	0	0	0	0	0	0	0	1	0	0	0	0	0	0
IHU_PS_89_Bacteria_45514,Bacteria	IHU_PP_89_Bacteria_45514	IHU_PC_89_Bacteria_45514	IHU_PO_89_Bacteria_45514	IHU_PF_89_Bacteria_45514	IHU_PG_89_Bacteria_45514	na	0	0	0	0	0	0	0	0	0	0	0	0	0	0	0	0	0	0	0	0	0	0	0	0	0	0	0	0	0	0	0	0	0	0	0	0	0	0	0	0	0	0	0
IHU_PS_89_Bacteria_45526,Bacteria	IHU_PP_89_Bacteria_45526	IHU_PC_89_Bacteria_45526	IHU_PO_89_Bacteria_45526	IHU_PF_89_Bacteria_45526	IHU_PG_89_Bacteria_45526	na	0	0	0	0	0	0	0	0	0	0	0	0	0	0	0	0	0	0	0	0	0	0	0	0	0	0	0	0	0	0	0	0	0	0	0	0	0	0	0	0	0	0	0
IHU_PS_89_Bacteria_45579,Bacteria	IHU_PP_89_Bacteria_45579	IHU_PC_89_Bacteria_45579	IHU_PO_89_Bacteria_45579	IHU_PF_89_Bacteria_45579	IHU_PG_89_Bacteria_45579	na	0	0	0	0	0	0	0	0	0	0	0	0	0	0	0	0	0	0	0	0	0	0	0	0	0	0	0	0	0	0	0	0	0	0	0	0	0	0	0	0	0	0	0
IHU_PS_89_Bacteria_45580,Bacteria	IHU_PP_89_Bacteria_45580	IHU_PC_89_Bacteria_45580	IHU_PO_89_Bacteria_45580	IHU_PF_89_Bacteria_45580	IHU_PG_89_Bacteria_45580	na	0	0	0	0	0	0	0	0	0	0	0	0	0	0	0	0	0	0	0	0	0	0	0	0	0	0	0	0	0	0	0	0	0	0	0	0	0	0	0	0	0	0	0
IHU_PS_89_Bacteria_46683,Bacteria	IHU_PP_89_Bacteria_46683	IHU_PC_89_Bacteria_46683	IHU_PO_89_Bacteria_46683	IHU_PF_89_Bacteria_46683	IHU_PG_89_Bacteria_46683	na	0	0	0	0	0	0	0	0	0	0	0	0	0	0	0	0	0	0	0	0	0	0	0	0	0	0	0	0	0	0	0	0	0	0	0	0	0	0	0	0	0	0	0
IHU_PS_89_Bacteria_47429,Bacteria	IHU_PP_89_Bacteria_47429	IHU_PC_89_Bacteria_47429	IHU_PO_89_Bacteria_47429	IHU_PF_89_Bacteria_47429	IHU_PG_89_Bacteria_47429	na	0	0	0	0	0	0	0	0	0	0	0	0	0	0	0	0	0	0	0	0	0	0	0	0	0	0	0	0	0	0	0	0	0	0	0	0	0	0	0	0	0	0	0
IHU_PS_89_Bacteria_48078,Bacteria	IHU_PP_89_Bacteria_48078	IHU_PC_89_Bacteria_48078	IHU_PO_89_Bacteria_48078	IHU_PF_89_Bacteria_48078	IHU_PG_89_Bacteria_48078	na	0	0	0	0	0	0	0	0	0	0	0	0	0	0	0	0	0	0	0	0	0	0	0	0	0	0	0	0	0	0	0	0	0	0	0	0	0	0	0	0	0	0	0
IHU_PS_89_Bacteria_49050,Bacteria	IHU_PP_89_Bacteria_49050	IHU_PC_89_Bacteria_49050	IHU_PO_89_Bacteria_49050	IHU_PF_89_Bacteria_49050	IHU_PG_89_Bacteria_49050	na	0	0	0	0	0	0	0	0	0	0	0	0	0	0	0	0	0	0	0	0	0	0	0	0	0	0	0	0	0	0	0	0	0	0	0	0	0	0	0	0	0	0	0
IHU_PS_89_Bacteria_49093,Bacteria	IHU_PP_89_Bacteria_49093	IHU_PC_89_Bacteria_49093	IHU_PO_89_Bacteria_49093	IHU_PF_89_Bacteria_49093	IHU_PG_89_Bacteria_49093	na	0	0	0	0	0	0	0	0	0	0	0	0	0	0	0	0	0	0	0	0	0	0	0	0	0	0	0	0	0	0	0	0	0	0	0	0	0	0	0	0	0	0	0
IHU_PS_89_Bacteria_49217,Bacteria	IHU_PP_89_Bacteria_49217	IHU_PC_89_Bacteria_49217	IHU_PO_89_Bacteria_49217	IHU_PF_89_Bacteria_49217	IHU_PG_89_Bacteria_49217	na	0	0	0	0	0	0	0	0	0	0	0	0	0	0	0	0	0	0	0	0	0	0	0	0	0	0	0	0	0	0	0	0	0	0	0	0	0	0	0	0	0	0	0
IHU_PS_89_Bacteria_49223,Bacteria	IHU_PP_89_Bacteria_49223	IHU_PC_89_Bacteria_49223	IHU_PO_89_Bacteria_49223	IHU_PF_89_Bacteria_49223	IHU_PG_89_Bacteria_49223	na	0	0	0	0	0	0	0	0	0	0	0	0	0	0	0	0	0	0	0	0	0	0	0	0	0	0	0	0	0	0	0	0	0	0	0	0	0	0	0	0	0	0	0
IHU_PS_89_Bacteria_49285,Bacteria	IHU_PP_89_Bacteria_49285	IHU_PC_89_Bacteria_49285	IHU_PO_89_Bacteria_49285	IHU_PF_89_Bacteria_49285	IHU_PG_89_Bacteria_49285	na	0	0	0	0	0	0	0	0	0	0	0	0	0	0	0	0	0	0	0	0	0	0	0	0	0	0	0	0	0	0	0	0	0	0	0	0	0	0	0	0	0	0	0
IHU_PS_89_Bacteria_49297,Bacteria	IHU_PP_89_Bacteria_49297	IHU_PC_89_Bacteria_49297	IHU_PO_89_Bacteria_49297	IHU_PF_89_Bacteria_49297	IHU_PG_89_Bacteria_49297	na	0	0	0	0	0	0	0	0	0	0	0	0	0	0	0	0	0	0	0	0	0	0	0	0	0	0	0	0	0	0	0	0	0	0	0	0	0	0	0	0	0	0	0
IHU_PS_89_Bacteria_49316,Bacteria	IHU_PP_89_Bacteria_49316	IHU_PC_89_Bacteria_49316	IHU_PO_89_Bacteria_49316	IHU_PF_89_Bacteria_49316	IHU_PG_89_Bacteria_49316	na	0	0	0	0	0	0	0	0	0	0	0	0	0	0	0	0	0	0	0	0	0	0	0	0	0	0	0	0	0	0	0	0	0	0	0	0	0	0	0	0	0	0	0
IHU_PS_89_Bacteria_49346,Bacteria	IHU_PP_89_Bacteria_49346	IHU_PC_89_Bacteria_49346	IHU_PO_89_Bacteria_49346	IHU_PF_89_Bacteria_49346	IHU_PG_89_Bacteria_49346	na	0	0	0	0	0	0	0	0	0	0	0	0	0	0	0	0	0	0	0	0	0	0	0	0	0	0	0	0	0	0	0	0	0	0	0	0	0	0	0	0	0	0	0
IHU_PS_89_Bacteria_49359,Bacteria	IHU_PP_89_Bacteria_49359	IHU_PC_89_Bacteria_49359	IHU_PO_89_Bacteria_49359	IHU_PF_89_Bacteria_49359	IHU_PG_89_Bacteria_49359	na	0	0	0	0	0	0	0	0	0	0	0	0	0	0	0	0	0	0	0	0	0	0	0	0	0	0	0	0	0	0	0	0	0	0	0	0	0	0	0	0	0	0	0
IHU_PS_89_Bacteria_49386,Bacteria	IHU_PP_89_Bacteria_49386	IHU_PC_89_Bacteria_49386	IHU_PO_89_Bacteria_49386	IHU_PF_89_Bacteria_49386	IHU_PG_89_Bacteria_49386	na	0	0	0	0	0	0	0	0	0	0	0	0	0	0	0	0	0	0	0	0	0	0	0	0	0	0	0	0	0	0	0	0	0	0	0	0	0	0	0	0	0	0	0
IHU_PS_89_Bacteria_49431,Bacteria	IHU_PP_89_Bacteria_49431	IHU_PC_89_Bacteria_49431	IHU_PO_89_Bacteria_49431	IHU_PF_89_Bacteria_49431	IHU_PG_89_Bacteria_49431	na	0	0	0	0	0	0	0	0	0	0	0	0	0	0	0	0	0	0	0	0	0	0	0	0	0	0	0	0	0	0	0	0	0	0	0	0	0	0	0	0	0	0	0
IHU_PS_89_Bacteria_49525,Bacteria	IHU_PP_89_Bacteria_49525	IHU_PC_89_Bacteria_49525	IHU_PO_89_Bacteria_49525	IHU_PF_89_Bacteria_49525	IHU_PG_89_Bacteria_49525	na	0	0	0	0	0	0	0	0	0	0	0	0	0	0	0	0	0	0	0	0	0	0	0	0	0	0	0	0	0	0	0	0	0	0	0	0	0	0	0	0	0	0	0
IHU_PS_89_Bacteria_49531,Bacteria	IHU_PP_89_Bacteria_49531	IHU_PC_89_Bacteria_49531	IHU_PO_89_Bacteria_49531	IHU_PF_89_Bacteria_49531	IHU_PG_89_Bacteria_49531	na	0	0	0	0	0	0	0	0	0	0	0	0	0	0	0	0	0	0	0	0	0	0	0	0	0	0	0	0	0	0	0	0	0	0	0	0	0	0	0	0	0	0	0
IHU_PS_89_Bacteria_49575,Bacteria	IHU_PP_89_Bacteria_49575	IHU_PC_89_Bacteria_49575	IHU_PO_89_Bacteria_49575	IHU_PF_89_Bacteria_49575	IHU_PG_89_Bacteria_49575	na	0	0	0	0	0	0	0	0	0	0	0	0	0	0	0	0	0	0	0	0	0	0	0	0	0	0	0	0	0	0	0	0	0	0	0	0	0	0	0	0	0	0	0
IHU_PS_89_Bacteria_49630,Bacteria	IHU_PP_89_Bacteria_49630	IHU_PC_89_Bacteria_49630	IHU_PO_89_Bacteria_49630	IHU_PF_89_Bacteria_49630	IHU_PG_89_Bacteria_49630	na	0	0	0	0	0	0	0	0	0	0	0	0	0	0	0	0	0	0	0	0	0	0	0	0	0	0	0	0	0	0	0	0	0	0	0	0	0	0	0	0	0	0	0
IHU_PS_89_Bacteria_61764,Bacteria	IHU_PP_89_Bacteria_61764	IHU_PC_89_Bacteria_61764	IHU_PO_89_Bacteria_61764	IHU_PF_89_Bacteria_61764	IHU_PG_89_Bacteria_61764	na	0	0	0	0	0	0	0	0	0	0	0	0	0	0	0	0	0	1	0	0	0	0	0	0	0	0	0	0	0	0	0	0	0	1	0	1	0	1	0	1	0	0	0
IHU_PS_89_Bacteria_67099,Bacteria	IHU_PP_89_Bacteria_67099	IHU_PC_89_Bacteria_67099	IHU_PO_89_Bacteria_67099	IHU_PF_89_Bacteria_67099	IHU_PG_89_Bacteria_67099	na	0	0	0	0	0	0	0	0	0	0	0	0	0	0	0	0	0	0	0	0	0	0	0	0	0	0	0	0	0	0	0	0	0	0	0	0	0	0	0	0	0	0	0
IHU_PS_90_Acidimicrobiales_Incertae_Sedis_49376,Bacteria	Actinobacteria	Acidimicrobiia	Acidimicrobiales	Acidimicrobiales_Incertae_Sedis	IHU_PG_90_Acidimicrobiales_Incertae_Sedis_49376	na	0	0	0	0	0	0	0	0	0	0	0	0	0	0	0	0	0	0	0	0	0	0	0	0	0	0	0	0	0	0	0	0	0	0	0	0	0	0	0	0	0	0	0
IHU_PS_90_Bacillaceae_46070,Bacteria	Firmicutes	Bacilli	Bacillales	Bacillaceae	IHU_PG_90_Bacillaceae_46070	na	0	0	0	0	0	0	0	0	0	0	0	0	0	0	0	0	0	0	0	0	0	0	0	0	0	0	0	0	0	0	0	0	0	0	0	0	0	0	0	0	0	0	0
IHU_PS_90_Bacteroidaceae_45316,Bacteria	Bacteroidetes	Bacteroidia	Bacteroidales	Bacteroidaceae	IHU_PG_90_Bacteroidaceae_45316	na	0	0	0	0	0	0	0	0	0	0	0	0	0	0	0	0	0	0	0	0	0	0	0	1	0	0	0	0	0	0	0	0	0	0	0	0	0	0	0	0	0	0	0
IHU_PS_90_Chitinophagaceae_18056,Bacteria	Bacteroidetes	Chitinophagia	Chitinophagales	Chitinophagaceae	IHU_PG_90_Chitinophagaceae_18056	na	0	0	0	0	0	0	0	0	0	0	0	0	0	0	0	0	0	0	0	0	0	0	0	0	0	0	0	0	0	0	0	0	0	0	0	0	0	0	0	0	0	0	0
IHU_PS_90_Comamonadaceae_49300,Bacteria	Proteobacteria	Betaproteobacteria	Burkholderiales	Comamonadaceae	IHU_PG_90_Comamonadaceae_49300	na	0	0	0	0	0	0	0	0	0	0	0	0	0	0	0	0	0	0	0	0	0	0	0	0	0	0	0	0	0	0	0	0	0	0	0	0	0	0	0	0	0	0	0
IHU_PS_90_Coriobacteriaceae_2561,Bacteria	Actinobacteria	Coriobacteriia	Coriobacteriales	Coriobacteriaceae	IHU_PG_90_Coriobacteriaceae_2561	na	0	0	0	0	0	0	0	0	0	0	0	0	0	0	0	0	0	0	0	0	0	0	0	0	0	0	0	0	0	0	0	0	0	0	0	0	0	0	0	0	0	0	0
IHU_PS_90_Coxiellaceae_45419,Bacteria	Proteobacteria	Gammaproteobacteria	Legionellales	Coxiellaceae	IHU_PG_90_Coxiellaceae_45419	na	0	0	0	0	0	0	0	0	0	0	0	0	0	0	0	0	0	0	0	0	0	0	0	0	0	0	0	0	0	0	0	0	0	0	0	0	0	0	0	0	0	0	0
IHU_PS_90_Cytophagaceae_168306,Bacteria	Bacteroidetes	Cytophagia	Cytophagales	Cytophagaceae	IHU_PG_90_Cytophagaceae_168306	na	0	0	0	0	0	0	0	0	0	0	0	0	0	0	0	0	0	0	0	0	0	0	0	0	0	0	0	0	0	0	0	0	0	0	0	0	0	0	0	0	0	0	0
IHU_PS_90_Eggerthellaceae_49445,Bacteria	Actinobacteria	Coriobacteriia	Eggerthellales	Eggerthellaceae	IHU_PG_90_Eggerthellaceae_49445	na	0	0	0	0	0	0	0	0	0	0	0	0	0	0	0	0	0	0	0	0	0	0	0	0	0	0	0	0	0	0	0	0	0	0	0	0	0	0	0	0	0	0	0
IHU_PS_90_Enterobacteriaceae_47128,Bacteria	Proteobacteria	Gammaproteobacteria	Enterobacteriales	Enterobacteriaceae	IHU_PG_90_Enterobacteriaceae_47128	na	0	0	0	0	0	0	0	0	0	0	0	0	0	0	0	0	0	0	0	0	0	0	0	0	0	0	0	0	0	0	0	0	0	0	0	0	0	0	0	0	0	0	0
IHU_PS_90_Enterococcaceae_489,Bacteria	Firmicutes	Bacilli	Lactobacillales	Enterococcaceae	IHU_PG_90_Enterococcaceae_489	na	0	0	0	0	0	0	0	0	0	0	0	0	0	0	0	0	0	0	0	0	0	0	0	0	0	0	0	0	0	0	0	0	0	0	0	0	0	0	0	0	0	1	0
IHU_PS_90_Family_XI_45473,Bacteria	Firmicutes	Bacilli	Bacillales	Family_XI	IHU_PG_90_Family_XI_45473	na	0	0	0	0	0	0	0	0	0	0	0	0	0	0	0	0	0	0	0	0	0	0	0	0	0	0	0	0	0	0	0	0	0	0	0	0	0	0	0	0	0	0	0
IHU_PS_90_Family_XI_45493,Bacteria	Firmicutes	Bacilli	Bacillales	Family_XI	IHU_PG_90_Family_XI_45493	na	0	0	0	0	0	0	0	0	0	0	0	0	0	0	0	0	0	0	0	0	0	0	0	0	0	0	0	0	0	0	0	0	0	0	0	0	0	0	0	0	0	0	0
IHU_PS_90_Hydrogenophilaceae_49163,Bacteria	Proteobacteria	Betaproteobacteria	Hydrogenophilales	Hydrogenophilaceae	IHU_PG_90_Hydrogenophilaceae_49163	na	0	0	0	0	0	0	0	0	0	0	0	0	0	0	0	0	0	0	0	0	0	0	0	0	0	0	0	0	0	0	0	0	0	0	0	0	0	0	0	0	0	0	0
IHU_PS_90_Isosphaeraceae_45254,Bacteria	Planctomycetes	Planctomycetacia	Planctomycetales	Isosphaeraceae	IHU_PG_90_Isosphaeraceae_45254	na	0	0	0	0	0	0	0	0	0	0	0	0	0	0	0	0	0	0	0	0	0	0	0	0	0	0	0	0	0	0	0	0	0	1	0	0	0	0	0	0	0	0	0
IHU_PS_90_Isosphaeraceae_45653,Bacteria	Planctomycetes	Planctomycetacia	Planctomycetales	Isosphaeraceae	IHU_PG_90_Isosphaeraceae_45653	na	0	0	0	0	0	0	0	0	0	0	0	0	0	0	0	0	0	0	0	0	0	0	0	0	0	0	0	0	0	0	0	0	0	0	0	0	0	0	0	0	0	0	0
IHU_PS_90_Listeriaceae_45386,Bacteria	Firmicutes	Bacilli	Bacillales	Listeriaceae	IHU_PG_90_Listeriaceae_45386	na	0	0	0	0	0	0	0	0	0	0	0	0	0	0	0	0	0	0	0	0	0	0	0	0	0	0	0	0	0	0	0	0	0	0	0	0	0	0	0	0	0	0	0
IHU_PS_90_Listeriaceae_49074,Bacteria	Firmicutes	Bacilli	Bacillales	Listeriaceae	IHU_PG_90_Listeriaceae_49074	na	0	0	0	0	0	0	0	0	0	0	0	0	0	0	0	0	0	0	0	0	0	0	0	0	0	0	0	0	0	0	0	0	0	0	0	0	0	0	0	0	0	0	0
IHU_PS_90_Lysobacteraceae_45540,Bacteria	Proteobacteria	Gammaproteobacteria	Lysobacteriales	Lysobacteraceae	IHU_PG_90_Lysobacteraceae_45540	na	0	0	0	0	0	0	0	0	0	0	0	0	0	0	0	0	0	0	0	0	0	0	0	0	0	0	0	0	0	0	0	0	0	0	0	0	0	0	0	0	0	0	0
IHU_PS_90_Microbacteriaceae_45154,Bacteria	Actinobacteria	Actinobacteria	Micrococcales	Microbacteriaceae	IHU_PG_90_Microbacteriaceae_45154	na	0	0	0	0	0	0	0	0	0	0	0	0	0	0	0	0	0	0	0	0	0	0	0	0	0	0	0	0	0	0	0	0	0	0	0	0	0	0	0	0	0	0	0
IHU_PS_90_Microbacteriaceae_49298,Bacteria	Actinobacteria	Actinobacteria	Micrococcales	Microbacteriaceae	IHU_PG_90_Microbacteriaceae_49298	na	0	0	0	0	0	0	0	0	0	0	0	0	0	0	0	0	0	0	0	0	0	0	0	0	0	0	0	0	0	0	0	0	0	0	0	0	0	0	0	0	0	0	0
IHU_PS_90_Micrococcaceae_45458,Bacteria	Actinobacteria	Actinobacteria	Micrococcales	Micrococcaceae	IHU_PG_90_Micrococcaceae_45458	na	0	0	0	0	0	0	0	0	0	0	0	0	0	0	0	0	0	0	0	0	0	0	0	0	0	0	0	0	0	0	0	0	0	0	0	0	0	0	0	0	0	0	0
IHU_PS_90_Micrococcaceae_58188,Bacteria	Actinobacteria	Actinobacteria	Micrococcales	Micrococcaceae	IHU_PG_90_Micrococcaceae_58188	na	0	0	0	0	0	0	0	0	0	0	0	0	0	0	0	0	0	0	0	0	0	0	0	0	0	0	0	0	0	0	0	0	0	0	0	0	0	0	0	0	0	0	0
IHU_PS_90_Moraxellaceae_45274,Bacteria	Proteobacteria	Gammaproteobacteria	Pseudomonadales	Moraxellaceae	IHU_PG_90_Moraxellaceae_45274	na	0	0	0	0	0	0	0	0	0	0	0	0	0	0	0	0	0	0	0	0	0	0	0	0	0	0	0	0	0	0	0	0	0	0	0	0	0	0	0	0	0	0	0
IHU_PS_90_Pasteurellaceae_45548,Bacteria	Proteobacteria	Gammaproteobacteria	Pasteurellales	Pasteurellaceae	IHU_PG_90_Pasteurellaceae_45548	na	0	0	0	0	0	0	0	0	0	0	0	0	0	0	0	0	0	0	0	0	0	0	0	0	0	0	0	0	0	0	0	0	0	0	0	0	0	0	0	0	0	0	0
IHU_PS_90_Pasteurellaceae_56473,Bacteria	Proteobacteria	Gammaproteobacteria	Pasteurellales	Pasteurellaceae	IHU_PG_90_Pasteurellaceae_56473	na	0	0	0	0	0	0	0	0	0	0	0	0	0	0	0	0	0	0	0	0	0	0	0	0	0	0	0	0	0	0	0	0	0	0	0	0	0	0	0	0	0	0	0
IHU_PS_90_Peptococcaceae_49173,Bacteria	Firmicutes	Clostridia	Clostridiales	Peptococcaceae	IHU_PG_90_Peptococcaceae_49173	na	0	0	0	0	0	0	0	0	0	0	0	0	0	0	0	0	0	0	0	0	0	0	0	0	0	0	0	0	0	0	0	0	0	0	0	0	0	0	0	0	0	0	0
IHU_PS_90_Planctomycetaceae_17277,Bacteria	Planctomycetes	Planctomycetacia	Planctomycetales	Planctomycetaceae	IHU_PG_90_Planctomycetaceae_17277	na	0	0	0	0	0	0	0	0	0	0	0	0	0	0	0	0	0	1	0	0	0	0	0	0	0	0	0	0	0	0	0	0	0	0	0	0	0	0	0	0	0	0	0
IHU_PS_90_Planococcaceae_49327,Bacteria	Firmicutes	Bacilli	Bacillales	Planococcaceae	IHU_PG_90_Planococcaceae_49327	na	0	0	0	0	0	0	0	0	0	0	0	0	0	0	0	0	0	0	0	0	0	0	0	0	0	0	0	0	0	0	0	0	0	0	0	0	0	0	0	0	0	0	0
IHU_PS_90_Porphyromonadaceae_45156,Bacteria	Bacteroidetes	Bacteroidia	Bacteroidales	Porphyromonadaceae	IHU_PG_90_Porphyromonadaceae_45156	na	0	0	0	0	0	0	0	0	0	0	0	0	0	0	0	0	0	0	0	0	0	0	0	0	0	0	0	0	0	0	0	0	0	0	0	0	0	0	0	0	0	0	0
IHU_PS_90_Prevotellaceae_45408,Bacteria	Bacteroidetes	Bacteroidia	Bacteroidales	Prevotellaceae	IHU_PG_90_Prevotellaceae_45408	na	0	0	0	0	0	0	0	0	0	0	0	0	0	0	0	0	0	0	0	0	0	0	0	0	0	0	0	0	0	0	0	0	0	0	0	0	0	0	0	0	0	0	0
IHU_PS_90_Prevotellaceae_7170,Bacteria	Bacteroidetes	Bacteroidia	Bacteroidales	Prevotellaceae	IHU_PG_90_Prevotellaceae_7170	na	0	0	0	0	0	0	0	0	0	0	0	0	0	0	0	0	0	0	0	0	0	0	0	0	0	0	0	0	0	0	0	0	0	0	0	0	0	0	0	0	0	1	0
IHU_PS_90_Pseudanabaenaceae_49119,Bacteria	Cyanobacteria	Cyanophyceae	Synechococcales	Pseudanabaenaceae	IHU_PG_90_Pseudanabaenaceae_49119	na	0	0	0	0	0	0	0	0	0	0	0	0	0	0	0	0	0	0	0	0	0	0	0	0	0	0	0	0	0	0	0	0	0	0	0	0	0	0	0	0	0	0	0
IHU_PS_90_Pseudomonadaceae_49416,Bacteria	Proteobacteria	Gammaproteobacteria	Pseudomonadales	Pseudomonadaceae	IHU_PG_90_Pseudomonadaceae_49416	na	0	0	0	0	0	0	0	0	0	0	0	0	0	0	0	0	0	0	0	0	0	0	0	0	0	0	0	0	0	0	0	0	0	0	0	0	0	0	0	0	0	0	0
IHU_PS_90_Rhodospirillaceae_1200964,Bacteria	Proteobacteria	Alphaproteobacteria	Rhodospirillales	Rhodospirillaceae	IHU_PG_90_Rhodospirillaceae_1200964	na	0	0	0	0	0	0	0	0	0	0	0	0	0	0	0	0	0	0	0	0	0	0	0	0	0	0	0	0	0	0	0	0	0	0	0	0	0	0	0	0	0	0	0
IHU_PS_90_Rhodospirillales_Incertae_Sedis_45202,Bacteria	Proteobacteria	Alphaproteobacteria	Rhodospirillales	Rhodospirillales_Incertae_Sedis	IHU_PG_90_Rhodospirillales_Incertae_Sedis_45202	na	0	0	0	0	0	0	0	0	0	0	0	0	0	0	0	0	0	0	0	0	0	0	0	0	0	0	0	0	0	0	0	0	0	0	0	0	0	0	0	0	0	0	0
IHU_PS_90_Rickettsiaceae_49201,Bacteria	Proteobacteria	Alphaproteobacteria	Rickettsiales	Rickettsiaceae	IHU_PG_90_Rickettsiaceae_49201	na	0	0	0	0	0	0	0	0	0	0	0	0	0	0	0	0	0	0	0	0	0	0	0	0	0	0	0	0	0	0	0	0	0	0	0	0	0	0	0	0	0	0	0
IHU_PS_90_Ruminococcaceae_72486,Bacteria	Firmicutes	Clostridia	Clostridiales	Ruminococcaceae	IHU_PG_90_Ruminococcaceae_72486	na	0	0	0	0	0	0	0	0	0	0	0	0	0	0	0	0	0	0	0	0	0	0	0	0	0	0	0	0	0	0	0	0	1	0	0	0	0	0	0	0	0	0	0
IHU_PS_90_Saccharimonadaceae_49022,CPR	Saccharibacteria	Saccharimonia	Saccharibacteriales	Saccharimonadaceae	IHU_PG_90_Saccharimonadaceae_49022	na	0	0	0	0	0	0	0	0	0	0	0	0	0	0	0	0	0	0	0	0	0	0	0	0	0	0	0	0	0	0	0	0	0	0	0	0	0	0	0	0	0	0	0
IHU_PS_90_Staphylococcaceae_45587,Bacteria	Firmicutes	Bacilli	Bacillales	Staphylococcaceae	IHU_PG_90_Staphylococcaceae_45587	na	0	0	0	0	0	0	0	0	0	0	0	0	0	0	0	0	0	0	0	0	0	0	0	0	0	0	0	0	0	0	0	0	0	0	0	0	0	0	0	0	0	0	0
IHU_PS_90_Staphylococcaceae_49499,Bacteria	Firmicutes	Bacilli	Bacillales	Staphylococcaceae	IHU_PG_90_Staphylococcaceae_49499	na	0	0	0	0	0	0	0	0	0	0	0	0	0	0	0	0	0	0	0	0	0	0	0	0	0	0	0	0	0	0	0	0	0	0	0	0	0	0	0	0	0	0	0
IHU_PS_90_Streptococcaceae_26998,Bacteria	Firmicutes	Bacilli	Lactobacillales	Streptococcaceae	IHU_PG_90_Streptococcaceae_26998	na	0	0	0	0	0	0	0	0	0	0	0	0	0	0	0	0	0	0	0	0	0	0	0	0	0	0	0	0	0	0	0	0	0	0	0	0	0	0	0	0	0	0	0
IHU_PS_90_Streptomycetaceae_49581,Bacteria	Actinobacteria	Actinomycetales	Streptomycineae	Streptomycetaceae	IHU_PG_90_Streptomycetaceae_49581	na	0	0	0	0	0	0	0	0	0	0	0	0	0	0	0	0	0	0	0	0	0	0	0	0	0	0	0	0	0	0	0	0	0	0	0	0	0	0	0	0	0	0	0
IHU_PS_90_Unknown_Family_49523,Bacteria	Verrucomicrobia	OPB35_soil_group	Unknown_Order	Unknown_Family	IHU_PG_90_Unknown_Family_49523	na	0	0	0	0	0	0	0	0	0	0	0	0	0	0	0	0	0	0	0	0	0	0	0	0	0	0	0	0	0	0	0	0	0	0	0	0	0	0	0	0	0	0	0
IHU_PS_90_Veillonellaceae_3550,Bacteria	Firmicutes	Negativicutes	Veillonellales	Veillonellaceae	IHU_PG_90_Veillonellaceae_3550	na	0	0	0	0	0	0	0	0	0	0	0	0	0	0	0	0	0	0	0	0	0	0	0	0	0	0	0	0	0	0	0	0	1	0	0	0	1	0	0	0	0	0	0
IHU_PS_90_Veillonellaceae_7738,Bacteria	Firmicutes	Negativicutes	Selenomonadales	Veillonellaceae	IHU_PG_90_Veillonellaceae_7738	na	0	0	0	0	0	0	0	0	0	0	0	0	0	0	0	0	0	0	0	0	0	0	0	0	0	0	0	0	0	0	0	0	0	0	0	0	0	0	0	0	0	0	0
IHU_PS_91_Actinomycetaceae_41912,Bacteria	Actinobacteria	Actinobacteria	Actinomycetales	Actinomycetaceae	IHU_PG_91_Actinomycetaceae_41912	na	0	0	0	0	0	0	0	0	0	0	0	0	0	0	0	0	0	0	0	0	0	0	0	0	0	0	0	0	0	0	0	0	0	0	0	0	0	0	0	0	0	0	0
IHU_PS_91_Atribacteriaceae3_49367,CPR	Atribacteria	Atrabacteria	Atribacteriales3	Atribacteriaceae3	IHU_PG_91_Atribacteriaceae3_49367	na	0	0	0	0	0	0	0	0	0	0	0	0	0	0	0	0	0	0	0	0	0	0	0	0	0	0	0	0	0	0	0	0	0	0	0	0	0	0	0	0	0	0	0
IHU_PS_91_Bdellovibrionaceae_45326,Bacteria	Proteobacteria	Deltaproteobacteria	Bdellovibrionales	Bdellovibrionaceae	IHU_PG_91_Bdellovibrionaceae_45326	na	0	0	0	0	0	0	0	0	0	0	0	0	0	1	0	0	0	0	0	0	0	0	0	0	0	0	0	0	0	0	0	0	0	0	0	0	0	0	0	0	0	0	0
IHU_PS_91_Bifidobacteriaceae_1548,Bacteria	Actinobacteria	Actinobacteria	Bifidobacteriales	Bifidobacteriaceae	IHU_PG_91_Bifidobacteriaceae_1548	na	0	0	0	0	1	0	0	0	0	0	0	0	0	0	0	0	0	0	0	0	0	1	0	0	0	0	1	0	0	0	0	0	0	0	0	0	0	0	1	0	0	1	0
IHU_PS_91_Bryobacteraceae_3717,Bacteria	Acidobacteria	Acidobacteriia	Acidobacteriales	Bryobacteraceae	IHU_PG_91_Bryobacteraceae_3717	na	0	0	0	0	0	0	0	0	0	0	0	0	0	0	0	0	0	0	0	0	0	0	0	0	0	0	0	0	0	0	0	0	0	0	0	0	0	0	0	0	0	0	0
IHU_PS_91_Christensenellaceae_125772,Bacteria	Firmicutes	Clostridia	Clostridiales	Christensenellaceae	IHU_PG_91_Christensenellaceae_125772	na	0	0	0	0	0	0	0	0	0	0	0	0	0	0	0	0	0	0	0	0	0	0	0	0	0	0	0	0	0	0	0	0	0	0	0	0	1	0	0	0	0	1	0
IHU_PS_91_Clostridiaceae_26095,Bacteria	Firmicutes	Clostridia	Clostridiales	Clostridiaceae	IHU_PG_91_Clostridiaceae_26095	na	0	0	0	0	0	0	0	0	0	0	0	0	0	0	0	0	0	0	0	0	0	0	0	0	0	0	0	0	0	0	0	0	0	0	0	0	0	0	0	0	0	1	0
IHU_PS_91_Comamonadaceae_23846,Bacteria	Proteobacteria	Betaproteobacteria	Burkholderiales	Comamonadaceae	IHU_PG_91_Comamonadaceae_23846	na	0	0	0	0	0	0	0	0	0	0	0	0	0	0	0	0	0	0	0	0	0	0	0	0	0	0	0	0	0	0	0	0	0	0	0	1	0	0	0	0	0	0	0
IHU_PS_91_Comamonadaceae_46105,Bacteria	Proteobacteria	Betaproteobacteria	Burkholderiales	Comamonadaceae	IHU_PG_91_Comamonadaceae_46105	na	0	0	0	0	0	0	0	0	0	0	0	0	0	0	0	0	0	0	0	0	0	0	0	0	0	0	0	0	0	0	0	0	0	0	0	0	0	0	0	0	0	0	0
IHU_PS_91_Corynebacteriaceae_18048,Bacteria	Actinobacteria	Actinomycetales	Corynebacterineae	Corynebacteriaceae	IHU_PG_91_Corynebacteriaceae_18048	na	0	0	0	0	0	0	1	0	0	0	0	0	0	0	0	0	0	1	0	0	0	0	0	0	0	0	0	0	0	0	0	0	0	0	0	0	0	0	0	0	0	0	0
IHU_PS_91_Corynebacteriaceae_49430,Bacteria	Actinobacteria	Actinomycetales	Corynebacterineae	Corynebacteriaceae	IHU_PG_91_Corynebacteriaceae_49430	na	0	0	0	0	0	0	0	0	0	0	0	0	0	0	0	0	0	0	0	0	0	0	0	0	0	0	0	0	0	0	0	0	0	0	0	0	0	0	0	0	0	0	0
IHU_PS_91_Enterobacteriaceae_49375,Bacteria	Proteobacteria	Gammaproteobacteria	Enterobacteriales	Enterobacteriaceae	IHU_PG_91_Enterobacteriaceae_49375	na	0	0	0	0	0	0	0	0	0	0	0	0	0	0	0	0	0	0	0	0	0	0	0	0	0	0	0	0	0	0	0	0	0	0	0	0	0	0	0	0	0	0	0
IHU_PS_91_Enterobacteriaceae_49613,Bacteria	Proteobacteria	Gammaproteobacteria	Enterobacteriales	Enterobacteriaceae	IHU_PG_91_Enterobacteriaceae_49613	na	0	0	0	0	0	0	0	0	0	0	0	0	0	0	0	0	0	0	0	0	0	0	0	0	0	0	0	0	0	0	0	0	0	0	0	0	0	0	0	0	0	0	0
IHU_PS_91_Erwiniaceae_24273,Bacteria	Proteobacteria	Gammaproteobacteria	Enterobacteriales	Erwiniaceae	IHU_PG_91_Erwiniaceae_24273	na	0	0	0	0	1	0	0	0	0	0	0	0	0	0	0	0	0	0	0	0	0	0	0	0	0	0	0	0	0	0	0	0	0	0	0	0	0	0	0	0	0	0	0
IHU_PS_91_Erwiniaceae_45282,Bacteria	Proteobacteria	Gammaproteobacteria	Enterobacteriales	Erwiniaceae	IHU_PG_91_Erwiniaceae_45282	na	0	0	0	0	1	0	0	0	0	0	0	1	0	0	0	0	0	0	0	1	1	0	0	0	0	0	0	0	0	0	0	0	0	0	0	0	0	0	0	0	0	0	0
IHU_PS_91_Flavobacteriaceae_45589,Bacteria	Bacteroidetes	Flavobacteriia	Flavobacteriales	Flavobacteriaceae	IHU_PG_91_Flavobacteriaceae_45589	na	0	0	0	0	0	0	0	1	0	0	0	0	0	0	0	1	0	0	0	0	0	0	0	0	0	0	0	0	0	0	0	0	0	0	1	0	0	0	0	0	0	0	0
IHU_PS_91_Gemmataceae_49510,Bacteria	Planctomycetes	Planctomycetacia	Planctomycetales	Gemmataceae	IHU_PG_91_Gemmataceae_49510	na	0	0	0	0	0	0	0	0	0	0	0	0	0	0	0	0	0	0	0	0	0	0	0	0	0	0	0	0	0	0	0	0	0	0	0	0	0	0	0	0	0	0	0
IHU_PS_91_Gracilibacteriaceae_49186,CPR	Gracilibacteria	Gracilabacteria	Gracilibacteriales	Gracilibacteriaceae	IHU_PG_91_Gracilibacteriaceae_49186	na	0	0	0	0	0	0	0	0	0	0	0	0	0	0	0	0	0	0	0	0	0	0	0	0	0	0	0	0	0	0	0	0	0	0	0	0	0	0	0	0	0	0	0
IHU_PS_91_Isosphaeraceae_45596,Bacteria	Planctomycetes	Planctomycetacia	Planctomycetales	Isosphaeraceae	IHU_PG_91_Isosphaeraceae_45596	na	0	0	0	0	0	0	0	0	0	0	0	0	0	0	0	0	0	0	0	0	0	0	0	0	0	0	0	0	0	0	0	0	0	0	0	0	0	0	0	0	0	0	0
IHU_PS_91_Kofleriaceae_49202,Bacteria	Proteobacteria	Deltaproteobacteria	Myxococcales	Kofleriaceae	IHU_PG_91_Kofleriaceae_49202	na	0	0	0	0	0	0	0	0	0	0	0	0	0	0	0	0	0	0	0	0	0	0	0	0	0	0	0	0	0	0	0	0	0	0	0	0	0	0	0	0	0	0	0
IHU_PS_91_Leptotrichiaceae_49504,Bacteria	Fusobacteria	Fusobacteriia	Fusobacteriales	Leptotrichiaceae	IHU_PG_91_Leptotrichiaceae_49504	na	0	0	0	0	0	0	0	0	0	0	0	0	0	0	0	0	0	0	0	0	0	0	0	0	0	0	0	0	0	0	0	0	0	0	0	0	0	0	0	0	0	0	0
IHU_PS_91_Listeriaceae_45231,Bacteria	Firmicutes	Bacilli	Bacillales	Listeriaceae	IHU_PG_91_Listeriaceae_45231	na	0	0	0	0	0	0	0	0	0	0	0	0	0	0	0	0	0	0	0	0	1	0	0	0	0	0	0	0	0	0	0	0	0	0	0	0	0	0	0	0	0	0	0
IHU_PS_91_Listeriaceae_45362,Bacteria	Firmicutes	Bacilli	Bacillales	Listeriaceae	IHU_PG_91_Listeriaceae_45362	na	0	0	0	0	0	0	0	0	0	0	0	0	0	0	0	0	0	0	0	0	0	0	0	0	0	0	0	0	0	0	0	0	0	0	0	0	0	0	0	0	0	0	0
IHU_PS_91_Listeriaceae_45365,Bacteria	Firmicutes	Bacilli	Bacillales	Listeriaceae	IHU_PG_91_Listeriaceae_45365	na	0	0	0	0	0	0	0	0	0	0	0	0	0	0	0	0	0	0	0	0	0	0	0	0	0	0	0	0	0	0	0	0	0	0	0	0	0	0	0	0	0	0	0
IHU_PS_91_Lysobacteraceae_63037,Bacteria	Proteobacteria	Gammaproteobacteria	Lysobacteriales	Lysobacteraceae	IHU_PG_91_Lysobacteraceae_63037	na	0	0	0	0	0	0	0	0	0	0	0	0	0	0	0	0	0	0	0	0	0	1	0	0	0	0	0	0	0	0	0	0	0	0	1	1	0	1	0	0	0	0	0
IHU_PS_91_Microbacteriaceae_45367,Bacteria	Actinobacteria	Actinobacteria	Micrococcales	Microbacteriaceae	IHU_PG_91_Microbacteriaceae_45367	na	0	0	0	0	0	0	0	0	0	0	0	0	0	0	0	0	0	0	0	0	0	0	0	0	0	0	0	0	0	0	0	0	0	0	0	0	0	0	0	0	0	0	0
IHU_PS_91_Micrococcaceae_33304,Bacteria	Actinobacteria	Actinobacteria	Micrococcales	Micrococcaceae	IHU_PG_91_Micrococcaceae_33304	na	0	0	0	0	0	0	0	0	0	0	0	0	0	0	0	0	0	0	0	0	0	0	0	0	0	0	0	0	0	0	0	0	0	0	0	0	0	0	0	0	0	0	0
IHU_PS_91_Micrococcaceae_49069,Bacteria	Actinobacteria	Actinobacteria	Micrococcales	Micrococcaceae	IHU_PG_91_Micrococcaceae_49069	na	0	0	0	0	0	0	0	0	0	0	0	0	0	0	0	0	0	0	0	0	0	0	0	0	0	0	0	0	0	0	0	0	0	0	0	0	0	0	0	0	0	0	0
IHU_PS_91_Micrococcaceae_49464,Bacteria	Actinobacteria	Actinobacteria	Micrococcales	Micrococcaceae	IHU_PG_91_Micrococcaceae_49464	na	0	0	0	0	0	0	0	0	0	0	0	0	0	0	0	0	0	0	0	0	0	0	0	0	0	0	0	0	0	0	0	0	0	0	0	0	0	0	0	0	0	0	0
IHU_PS_91_Moraxellaceae_19056,Bacteria	Proteobacteria	Gammaproteobacteria	Pseudomonadales	Moraxellaceae	IHU_PG_91_Moraxellaceae_19056	na	0	0	0	0	0	0	0	0	0	0	0	0	0	0	0	0	0	0	0	0	0	0	0	0	0	0	0	0	0	0	0	0	0	0	0	0	0	0	0	0	0	0	0
IHU_PS_91_Moraxellaceae_45327,Bacteria	Proteobacteria	Gammaproteobacteria	Pseudomonadales	Moraxellaceae	IHU_PG_91_Moraxellaceae_45327	na	0	0	0	0	0	0	0	0	0	0	0	0	0	0	0	0	0	0	0	0	0	0	0	0	0	0	0	0	0	0	0	0	0	0	0	0	0	0	0	0	0	0	0
IHU_PS_91_Moraxellaceae_45601,Bacteria	Proteobacteria	Gammaproteobacteria	Pseudomonadales	Moraxellaceae	IHU_PG_91_Moraxellaceae_45601	na	0	0	0	0	0	0	0	0	0	0	0	0	0	0	0	0	0	0	0	0	0	0	0	0	0	0	0	0	0	0	0	0	0	0	0	0	0	0	0	0	0	0	0
IHU_PS_91_Moraxellaceae_49628,Bacteria	Proteobacteria	Gammaproteobacteria	Pseudomonadales	Moraxellaceae	IHU_PG_91_Moraxellaceae_49628	na	0	0	0	0	0	0	0	0	0	0	0	0	0	0	0	0	0	0	0	0	0	0	0	0	0	0	0	0	0	0	0	0	0	0	0	0	0	0	0	0	0	0	0
IHU_PS_91_Oxalobacteraceae_18320,Bacteria	Proteobacteria	Betaproteobacteria	Burkholderiales	Oxalobacteraceae	IHU_PG_91_Oxalobacteraceae_18320	na	0	0	0	0	0	0	0	0	0	0	0	0	0	0	0	0	0	0	0	0	0	0	0	0	0	0	0	0	0	0	0	0	0	0	0	0	1	0	0	0	0	0	0
IHU_PS_91_Parachlamydiaceae_45604,Bacteria	Chlamydiae	Chlamydiia	Parachlamydiales	Parachlamydiaceae	IHU_PG_91_Parachlamydiaceae_45604	na	0	0	0	0	0	0	0	0	0	0	0	0	0	0	0	0	0	0	0	0	0	0	0	0	0	0	0	0	0	0	0	0	0	0	0	0	0	0	0	0	0	0	0
IHU_PS_91_Peptostreptococcaceae_23,Bacteria	Firmicutes	Clostridia	Clostridiales	Peptostreptococcaceae	IHU_PG_91_Peptostreptococcaceae_23	na	0	0	0	0	0	0	0	0	0	0	0	0	0	0	0	0	0	0	0	0	0	0	0	0	0	0	0	0	0	0	0	0	0	0	0	0	0	0	0	0	0	0	0
IHU_PS_91_Planctomycetaceae_45280,Bacteria	Planctomycetes	Planctomycetacia	Planctomycetales	Planctomycetaceae	IHU_PG_91_Planctomycetaceae_45280	na	0	0	0	0	0	0	0	0	0	0	0	0	0	0	0	0	0	0	0	0	0	0	0	0	0	0	0	0	0	0	0	0	0	0	0	0	0	0	0	0	0	0	0
IHU_PS_91_Planococcaceae_68584,Bacteria	Firmicutes	Bacilli	Bacillales	Planococcaceae	IHU_PG_91_Planococcaceae_68584	na	0	0	0	0	0	0	0	0	0	0	0	0	0	0	0	0	0	1	0	0	0	0	0	0	0	0	0	0	0	0	0	0	0	0	0	0	0	0	0	0	0	0	0
IHU_PS_91_Porphyromonadaceae_49155,Bacteria	Bacteroidetes	Bacteroidia	Bacteroidales	Porphyromonadaceae	IHU_PG_91_Porphyromonadaceae_49155	na	0	0	0	0	0	0	0	0	0	0	0	0	0	0	0	0	0	0	0	0	0	0	0	0	0	0	0	0	0	0	0	0	0	0	0	0	0	0	0	0	0	0	0
IHU_PS_91_Porphyromonadaceae_49269,Bacteria	Bacteroidetes	Bacteroidia	Bacteroidales	Porphyromonadaceae	IHU_PG_91_Porphyromonadaceae_49269	na	0	0	0	0	0	0	0	0	0	0	0	0	0	0	0	0	0	0	0	0	0	0	0	0	0	0	0	0	0	0	0	0	0	0	0	0	0	0	0	0	0	0	0
IHU_PS_91_Porphyromonadaceae_70558,Bacteria	Bacteroidetes	Bacteroidia	Bacteroidales	Porphyromonadaceae	IHU_PG_91_Porphyromonadaceae_70558	na	0	0	0	0	0	0	0	0	0	0	0	0	0	0	0	0	0	0	0	0	0	0	0	0	0	1	0	0	0	0	0	0	0	0	0	0	0	0	0	0	0	0	0
IHU_PS_91_Pseudomonadaceae_45276,Bacteria	Proteobacteria	Gammaproteobacteria	Pseudomonadales	Pseudomonadaceae	IHU_PG_91_Pseudomonadaceae_45276	na	0	0	0	0	0	0	0	0	0	0	0	0	0	0	0	0	0	0	0	0	0	0	0	0	0	0	0	0	0	0	0	0	0	0	0	0	0	0	0	0	0	0	0
IHU_PS_91_Pseudomonadaceae_49443,Bacteria	Proteobacteria	Gammaproteobacteria	Pseudomonadales	Pseudomonadaceae	IHU_PG_91_Pseudomonadaceae_49443	na	0	0	0	0	0	0	0	0	0	0	0	0	0	0	0	0	0	0	0	0	0	0	0	0	0	0	0	0	0	0	0	0	0	0	0	0	0	0	0	0	0	0	0
IHU_PS_91_Rhodobacteraceae_49444,Bacteria	Proteobacteria	Alphaproteobacteria	Rhodobacterales	Rhodobacteraceae	IHU_PG_91_Rhodobacteraceae_49444	na	0	0	0	0	0	0	0	0	0	0	0	0	0	0	0	0	0	0	0	0	0	0	0	0	0	0	0	0	0	0	0	0	0	0	0	0	0	0	0	0	0	0	0
IHU_PS_91_Rhodospirillaceae_49433,Bacteria	Proteobacteria	Alphaproteobacteria	Rhodospirillales	Rhodospirillaceae	IHU_PG_91_Rhodospirillaceae_49433	na	0	0	0	0	0	0	0	0	0	0	0	0	0	0	0	0	0	0	0	0	0	0	0	0	0	0	0	0	0	0	0	0	0	0	0	0	0	0	0	0	0	0	0
IHU_PS_91_Rhodospirillales_Incertae_Sedis_45403,Bacteria	Proteobacteria	Alphaproteobacteria	Rhodospirillales	Rhodospirillales_Incertae_Sedis	IHU_PG_91_Rhodospirillales_Incertae_Sedis_45403	na	0	0	0	0	0	0	0	0	0	0	0	0	0	0	0	0	0	0	0	0	0	0	0	0	0	0	0	0	0	0	0	0	0	0	0	0	0	0	0	0	0	0	0
IHU_PS_91_Rikenellaceae_45543,Bacteria	Bacteroidetes	Bacteroidia	Bacteroidales	Rikenellaceae	IHU_PG_91_Rikenellaceae_45543	na	0	0	0	0	0	0	0	0	0	0	0	0	0	0	0	0	0	0	0	0	0	0	0	1	0	0	0	0	0	0	0	0	0	0	0	0	0	0	0	0	0	0	0
IHU_PS_91_Ruminococcaceae_108158,Bacteria	Firmicutes	Clostridia	Clostridiales	Ruminococcaceae	IHU_PG_91_Ruminococcaceae_108158	na	0	0	0	0	0	0	0	0	0	0	0	0	0	0	0	0	0	0	0	0	0	0	0	0	0	0	0	0	0	0	0	0	0	0	0	0	0	0	0	1	0	0	0
IHU_PS_91_Solirubrobacteraceae_45253,Bacteria	Actinobacteria	Rubrobacteridae	Solirubrobacterales	Solirubrobacteraceae	IHU_PG_91_Solirubrobacteraceae_45253	na	0	0	0	0	0	0	0	0	0	0	0	0	0	0	0	0	0	0	0	0	0	1	0	0	0	0	0	0	0	0	0	0	0	0	0	0	0	0	0	0	0	0	0
IHU_PS_91_Staphylococcaceae_45461,Bacteria	Firmicutes	Bacilli	Bacillales	Staphylococcaceae	IHU_PG_91_Staphylococcaceae_45461	na	0	0	0	0	0	0	0	0	0	0	0	0	0	0	0	0	0	1	0	0	0	0	0	0	0	0	0	0	0	0	0	0	0	0	0	0	0	0	0	0	0	0	0
IHU_PS_91_Staphylococcaceae_49149,Bacteria	Firmicutes	Bacilli	Bacillales	Staphylococcaceae	IHU_PG_91_Staphylococcaceae_49149	na	0	0	0	0	0	0	0	0	0	0	0	0	0	0	0	0	0	0	0	0	0	0	0	0	0	0	0	0	0	0	0	0	0	0	0	0	0	0	0	0	0	0	0
IHU_PS_91_Streptococcaceae_49167,Bacteria	Firmicutes	Bacilli	Lactobacillales	Streptococcaceae	IHU_PG_91_Streptococcaceae_49167	na	0	0	0	0	0	0	0	0	0	0	0	0	0	0	0	0	0	0	0	0	0	0	0	0	0	0	0	0	0	0	0	0	0	0	0	0	0	0	0	0	0	0	0
IHU_PS_91_Sutterellaceae_29089,Bacteria	Proteobacteria	Betaproteobacteria	Burkholderiales	Sutterellaceae	IHU_PG_91_Sutterellaceae_29089	na	0	0	0	0	0	0	0	0	0	0	0	0	0	0	0	0	0	0	0	0	0	0	0	0	0	0	0	0	0	0	0	0	0	0	0	0	0	0	0	0	0	0	0
IHU_PS_91_Sutterellaceae_32269,Bacteria	Proteobacteria	Betaproteobacteria	Burkholderiales	Sutterellaceae	IHU_PG_91_Sutterellaceae_32269	na	0	0	0	0	0	0	0	0	0	0	0	0	0	0	0	0	0	0	0	0	0	0	0	0	0	0	0	0	0	0	0	0	0	0	0	0	0	0	0	0	0	0	0
IHU_PS_91_Symphyonemataceae_49403,Bacteria	Cyanobacteria	Cyanophyceae	Nostocales	Symphyonemataceae	IHU_PG_91_Symphyonemataceae_49403	na	0	0	0	0	0	0	0	0	0	0	0	0	0	0	0	0	0	0	0	0	0	0	0	0	0	0	0	0	0	0	0	0	0	0	0	0	0	0	0	0	0	0	0
IHU_PS_91_Tepidisphaeraceae_49090,Bacteria	Planctomycetes	Phycisphaerae	Tepidisphaerales	Tepidisphaeraceae	IHU_PG_91_Tepidisphaeraceae_49090	na	0	0	0	0	0	0	0	0	0	0	0	0	0	0	0	0	0	0	0	0	0	0	0	0	0	0	0	0	0	0	0	0	0	0	0	0	0	0	0	0	0	0	0
IHU_PS_91_Yersiniaceae_27961,Bacteria	Proteobacteria	Gammaproteobacteria	Enterobacteriales	Yersiniaceae	IHU_PG_91_Yersiniaceae_27961	na	0	0	0	0	0	0	0	0	0	0	0	0	0	0	0	0	0	0	0	0	0	0	0	0	0	0	0	0	0	0	0	0	0	1	0	0	0	0	0	0	0	0	0
IHU_PS_92_Acidimicrobiales_Incertae_Sedis_49487,Bacteria	Actinobacteria	Acidimicrobiia	Acidimicrobiales	Acidimicrobiales_Incertae_Sedis	IHU_PG_92_Acidimicrobiales_Incertae_Sedis_49487	na	0	0	0	0	0	0	0	0	0	0	0	0	0	0	0	0	0	0	0	0	0	0	0	0	0	0	0	0	0	0	0	0	0	0	0	0	0	0	0	0	0	0	0
IHU_PS_92_Actinomycetaceae_38675,Bacteria	Actinobacteria	Actinobacteria	Actinomycetales	Actinomycetaceae	IHU_PG_92_Actinomycetaceae_38675	na	0	0	0	0	0	0	0	0	0	0	0	0	0	0	0	0	0	0	0	0	0	0	0	0	0	0	0	0	0	0	0	0	0	0	0	0	0	0	0	0	0	0	0
IHU_PS_92_Alcaligenaceae_267119,Bacteria	Proteobacteria	Betaproteobacteria	Burkholderiales	Alcaligenaceae	IHU_PG_92_Alcaligenaceae_267119	na	0	0	0	1	0	1	0	0	0	0	0	0	0	1	1	1	0	0	0	1	1	1	0	1	1	1	1	1	0	0	0	0	0	1	1	1	1	1	1	1	0	1	0
IHU_PS_92_Atribacteriaceae3_49606,CPR	Atribacteria	Atrabacteria	Atribacteriales3	Atribacteriaceae3	IHU_PG_92_Atribacteriaceae3_49606	na	0	0	0	0	0	0	0	0	0	0	0	0	0	0	0	0	0	0	0	0	0	0	0	0	0	0	0	0	0	0	0	0	0	0	0	0	0	0	0	0	0	0	0
IHU_PS_92_Bacillaceae_50099,Bacteria	Firmicutes	Bacilli	Bacillales	Bacillaceae	IHU_PG_92_Bacillaceae_50099	na	0	0	0	0	0	0	0	0	0	0	0	0	0	0	0	0	0	0	0	0	0	0	0	0	0	0	0	0	0	0	0	0	0	0	0	0	0	0	0	0	0	0	0
IHU_PS_92_Bacteroidaceae_42473,Bacteria	Bacteroidetes	Bacteroidia	Bacteroidales	Bacteroidaceae	IHU_PG_92_Bacteroidaceae_42473	na	0	0	0	0	0	0	0	0	0	0	0	0	0	0	0	0	0	0	0	0	0	0	0	0	0	0	0	0	0	0	0	0	0	1	0	0	0	0	0	0	0	0	0
IHU_PS_92_Bacteroidaceae_53990,Bacteria	Bacteroidetes	Bacteroidia	Bacteroidales	Bacteroidaceae	IHU_PG_92_Bacteroidaceae_53990	na	0	0	0	0	0	0	0	0	0	0	0	0	0	0	0	0	0	0	0	0	0	0	0	0	0	0	0	0	0	0	0	0	0	0	0	0	0	0	0	0	0	0	0
IHU_PS_92_Bifidobacteriaceae_49225,Bacteria	Actinobacteria	Actinobacteria	Bifidobacteriales	Bifidobacteriaceae	IHU_PG_92_Bifidobacteriaceae_49225	na	0	0	0	0	0	0	0	0	0	0	0	0	0	0	0	0	0	0	0	0	0	0	0	0	0	0	0	0	0	0	0	0	0	0	0	0	0	0	0	0	0	0	0
IHU_PS_92_Carnobacteriaceae_45170,Bacteria	Firmicutes	Bacilli	Lactobacillales	Carnobacteriaceae	IHU_PG_92_Carnobacteriaceae_45170	na	0	0	0	0	0	0	0	0	0	0	0	0	0	0	0	0	0	0	0	0	0	0	0	0	0	0	0	0	0	0	0	0	0	0	0	0	0	0	0	0	0	0	0
IHU_PS_92_Carnobacteriaceae_45501,Bacteria	Firmicutes	Bacilli	Lactobacillales	Carnobacteriaceae	IHU_PG_92_Carnobacteriaceae_45501	na	0	0	0	0	0	0	0	0	0	0	0	0	0	0	0	0	0	0	0	0	0	0	0	0	0	0	0	0	0	0	0	0	0	0	0	0	0	0	0	0	0	0	0
IHU_PS_92_Carnobacteriaceae_45507,Bacteria	Firmicutes	Bacilli	Lactobacillales	Carnobacteriaceae	IHU_PG_92_Carnobacteriaceae_45507	na	0	0	0	0	0	0	0	1	0	0	0	0	0	0	0	0	0	0	0	0	0	0	0	0	0	0	0	0	0	0	0	0	0	0	0	0	0	0	0	0	0	0	0
IHU_PS_92_Christensenellaceae_2858,Bacteria	Firmicutes	Clostridia	Clostridiales	Christensenellaceae	IHU_PG_92_Christensenellaceae_2858	na	0	0	0	0	0	0	0	0	0	0	0	0	0	0	0	0	0	0	0	0	0	0	0	0	0	0	0	0	0	0	0	0	0	0	0	0	0	0	0	0	0	0	0
IHU_PS_92_Clostridiaceae_23340,Bacteria	Firmicutes	Clostridia	Clostridiales	Clostridiaceae	IHU_PG_92_Clostridiaceae_23340	na	0	0	0	0	0	0	0	0	0	0	0	0	0	0	0	0	0	0	0	0	0	0	0	0	0	0	0	0	0	0	0	0	0	0	0	0	0	0	0	0	0	0	0
IHU_PS_92_Clostridiaceae_45307,Bacteria	Firmicutes	Clostridia	Clostridiales	Clostridiaceae	IHU_PG_92_Clostridiaceae_45307	na	0	0	0	0	0	0	0	0	0	0	0	0	0	0	0	0	0	0	0	0	0	0	0	1	0	0	0	0	0	0	0	0	0	0	0	0	0	0	0	0	0	0	0
IHU_PS_92_Clostridiaceae_49595,Bacteria	Firmicutes	Clostridia	Clostridiales	Clostridiaceae	IHU_PG_92_Clostridiaceae_49595	na	0	0	0	0	0	0	0	0	0	0	0	0	0	0	0	0	0	0	0	0	0	0	0	0	0	0	0	0	0	0	0	0	0	0	0	0	0	0	0	0	0	0	0
IHU_PS_92_Corynebacteriaceae_49237,Bacteria	Actinobacteria	Actinomycetales	Corynebacterineae	Corynebacteriaceae	IHU_PG_92_Corynebacteriaceae_49237	na	0	0	0	0	0	0	0	0	0	0	0	0	0	0	0	0	0	0	0	0	0	0	0	0	0	0	0	0	0	0	0	0	0	0	0	0	0	0	0	0	0	0	0
IHU_PS_92_Enterobacteriaceae_265148,Bacteria	Proteobacteria	Gammaproteobacteria	Enterobacteriales	Enterobacteriaceae	IHU_PG_92_Enterobacteriaceae_265148	na	0	0	0	1	0	1	0	0	0	0	0	0	0	1	1	1	0	1	0	1	1	1	0	1	1	1	1	1	0	0	0	0	1	1	1	1	1	1	1	1	0	1	0
IHU_PS_92_Enterobacteriaceae_46369,Bacteria	Proteobacteria	Gammaproteobacteria	Enterobacteriales	Enterobacteriaceae	IHU_PG_92_Enterobacteriaceae_46369	na	0	0	0	0	0	0	0	0	0	0	0	0	0	0	0	0	0	0	0	0	0	0	0	0	0	0	0	0	0	0	0	0	0	0	0	0	0	0	0	0	0	0	0
IHU_PS_92_Enterococcaceae_1912,Bacteria	Firmicutes	Bacilli	Lactobacillales	Enterococcaceae	IHU_PG_92_Enterococcaceae_1912	na	0	0	0	0	0	0	0	0	0	0	0	0	0	0	0	0	0	0	0	0	0	0	0	0	0	0	0	0	0	0	0	0	0	0	0	0	0	0	0	1	0	0	0
IHU_PS_92_Enterococcaceae_45188,Bacteria	Firmicutes	Bacilli	Lactobacillales	Enterococcaceae	IHU_PG_92_Enterococcaceae_45188	na	0	0	0	0	0	0	0	0	0	0	0	0	0	0	0	0	0	0	0	0	0	0	0	0	0	0	0	0	0	0	0	0	0	0	0	0	0	0	0	0	0	0	0
IHU_PS_92_Family_XIII_212,Bacteria	Firmicutes	Clostridia	Clostridiales	Family_XIII	IHU_PG_92_Family_XIII_212	na	0	0	0	0	0	0	0	0	0	0	0	0	0	0	0	0	0	0	0	0	0	0	0	0	0	0	0	0	0	0	0	0	0	0	0	0	0	0	0	0	0	0	0
IHU_PS_92_Family_XI_45225,Bacteria	Firmicutes	Bacilli	Bacillales	Family_XI	IHU_PG_92_Family_XI_45225	na	0	0	0	0	0	0	0	0	0	0	0	0	0	0	0	0	0	0	0	0	0	0	0	0	0	0	0	0	0	0	0	0	0	0	0	0	0	0	0	0	0	0	0
IHU_PS_92_Family_XI_49479,Bacteria	Firmicutes	Bacilli	Bacillales	Family_XI	IHU_PG_92_Family_XI_49479	na	0	0	0	0	0	0	0	0	0	0	0	0	0	0	0	0	0	0	0	0	0	0	0	0	0	0	0	0	0	0	0	0	0	0	0	0	0	0	0	0	0	0	0
IHU_PS_92_Flavobacteriaceae_123308,Bacteria	Bacteroidetes	Flavobacteriia	Flavobacteriales	Flavobacteriaceae	IHU_PG_92_Flavobacteriaceae_123308	na	0	0	0	0	0	0	0	0	0	0	0	0	0	0	0	0	0	0	0	0	0	0	0	0	0	0	0	0	0	0	0	0	0	0	0	0	0	0	0	0	0	0	0
IHU_PS_92_Gemmataceae_45258,Bacteria	Planctomycetes	Planctomycetacia	Planctomycetales	Gemmataceae	IHU_PG_92_Gemmataceae_45258	na	0	0	0	0	0	0	0	0	0	0	0	0	0	0	0	0	0	0	0	0	0	0	0	0	0	0	0	0	0	0	0	0	0	0	0	0	0	0	0	0	0	1	0
IHU_PS_92_Gemmatimonadaceae_49214,Bacteria	Gemmatimonadetes	Gemmatimonadetes	Gemmatimonadales	Gemmatimonadaceae	IHU_PG_92_Gemmatimonadaceae_49214	na	0	0	0	0	0	0	0	0	0	0	0	0	0	0	0	0	0	0	0	0	0	0	0	0	0	0	0	0	0	0	0	0	0	0	0	0	0	0	0	0	0	0	0
IHU_PS_92_Iamiaceae_250458,Bacteria	Actinobacteria	Acidimicrobiia	Acidimicrobiales	Iamiaceae	IHU_PG_92_Iamiaceae_250458	na	0	0	0	0	0	0	0	0	0	0	0	0	0	0	0	0	0	0	0	0	0	0	0	0	0	0	0	0	0	0	0	0	0	0	0	0	0	0	0	0	0	0	0
IHU_PS_92_Isosphaeraceae_49259,Bacteria	Planctomycetes	Planctomycetacia	Planctomycetales	Isosphaeraceae	IHU_PG_92_Isosphaeraceae_49259	na	0	0	0	0	0	0	0	0	0	0	0	0	0	0	0	0	0	0	0	0	0	0	0	0	0	0	0	0	0	0	0	0	0	0	0	0	0	0	0	0	0	0	0
IHU_PS_92_Isosphaeraceae_49460,Bacteria	Planctomycetes	Planctomycetacia	Planctomycetales	Isosphaeraceae	IHU_PG_92_Isosphaeraceae_49460	na	0	0	0	0	0	0	0	0	0	0	0	0	0	0	0	0	0	0	0	0	0	0	0	0	0	0	0	0	0	0	0	0	0	0	0	0	0	0	0	0	0	0	0
IHU_PS_92_Listeriaceae_45244,Bacteria	Firmicutes	Bacilli	Bacillales	Listeriaceae	IHU_PG_92_Listeriaceae_45244	na	0	0	0	0	1	1	0	0	0	0	0	0	0	1	1	0	0	0	0	1	1	1	0	1	0	0	0	0	0	0	0	0	0	1	0	1	1	0	0	0	0	1	0
IHU_PS_92_Listeriaceae_45559,Bacteria	Firmicutes	Bacilli	Bacillales	Listeriaceae	IHU_PG_92_Listeriaceae_45559	na	0	0	0	0	0	0	0	0	0	0	0	0	0	0	0	0	0	0	0	1	0	0	0	0	0	0	0	0	0	0	0	0	0	0	0	0	0	0	0	0	0	0	0
IHU_PS_92_Listeriaceae_45593,Bacteria	Firmicutes	Bacilli	Bacillales	Listeriaceae	IHU_PG_92_Listeriaceae_45593	na	0	0	0	0	0	0	0	0	0	0	0	0	0	0	0	0	0	0	0	1	0	0	0	0	0	0	0	0	0	0	0	0	0	0	0	0	0	0	0	0	0	0	0
IHU_PS_92_Micrococcaceae_49273,Bacteria	Actinobacteria	Actinobacteria	Micrococcales	Micrococcaceae	IHU_PG_92_Micrococcaceae_49273	na	0	0	0	0	0	0	0	0	0	0	0	0	0	0	0	0	0	0	0	0	0	0	0	0	0	0	0	0	0	0	0	0	0	0	0	0	0	0	0	0	0	0	0
IHU_PS_92_Moraxellaceae_48405,Bacteria	Proteobacteria	Gammaproteobacteria	Pseudomonadales	Moraxellaceae	IHU_PG_92_Moraxellaceae_48405	na	0	0	0	0	0	0	0	0	0	0	0	0	0	0	0	0	0	0	0	0	0	1	0	0	0	0	0	0	0	0	0	0	0	0	0	1	0	0	0	0	0	0	0
IHU_PS_92_Neisseriaceae_71055,Bacteria	Proteobacteria	Betaproteobacteria	Neisseriales	Neisseriaceae	IHU_PG_92_Neisseriaceae_71055	na	0	0	0	0	0	0	0	0	0	0	0	0	0	0	0	0	0	0	0	0	0	0	0	0	0	0	0	0	0	0	0	0	0	1	0	0	0	0	0	0	0	0	0
IHU_PS_92_Opitutaceae_45528,Bacteria	Verrucomicrobia	Opitutae	Opitutales	Opitutaceae	IHU_PG_92_Opitutaceae_45528	na	0	0	0	0	0	0	0	0	0	0	0	0	0	0	0	0	0	0	0	0	0	0	0	0	0	0	0	0	0	0	0	0	0	0	0	0	0	0	0	0	0	0	0
IHU_PS_92_Pasteurellaceae_45398,Bacteria	Proteobacteria	Gammaproteobacteria	Pasteurellales	Pasteurellaceae	IHU_PG_92_Pasteurellaceae_45398	na	0	0	0	0	0	0	0	0	0	0	0	0	0	0	0	0	0	0	0	0	0	0	0	0	0	0	0	0	0	0	0	0	0	0	0	0	0	0	0	0	0	0	0
IHU_PS_92_Phormidiaceae_16364,Bacteria	Cyanobacteria	Cyanophyceae	Oscillatoriales	Phormidiaceae	IHU_PG_92_Phormidiaceae_16364	na	0	0	0	0	0	0	0	0	0	0	0	0	0	0	0	0	0	0	0	0	0	0	0	0	0	0	0	0	0	0	0	0	0	0	0	0	0	0	0	0	0	0	0
IHU_PS_92_Porphyromonadaceae_17848,Bacteria	Bacteroidetes	Bacteroidia	Bacteroidales	Porphyromonadaceae	IHU_PG_92_Porphyromonadaceae_17848	na	0	0	0	0	0	0	0	0	0	0	0	0	0	0	0	0	0	0	0	0	0	0	0	0	0	0	0	0	0	0	0	0	0	0	0	0	0	0	0	0	0	0	0
IHU_PS_92_Porphyromonadaceae_45582,Bacteria	Bacteroidetes	Bacteroidia	Bacteroidales	Porphyromonadaceae	IHU_PG_92_Porphyromonadaceae_45582	na	0	0	0	0	0	0	0	0	0	0	0	0	0	0	0	0	0	0	0	0	1	0	0	0	0	0	0	0	0	0	0	0	0	0	0	0	0	0	0	0	0	0	0
IHU_PS_92_Porphyromonadaceae_7353,Bacteria	Bacteroidetes	Bacteroidia	Bacteroidales	Porphyromonadaceae	IHU_PG_92_Porphyromonadaceae_7353	na	0	0	0	0	0	0	0	0	0	0	0	0	0	0	0	0	0	0	0	0	0	0	0	0	0	0	0	0	0	0	0	0	0	0	0	0	0	0	0	0	0	0	0
IHU_PS_92_Prevotellaceae_17491,Bacteria	Bacteroidetes	Bacteroidia	Bacteroidales	Prevotellaceae	IHU_PG_92_Prevotellaceae_17491	na	0	0	0	0	0	0	0	0	0	0	0	0	0	0	0	0	0	0	0	0	0	0	0	0	1	0	0	0	0	0	0	0	0	0	0	0	0	0	0	0	0	0	0
IHU_PS_92_Prevotellaceae_49056,Bacteria	Bacteroidetes	Bacteroidia	Bacteroidales	Prevotellaceae	IHU_PG_92_Prevotellaceae_49056	na	0	0	0	0	0	0	0	0	0	0	0	0	0	0	0	0	0	0	0	0	0	0	0	0	0	0	0	0	0	0	0	0	0	0	0	0	0	0	0	0	0	0	0
IHU_PS_92_Prevotellaceae_58738,Bacteria	Bacteroidetes	Bacteroidia	Bacteroidales	Prevotellaceae	IHU_PG_92_Prevotellaceae_58738	na	0	0	0	0	0	0	0	0	0	0	0	0	0	0	0	0	0	0	0	0	0	0	0	0	0	0	0	0	0	0	0	0	0	0	0	0	0	0	0	0	0	0	0
IHU_PS_92_Pseudomonadaceae_45497,Bacteria	Proteobacteria	Gammaproteobacteria	Pseudomonadales	Pseudomonadaceae	IHU_PG_92_Pseudomonadaceae_45497	na	0	0	0	0	0	0	0	0	0	0	0	0	0	0	0	0	0	0	0	0	0	0	0	0	0	0	0	0	0	0	0	0	0	0	0	0	0	0	0	0	0	0	0
IHU_PS_92_Pseudomonadaceae_49164,Bacteria	Proteobacteria	Gammaproteobacteria	Pseudomonadales	Pseudomonadaceae	IHU_PG_92_Pseudomonadaceae_49164	na	0	0	0	0	0	0	0	0	0	0	0	0	0	0	0	0	0	0	0	0	0	0	0	0	0	0	0	0	0	0	0	0	0	0	0	0	0	0	0	0	0	0	0
IHU_PS_92_Pseudomonadaceae_54956,Bacteria	Proteobacteria	Gammaproteobacteria	Pseudomonadales	Pseudomonadaceae	IHU_PG_92_Pseudomonadaceae_54956	na	0	0	0	0	0	0	0	0	0	0	0	0	0	0	0	0	0	0	0	0	0	0	0	0	0	0	0	0	0	0	0	0	0	0	0	0	0	0	0	0	0	0	0
IHU_PS_92_Rhodobacteraceae_49605,Bacteria	Proteobacteria	Alphaproteobacteria	Rhodobacterales	Rhodobacteraceae	IHU_PG_92_Rhodobacteraceae_49605	na	0	0	0	0	0	0	0	0	0	0	0	0	0	0	0	0	0	0	0	0	0	0	0	0	0	0	0	0	0	0	0	0	0	0	0	0	0	0	0	0	0	0	0
IHU_PS_92_Rhodospirillaceae_49577,Bacteria	Proteobacteria	Alphaproteobacteria	Rhodospirillales	Rhodospirillaceae	IHU_PG_92_Rhodospirillaceae_49577	na	0	0	0	0	0	0	0	0	0	0	0	0	0	0	0	0	0	0	0	0	0	0	0	0	0	0	0	0	0	0	0	0	0	0	0	0	0	0	0	0	0	0	0
IHU_PS_92_Rhodospirillales_Incertae_Sedis_49179,Bacteria	Proteobacteria	Alphaproteobacteria	Rhodospirillales	Rhodospirillales_Incertae_Sedis	IHU_PG_92_Rhodospirillales_Incertae_Sedis_49179	na	0	0	0	0	0	0	0	0	0	0	0	0	0	0	0	0	0	0	0	0	0	0	0	0	0	0	0	0	0	0	0	0	0	0	0	0	0	0	0	0	0	0	0
IHU_PS_92_Ruminococcaceae_179,Bacteria	Firmicutes	Clostridia	Clostridiales	Ruminococcaceae	IHU_PG_92_Ruminococcaceae_179	na	0	0	0	0	0	0	0	0	0	0	0	0	0	0	0	0	0	0	0	0	0	0	0	0	0	0	0	0	0	0	0	0	0	0	0	0	0	0	0	1	0	0	0
IHU_PS_92_Ruminococcaceae_745130,Bacteria	Firmicutes	Clostridia	Clostridiales	Ruminococcaceae	IHU_PG_92_Ruminococcaceae_745130	na	0	0	0	0	0	0	0	0	0	0	0	0	0	1	0	0	0	0	0	0	0	0	0	0	0	0	0	0	0	0	0	0	0	0	0	0	0	0	1	0	0	0	0
IHU_PS_92_Saccharimonadaceae_45532,CPR	Saccharibacteria	Saccharimonia	Saccharibacteriales	Saccharimonadaceae	IHU_PG_92_Saccharimonadaceae_45532	na	0	0	0	0	0	0	0	0	0	0	0	0	0	0	0	0	0	0	0	0	0	0	0	0	0	0	0	0	0	0	0	0	0	0	0	0	0	0	0	0	0	0	0
IHU_PS_92_Saccharospirillaceae_45516,Bacteria	Proteobacteria	Gammaproteobacteria	Oceanospirillales	Saccharospirillaceae	IHU_PG_92_Saccharospirillaceae_45516	na	0	0	0	0	0	0	0	0	0	0	0	0	0	0	0	0	0	0	0	0	0	0	0	0	0	1	0	0	0	0	0	0	0	0	0	0	0	0	0	0	0	0	0
IHU_PS_92_Solirubrobacteraceae_45334,Bacteria	Actinobacteria	Rubrobacteridae	Solirubrobacterales	Solirubrobacteraceae	IHU_PG_92_Solirubrobacteraceae_45334	na	0	0	0	0	0	0	0	0	0	0	0	0	0	0	0	0	0	0	0	0	0	0	0	0	0	0	0	0	0	0	0	0	0	0	0	0	0	0	0	0	0	0	0
IHU_PS_92_Staphylococcaceae_45178,Bacteria	Firmicutes	Bacilli	Bacillales	Staphylococcaceae	IHU_PG_92_Staphylococcaceae_45178	na	0	0	0	0	0	0	0	0	0	0	0	0	0	0	0	0	0	0	0	0	0	0	0	0	0	0	0	0	0	0	1	0	0	0	0	0	0	0	0	0	0	0	0
IHU_PS_92_Staphylococcaceae_45664,Bacteria	Firmicutes	Bacilli	Bacillales	Staphylococcaceae	IHU_PG_92_Staphylococcaceae_45664	na	0	0	0	0	0	0	0	0	0	0	0	0	0	0	0	0	0	0	0	0	0	0	0	0	0	0	0	0	0	0	0	0	0	0	0	0	0	0	0	0	0	0	0
IHU_PS_92_Streptococcaceae_32375,Bacteria	Firmicutes	Bacilli	Lactobacillales	Streptococcaceae	IHU_PG_92_Streptococcaceae_32375	na	0	0	0	0	0	0	0	0	0	0	0	0	0	0	0	0	0	0	0	0	0	0	0	0	0	0	0	0	0	0	0	0	0	0	0	0	0	0	0	0	0	0	0
IHU_PS_92_Streptococcaceae_45431,Bacteria	Firmicutes	Bacilli	Lactobacillales	Streptococcaceae	IHU_PG_92_Streptococcaceae_45431	na	0	0	0	0	0	0	0	0	0	0	0	0	0	0	0	0	0	0	0	0	0	0	0	0	0	0	0	0	0	0	0	0	0	0	0	0	0	0	0	0	0	0	0
IHU_PS_92_Streptococcaceae_45592,Bacteria	Firmicutes	Bacilli	Lactobacillales	Streptococcaceae	IHU_PG_92_Streptococcaceae_45592	na	0	0	0	0	0	0	0	0	0	0	0	0	0	0	0	0	0	0	0	0	0	0	0	0	0	0	0	0	0	0	1	0	0	0	0	0	0	0	0	0	0	0	0
IHU_PS_92_Streptococcaceae_63028,Bacteria	Firmicutes	Bacilli	Lactobacillales	Streptococcaceae	IHU_PG_92_Streptococcaceae_63028	na	0	0	0	0	0	0	0	1	0	0	0	0	0	0	0	0	0	0	0	0	0	0	0	0	0	0	0	0	0	0	0	0	0	0	0	0	0	0	0	0	0	0	0
IHU_PS_92_Thermoleophilaceae_49373,Bacteria	Actinobacteria	Rubrobacteridae	Thermoleophilales	Thermoleophilaceae	IHU_PG_92_Thermoleophilaceae_49373	na	0	0	0	0	0	0	0	0	0	0	0	0	0	0	0	0	0	0	0	0	0	0	0	0	0	0	0	0	0	0	0	0	0	0	0	0	0	0	0	0	0	0	0
IHU_PS_92_Thioalkalispiraceae_45226,Bacteria	Proteobacteria	Gammaproteobacteria	Chromatiales	Thioalkalispiraceae	IHU_PG_92_Thioalkalispiraceae_45226	na	0	0	0	0	0	0	0	0	0	0	0	0	0	0	0	0	0	0	0	0	0	0	0	0	0	0	0	0	0	0	0	0	0	0	0	0	0	0	0	0	0	0	0
IHU_PS_93_Acetobacteraceae_222228,Bacteria	Proteobacteria	Alphaproteobacteria	Rhodospirillales	Acetobacteraceae	IHU_PG_93_Acetobacteraceae_222228	na	0	0	0	0	0	0	0	0	0	0	0	0	0	0	0	0	0	0	0	0	0	0	0	0	0	0	0	0	0	0	0	0	0	0	0	0	0	0	0	0	0	0	0
IHU_PS_93_Acidimicrobiales_Incertae_Sedis_49059,Bacteria	Actinobacteria	Acidimicrobiia	Acidimicrobiales	Acidimicrobiales_Incertae_Sedis	IHU_PG_93_Acidimicrobiales_Incertae_Sedis_49059	na	0	0	0	0	0	0	0	0	0	0	0	0	0	0	0	0	0	0	0	0	0	0	0	0	0	0	0	0	0	0	0	0	0	0	0	0	0	0	0	0	0	0	0
IHU_PS_93_Actinomycetaceae_65107,Bacteria	Actinobacteria	Actinobacteria	Actinomycetales	Actinomycetaceae	IHU_PG_93_Actinomycetaceae_65107	na	0	0	0	0	0	0	0	0	0	0	0	0	0	0	0	0	0	0	0	0	0	0	0	0	0	0	0	0	0	0	0	0	0	0	0	0	0	0	0	0	0	0	0
IHU_PS_93_Alcaligenaceae_47731,Bacteria	Proteobacteria	Betaproteobacteria	Burkholderiales	Alcaligenaceae	IHU_PG_93_Alcaligenaceae_47731	na	0	0	0	0	0	0	0	0	0	0	0	0	0	0	0	0	0	0	0	0	0	0	0	0	0	0	0	0	0	0	0	0	0	0	0	0	0	0	0	0	0	0	0
IHU_PS_93_Bacillaceae_45415,Bacteria	Firmicutes	Bacilli	Bacillales	Bacillaceae	IHU_PG_93_Bacillaceae_45415	na	0	0	0	0	0	0	0	0	0	0	0	0	0	0	0	0	0	0	0	0	0	0	0	0	0	0	0	0	0	0	0	0	0	1	0	0	0	0	0	0	0	0	0
IHU_PS_93_Bacteroidaceae_45310,Bacteria	Bacteroidetes	Bacteroidia	Bacteroidales	Bacteroidaceae	IHU_PG_93_Bacteroidaceae_45310	na	0	0	0	0	0	0	0	0	0	0	0	0	0	0	0	0	0	0	0	0	0	0	0	0	0	0	0	0	0	0	0	0	0	0	0	0	0	0	0	0	0	0	0
IHU_PS_93_Bacteroidaceae_49078,Bacteria	Bacteroidetes	Bacteroidia	Bacteroidales	Bacteroidaceae	IHU_PG_93_Bacteroidaceae_49078	na	0	0	0	0	0	0	0	0	0	0	0	0	0	0	0	0	0	0	0	0	0	0	0	0	0	0	0	0	0	0	0	0	0	0	0	0	0	0	0	0	0	0	0
IHU_PS_93_Bacteroidaceae_49500,Bacteria	Bacteroidetes	Bacteroidia	Bacteroidales	Bacteroidaceae	IHU_PG_93_Bacteroidaceae_49500	na	0	0	0	0	0	0	0	0	0	0	0	0	0	0	0	0	0	0	0	0	0	0	0	0	0	0	0	0	0	0	0	0	0	0	0	0	0	0	0	0	0	0	0
IHU_PS_93_Bogoriellaceae_49133,Bacteria	Actinobacteria	Actinobacteria	Micrococcales	Bogoriellaceae	IHU_PG_93_Bogoriellaceae_49133	na	0	0	0	0	0	0	0	0	0	0	0	0	0	0	0	0	0	0	0	0	0	0	0	0	0	0	0	0	0	0	0	0	0	0	0	0	0	0	0	0	0	0	0
IHU_PS_93_Burkholderiaceae_45230,Bacteria	Proteobacteria	Betaproteobacteria	Burkholderiales	Burkholderiaceae	IHU_PG_93_Burkholderiaceae_45230	na	0	0	0	0	0	0	0	0	0	1	0	0	0	0	0	0	0	0	0	0	0	0	0	0	0	0	0	0	0	0	0	0	0	0	0	0	0	0	0	0	0	0	0
IHU_PS_93_Carnobacteriaceae_49563,Bacteria	Firmicutes	Bacilli	Lactobacillales	Carnobacteriaceae	IHU_PG_93_Carnobacteriaceae_49563	na	0	0	0	0	0	0	0	0	0	0	0	0	0	0	0	0	0	0	0	0	0	0	0	0	0	0	0	0	0	0	0	0	0	0	0	0	0	0	0	0	0	0	0
IHU_PS_93_Chitinophagaceae_45539,Bacteria	Bacteroidetes	Chitinophagia	Chitinophagales	Chitinophagaceae	IHU_PG_93_Chitinophagaceae_45539	na	0	0	0	0	0	0	0	0	0	0	0	0	0	0	0	0	0	0	0	0	0	0	0	0	0	0	0	0	0	0	0	0	0	0	0	0	0	0	0	0	0	0	0
IHU_PS_93_Clostridiaceae_45459,Bacteria	Firmicutes	Clostridia	Clostridiales	Clostridiaceae	IHU_PG_93_Clostridiaceae_45459	na	0	0	0	0	0	0	1	0	0	0	0	0	0	0	0	0	0	0	0	0	0	0	0	0	0	0	0	0	0	0	0	0	0	0	0	0	0	0	0	0	0	0	0
IHU_PS_93_Corynebacteriaceae_49099,Bacteria	Actinobacteria	Actinobacteria	Corynebacteriales	Corynebacteriaceae	IHU_PG_93_Corynebacteriaceae_49099	na	0	0	0	0	0	0	0	0	0	0	0	0	0	0	0	0	0	0	0	0	0	0	0	0	0	0	0	0	0	0	0	0	0	0	0	0	0	0	0	0	0	0	0
IHU_PS_93_Corynebacteriaceae_49593,Bacteria	Actinobacteria	Actinomycetales	Corynebacterineae	Corynebacteriaceae	IHU_PG_93_Corynebacteriaceae_49593	na	0	0	0	0	0	0	0	0	0	0	0	0	0	0	0	0	0	0	0	0	0	0	0	0	0	0	0	0	0	0	0	0	0	0	0	0	0	0	0	0	0	0	0
IHU_PS_93_Cyclobacteriaceae_45351,Bacteria	Bacteroidetes	Cytophagia	Cytophagales	Cyclobacteriaceae	IHU_PG_93_Cyclobacteriaceae_45351	na	0	0	0	0	0	0	0	0	0	0	0	0	0	0	0	0	0	0	0	0	0	0	0	0	0	0	0	0	0	0	0	0	0	0	0	0	0	0	0	0	0	0	0
IHU_PS_93_Cytophagaceae_49632,Bacteria	Bacteroidetes	Cytophagia	Cytophagales	Cytophagaceae	IHU_PG_93_Cytophagaceae_49632	na	0	0	0	0	0	0	0	0	0	0	0	0	0	0	0	0	0	0	0	0	0	0	0	0	0	0	0	0	0	0	0	0	0	0	0	0	0	0	0	0	0	0	0
IHU_PS_93_Desulfovibrionaceae_49309,Bacteria	Proteobacteria	Deltaproteobacteria	Desulfovibrionales	Desulfovibrionaceae	IHU_PG_93_Desulfovibrionaceae_49309	na	0	0	0	0	0	0	0	0	0	0	0	0	0	0	0	0	0	0	0	0	0	0	0	0	0	0	0	0	0	0	0	0	0	0	0	0	0	0	0	0	0	0	0
IHU_PS_93_Enterobacteriaceae_17721,Bacteria	Proteobacteria	Gammaproteobacteria	Enterobacteriales	Enterobacteriaceae	IHU_PG_93_Enterobacteriaceae_17721	na	0	0	0	0	0	0	0	0	0	0	0	0	0	0	0	0	0	0	0	0	0	0	0	0	0	0	0	0	0	0	0	0	0	0	0	0	0	0	0	0	0	0	0
IHU_PS_93_Enterobacteriaceae_185342,Bacteria	Proteobacteria	Gammaproteobacteria	Enterobacteriales	Enterobacteriaceae	IHU_PG_93_Enterobacteriaceae_185342	na	0	0	0	0	0	0	0	0	0	0	0	0	0	0	0	0	0	0	0	0	0	0	0	0	0	0	0	0	0	0	0	0	0	0	0	0	0	0	0	0	0	0	0
IHU_PS_93_Enterobacteriaceae_28070,Bacteria	Proteobacteria	Gammaproteobacteria	Enterobacteriales	Enterobacteriaceae	IHU_PG_93_Enterobacteriaceae_28070	na	0	0	0	0	0	0	0	0	0	0	0	0	0	0	0	0	0	0	0	0	0	0	0	0	0	0	0	0	0	0	0	0	0	0	0	0	0	0	0	0	0	0	0
IHU_PS_93_Enterobacteriaceae_45333,Bacteria	Proteobacteria	Gammaproteobacteria	Enterobacteriales	Enterobacteriaceae	IHU_PG_93_Enterobacteriaceae_45333	na	0	0	0	0	0	0	0	0	0	0	0	0	0	0	0	0	0	0	0	0	0	0	0	0	0	0	0	0	0	0	0	0	0	0	0	0	0	0	0	0	0	0	0
IHU_PS_93_Enterobacteriaceae_45430,Bacteria	Proteobacteria	Gammaproteobacteria	Enterobacteriales	Enterobacteriaceae	IHU_PG_93_Enterobacteriaceae_45430	na	0	0	0	0	0	0	0	0	0	0	0	0	0	0	0	0	0	0	0	0	1	0	0	0	0	0	0	0	0	0	0	0	0	0	0	0	0	0	0	0	0	0	0
IHU_PS_93_Enterobacteriaceae_47682,Bacteria	Proteobacteria	Gammaproteobacteria	Enterobacteriales	Enterobacteriaceae	IHU_PG_93_Enterobacteriaceae_47682	na	0	0	0	0	0	0	0	0	0	1	0	0	0	1	0	0	0	0	0	0	1	1	0	1	0	1	0	1	0	0	0	0	0	1	1	1	1	1	1	1	0	1	0
IHU_PS_93_Enterobacteriaceae_49456,Bacteria	Proteobacteria	Gammaproteobacteria	Enterobacteriales	Enterobacteriaceae	IHU_PG_93_Enterobacteriaceae_49456	na	0	0	0	1	0	1	0	1	0	0	0	0	0	1	1	1	0	0	0	1	1	1	0	1	1	1	1	1	0	0	0	1	1	1	1	1	1	1	1	1	1	1	0
IHU_PS_93_Enterococcaceae_17377,Bacteria	Firmicutes	Bacilli	Lactobacillales	Enterococcaceae	IHU_PG_93_Enterococcaceae_17377	na	0	0	0	0	0	0	0	0	0	0	0	0	0	0	0	0	0	0	0	0	0	0	0	0	0	0	0	0	0	0	0	0	0	0	0	0	0	0	0	0	0	0	0
IHU_PS_93_Enterococcaceae_45273,Bacteria	Firmicutes	Bacilli	Lactobacillales	Enterococcaceae	IHU_PG_93_Enterococcaceae_45273	na	0	0	0	1	1	1	1	1	0	0	0	0	0	1	0	1	0	0	0	1	1	1	0	1	0	1	1	0	0	0	0	1	1	1	1	1	1	1	1	1	1	1	0
IHU_PS_93_Enterococcaceae_49398,Bacteria	Firmicutes	Bacilli	Lactobacillales	Enterococcaceae	IHU_PG_93_Enterococcaceae_49398	na	0	0	0	0	0	0	0	0	0	0	0	0	0	0	0	0	0	0	0	0	0	0	0	0	0	0	0	0	0	0	0	0	0	0	0	0	0	0	0	0	0	0	0
IHU_PS_93_Flavobacteriaceae_30463,Bacteria	Bacteroidetes	Flavobacteriia	Flavobacteriales	Flavobacteriaceae	IHU_PG_93_Flavobacteriaceae_30463	na	0	0	0	0	0	0	0	0	0	0	0	0	0	0	0	0	0	0	0	0	0	0	0	0	0	0	0	0	0	0	0	0	0	0	0	0	0	0	0	0	0	0	0
IHU_PS_93_Gemmataceae_49080,Bacteria	Planctomycetes	Planctomycetacia	Planctomycetales	Gemmataceae	IHU_PG_93_Gemmataceae_49080	na	0	0	0	0	0	0	0	0	0	0	0	0	0	0	0	0	0	0	0	0	0	0	0	0	0	0	0	0	0	0	0	0	0	0	0	0	0	0	0	0	0	0	0
IHU_PS_93_Hyphomicrobiaceae_1848,Bacteria	Proteobacteria	Alphaproteobacteria	Rhizobiales	Hyphomicrobiaceae	IHU_PG_93_Hyphomicrobiaceae_1848	na	0	0	0	0	0	0	0	0	0	0	0	0	0	0	0	0	0	0	0	0	0	0	0	0	0	0	0	0	0	0	0	0	0	0	0	0	0	0	0	1	0	0	0
IHU_PS_93_Lachnospiraceae_113738,Bacteria	Firmicutes	Clostridia	Clostridiales	Lachnospiraceae	IHU_PG_93_Lachnospiraceae_113738	na	0	0	0	0	0	0	0	0	0	0	0	0	0	0	0	0	0	0	0	0	1	0	0	0	0	0	0	0	0	0	0	0	0	0	0	0	0	0	0	0	0	0	0
IHU_PS_93_Lachnospiraceae_49517,Bacteria	Firmicutes	Clostridia	Clostridiales	Lachnospiraceae	IHU_PG_93_Lachnospiraceae_49517	na	0	0	0	0	0	0	0	0	0	0	0	0	0	0	0	0	0	0	0	0	0	0	0	0	0	0	0	0	0	0	0	0	0	0	0	0	0	0	0	0	0	0	0
IHU_PS_93_Lactobacillaceae_1469958,Bacteria	Firmicutes	Bacilli	Lactobacillales	Lactobacillaceae	IHU_PG_93_Lactobacillaceae_1469958	na	0	0	0	0	0	0	0	0	0	0	0	0	0	0	0	0	0	0	0	0	0	0	0	0	0	0	0	0	0	0	0	0	0	0	0	0	0	0	0	0	0	0	0
IHU_PS_93_Lactobacillaceae_45337,Bacteria	Firmicutes	Bacilli	Lactobacillales	Lactobacillaceae	IHU_PG_93_Lactobacillaceae_45337	na	0	0	0	0	0	0	0	0	0	0	0	0	0	0	0	0	0	0	0	0	0	0	0	0	0	0	0	0	0	0	0	0	0	0	0	0	0	0	0	0	0	0	0
IHU_PS_93_Lactobacillaceae_45447,Bacteria	Firmicutes	Bacilli	Lactobacillales	Lactobacillaceae	IHU_PG_93_Lactobacillaceae_45447	na	0	0	0	0	0	0	0	0	0	0	0	0	0	0	0	0	0	0	0	0	0	0	0	0	0	0	0	0	0	0	0	0	0	0	0	0	0	0	0	0	0	0	0
IHU_PS_93_Lactobacillaceae_49236,Bacteria	Firmicutes	Bacilli	Lactobacillales	Lactobacillaceae	IHU_PG_93_Lactobacillaceae_49236	na	0	0	0	0	0	0	0	0	0	0	0	0	0	0	0	0	0	0	0	0	0	0	0	0	0	0	0	0	0	0	0	0	0	0	0	0	0	0	0	0	0	0	0
IHU_PS_93_Lactobacillaceae_49537,Bacteria	Firmicutes	Bacilli	Lactobacillales	Lactobacillaceae	IHU_PG_93_Lactobacillaceae_49537	na	0	0	0	0	0	0	0	0	0	0	0	0	0	0	0	0	0	0	0	0	0	0	0	0	0	0	0	0	0	0	0	0	0	0	0	0	0	0	0	0	0	0	0
IHU_PS_93_Leptotrichiaceae_33409,Bacteria	Fusobacteria	Fusobacteriia	Fusobacteriales	Leptotrichiaceae	IHU_PG_93_Leptotrichiaceae_33409	na	0	0	0	0	0	0	0	0	0	0	0	0	0	0	0	0	0	0	0	0	0	0	0	0	0	0	0	0	0	0	0	0	0	0	0	0	0	0	0	0	1	0	0
IHU_PS_93_Listeriaceae_45261,Bacteria	Firmicutes	Bacilli	Bacillales	Listeriaceae	IHU_PG_93_Listeriaceae_45261	na	0	0	0	0	0	0	0	0	0	0	0	0	0	0	0	0	0	0	0	0	0	0	0	0	0	0	0	0	0	0	0	0	0	0	0	0	0	0	0	0	0	0	0
IHU_PS_93_Listeriaceae_45452,Bacteria	Firmicutes	Bacilli	Bacillales	Listeriaceae	IHU_PG_93_Listeriaceae_45452	na	0	0	0	0	0	0	0	0	0	0	0	0	0	0	0	0	0	0	0	0	0	0	0	0	0	0	0	0	0	0	0	0	0	0	0	0	0	0	0	0	0	0	0
IHU_PS_93_Listeriaceae_47296,Bacteria	Firmicutes	Bacilli	Bacillales	Listeriaceae	IHU_PG_93_Listeriaceae_47296	na	0	0	0	0	0	0	0	0	0	0	0	0	0	0	0	0	0	0	0	0	0	0	0	0	0	0	0	0	0	0	0	0	0	0	0	0	0	0	0	0	0	0	0
IHU_PS_93_Lysobacteraceae_41989,Bacteria	Proteobacteria	Gammaproteobacteria	Lysobacteriales	Lysobacteraceae	IHU_PG_93_Lysobacteraceae_41989	na	0	0	0	0	0	0	0	0	0	0	0	0	0	0	0	0	0	0	0	0	0	0	0	0	0	0	0	0	0	0	0	0	0	0	0	0	0	0	0	0	0	0	0
IHU_PS_93_Methylocystaceae_20119,Bacteria	Proteobacteria	Alphaproteobacteria	Rhizobiales	Methylocystaceae	IHU_PG_93_Methylocystaceae_20119	na	0	0	0	0	0	0	0	0	0	0	0	0	0	0	0	0	0	0	0	0	0	0	0	0	0	0	0	0	0	0	0	0	0	0	0	0	0	0	0	0	0	0	0
IHU_PS_93_Micrococcaceae_49514,Bacteria	Actinobacteria	Actinobacteria	Micrococcales	Micrococcaceae	IHU_PG_93_Micrococcaceae_49514	na	0	0	0	0	0	0	0	0	0	0	0	0	0	0	0	0	0	0	0	0	0	0	0	0	0	0	0	0	0	0	0	0	0	0	0	0	0	0	0	0	0	0	0
IHU_PS_93_Micrococcaceae_58218,Bacteria	Actinobacteria	Actinobacteria	Micrococcales	Micrococcaceae	IHU_PG_93_Micrococcaceae_58218	na	0	0	0	0	0	0	0	0	0	0	0	0	0	0	0	0	0	0	0	0	0	0	0	0	0	0	0	0	0	0	0	0	0	1	0	0	0	0	0	0	0	0	0
IHU_PS_93_Moraxellaceae_23746,Bacteria	Proteobacteria	Gammaproteobacteria	Pseudomonadales	Moraxellaceae	IHU_PG_93_Moraxellaceae_23746	na	0	0	0	0	0	0	0	0	0	0	0	0	0	0	0	0	0	0	0	0	0	0	0	0	0	0	0	0	0	0	0	0	0	0	0	0	0	0	0	0	0	0	0
IHU_PS_93_Moraxellaceae_33518,Bacteria	Proteobacteria	Gammaproteobacteria	Pseudomonadales	Moraxellaceae	IHU_PG_93_Moraxellaceae_33518	na	0	0	0	0	0	0	0	0	0	0	0	0	0	0	0	0	0	0	0	0	0	0	0	0	0	0	0	0	0	0	0	0	0	0	0	0	0	0	0	0	0	0	0
IHU_PS_93_Moraxellaceae_41377,Bacteria	Proteobacteria	Gammaproteobacteria	Pseudomonadales	Moraxellaceae	IHU_PG_93_Moraxellaceae_41377	na	0	0	0	0	0	0	0	0	0	0	0	0	0	0	1	0	0	0	0	0	0	0	0	0	0	0	0	0	0	0	0	0	0	1	0	1	1	1	0	1	0	1	0
IHU_PS_93_Moraxellaceae_45219,Bacteria	Proteobacteria	Gammaproteobacteria	Pseudomonadales	Moraxellaceae	IHU_PG_93_Moraxellaceae_45219	na	0	0	0	0	0	0	0	0	0	0	0	0	0	0	0	0	0	0	0	0	0	0	0	0	0	0	0	0	0	0	0	0	0	0	0	0	0	0	0	0	0	0	0
IHU_PS_93_Moraxellaceae_45364,Bacteria	Proteobacteria	Gammaproteobacteria	Pseudomonadales	Moraxellaceae	IHU_PG_93_Moraxellaceae_45364	na	0	0	0	0	0	0	0	0	0	0	0	0	0	0	0	0	0	0	0	0	0	0	0	0	0	0	0	0	0	0	0	0	0	0	0	0	0	0	0	0	0	0	0
IHU_PS_93_Moraxellaceae_49555,Bacteria	Proteobacteria	Gammaproteobacteria	Pseudomonadales	Moraxellaceae	IHU_PG_93_Moraxellaceae_49555	na	0	0	0	0	0	0	0	0	0	0	0	0	0	0	0	0	0	0	0	0	0	0	0	0	0	0	0	0	0	0	0	0	0	0	0	0	0	0	0	0	0	0	0
IHU_PS_93_Moraxellaceae_49601,Bacteria	Proteobacteria	Gammaproteobacteria	Pseudomonadales	Moraxellaceae	IHU_PG_93_Moraxellaceae_49601	na	0	0	0	0	0	0	0	0	0	0	0	0	0	0	0	0	0	0	0	0	0	0	0	0	0	0	0	0	0	0	0	0	0	0	0	0	0	0	0	0	0	0	0
IHU_PS_93_Neisseriaceae_45529,Bacteria	Proteobacteria	Betaproteobacteria	Neisseriales	Neisseriaceae	IHU_PG_93_Neisseriaceae_45529	na	0	0	0	0	0	0	0	0	0	1	0	0	0	0	0	0	0	0	0	0	0	0	0	0	0	0	0	0	0	0	0	0	0	0	0	0	0	0	0	0	0	0	0
IHU_PS_93_Neisseriaceae_49461,Bacteria	Proteobacteria	Betaproteobacteria	Neisseriales	Neisseriaceae	IHU_PG_93_Neisseriaceae_49461	na	0	0	0	0	0	0	0	0	0	0	0	0	0	0	0	0	0	0	0	0	0	0	0	0	0	0	0	0	0	0	0	0	0	0	0	0	0	0	0	0	0	0	0
IHU_PS_93_Odoribacteraceae_141641,Bacteria	Bacteroidetes	Bacteroidia	Bacteroidales	Odoribacteraceae	IHU_PG_93_Odoribacteraceae_141641	na	0	0	0	0	0	0	0	0	0	0	0	0	0	0	0	0	0	0	0	0	0	0	0	1	0	0	0	0	0	0	0	0	0	0	0	0	0	0	0	0	0	0	0
IHU_PS_93_Parachlamydiaceae_49427,Bacteria	Chlamydiae	Chlamydiia	Parachlamydiales	Parachlamydiaceae	IHU_PG_93_Parachlamydiaceae_49427	na	0	0	0	0	0	0	0	0	0	0	0	0	0	0	0	0	0	0	0	0	0	0	0	0	0	0	0	0	0	0	0	0	0	0	0	0	0	0	0	0	0	0	0
IHU_PS_93_Pasteurellaceae_45482,Bacteria	Proteobacteria	Gammaproteobacteria	Pasteurellales	Pasteurellaceae	IHU_PG_93_Pasteurellaceae_45482	na	0	0	0	0	0	0	0	0	0	0	0	0	0	0	0	0	0	0	0	0	0	0	0	0	0	0	0	0	0	0	0	0	0	0	0	0	0	0	0	0	0	0	0
IHU_PS_93_Pasteurellaceae_49556,Bacteria	Proteobacteria	Gammaproteobacteria	Pasteurellales	Pasteurellaceae	IHU_PG_93_Pasteurellaceae_49556	na	0	0	0	0	0	0	0	0	0	0	0	0	0	0	0	0	0	0	0	0	0	0	0	0	0	0	0	0	0	0	0	0	0	0	0	0	0	0	0	0	0	0	0
IHU_PS_93_Phormidiaceae_49379,Bacteria	Cyanobacteria	Cyanophyceae	Oscillatoriales	Phormidiaceae	IHU_PG_93_Phormidiaceae_49379	na	0	0	0	0	0	0	0	0	0	0	0	0	0	0	0	0	0	0	0	0	0	0	0	0	0	0	0	0	0	0	0	0	0	0	0	0	0	0	0	0	0	0	0
IHU_PS_93_Phormidiaceae_49493,Bacteria	Cyanobacteria	Cyanophyceae	Oscillatoriales	Phormidiaceae	IHU_PG_93_Phormidiaceae_49493	na	0	0	0	0	0	0	0	0	0	0	0	0	0	0	0	0	0	0	0	0	0	0	0	0	0	0	0	0	0	0	0	0	0	0	0	0	0	0	0	0	0	0	0
IHU_PS_93_Phormidiaceae_64078,Bacteria	Cyanobacteria	Cyanophyceae	Oscillatoriales	Phormidiaceae	IHU_PG_93_Phormidiaceae_64078	na	0	0	0	0	0	0	0	0	0	0	0	0	0	0	0	0	0	0	0	0	0	0	0	0	0	0	0	0	1	0	0	0	0	0	0	0	0	0	0	0	0	0	0
IHU_PS_93_Planococcaceae_45402,Bacteria	Firmicutes	Bacilli	Bacillales	Planococcaceae	IHU_PG_93_Planococcaceae_45402	na	0	0	0	0	0	0	0	0	0	0	0	0	0	0	0	0	0	0	0	0	0	0	0	0	0	0	0	0	0	0	1	0	0	0	0	0	0	0	0	0	0	0	0
IHU_PS_93_Polyangiaceae_16488,Bacteria	Proteobacteria	Deltaproteobacteria	Myxococcales	Polyangiaceae	IHU_PG_93_Polyangiaceae_16488	na	0	0	0	0	0	0	0	0	0	0	0	0	0	0	0	0	0	0	0	0	0	0	0	0	0	0	0	0	0	0	0	0	0	0	0	0	0	0	0	0	0	0	0
IHU_PS_93_Porphyromonadaceae_45201,Bacteria	Bacteroidetes	Bacteroidia	Bacteroidales	Porphyromonadaceae	IHU_PG_93_Porphyromonadaceae_45201	na	0	0	0	0	0	0	0	0	0	0	0	0	0	0	0	0	0	0	0	0	0	0	0	0	0	0	0	0	0	0	0	0	0	0	0	0	0	0	0	0	0	0	0
IHU_PS_93_Prevotellaceae_1427912,Bacteria	Bacteroidetes	Bacteroidia	Bacteroidales	Prevotellaceae	IHU_PG_93_Prevotellaceae_1427912	na	0	0	0	0	0	0	0	0	0	0	0	0	0	0	0	0	0	0	0	0	0	0	0	0	0	0	0	0	0	0	0	0	0	0	0	0	0	0	0	0	0	0	0
IHU_PS_93_Prevotellaceae_32650,Bacteria	Bacteroidetes	Bacteroidia	Bacteroidales	Prevotellaceae	IHU_PG_93_Prevotellaceae_32650	na	0	0	0	0	0	0	0	0	0	0	0	0	0	0	0	0	0	0	0	0	0	0	0	0	0	0	0	0	0	0	0	0	0	0	0	0	0	0	0	0	0	0	0
IHU_PS_93_Prevotellaceae_45298,Bacteria	Bacteroidetes	Bacteroidia	Bacteroidales	Prevotellaceae	IHU_PG_93_Prevotellaceae_45298	na	0	0	0	0	0	0	0	0	0	0	0	0	0	0	0	0	0	0	0	0	0	0	0	0	0	0	0	0	0	0	0	0	0	0	0	0	0	0	0	0	0	0	0
IHU_PS_93_Propionibacteriaceae_49062,Bacteria	Actinobacteria	Actinomycetales	Propionibacterineae	Propionibacteriaceae	IHU_PG_93_Propionibacteriaceae_49062	na	0	0	0	0	0	0	0	0	0	0	0	0	0	0	0	0	0	0	0	0	0	0	0	0	0	0	0	0	0	0	0	0	0	0	0	0	0	0	0	0	0	0	0
IHU_PS_93_Propionibacteriaceae_7243,Bacteria	Actinobacteria	Actinomycetales	Propionibacterineae	Propionibacteriaceae	IHU_PG_93_Propionibacteriaceae_7243	na	0	0	0	1	0	0	0	0	0	0	0	0	0	0	0	0	0	0	0	0	0	0	0	0	0	0	0	0	0	0	0	0	0	0	0	0	0	0	0	0	1	0	0
IHU_PS_93_Pseudomonadaceae_18282,Bacteria	Proteobacteria	Gammaproteobacteria	Pseudomonadales	Pseudomonadaceae	IHU_PG_93_Pseudomonadaceae_18282	na	0	0	0	0	0	0	0	0	0	0	0	0	0	0	0	0	0	0	0	0	0	0	0	0	0	0	0	0	0	0	0	0	0	0	0	0	0	0	0	0	0	0	0
IHU_PS_93_Pseudomonadaceae_49193,Bacteria	Proteobacteria	Gammaproteobacteria	Pseudomonadales	Pseudomonadaceae	IHU_PG_93_Pseudomonadaceae_49193	na	0	0	0	0	0	0	0	0	0	0	0	0	0	0	0	0	0	0	0	0	0	0	0	0	0	0	0	0	0	0	0	0	0	0	0	0	0	0	0	0	0	0	0
IHU_PS_93_Pseudomonadaceae_49228,Bacteria	Proteobacteria	Gammaproteobacteria	Pseudomonadales	Pseudomonadaceae	IHU_PG_93_Pseudomonadaceae_49228	na	0	0	0	0	0	0	0	0	0	0	0	0	0	0	0	0	0	0	0	0	0	0	0	0	0	0	0	0	0	0	0	0	0	0	0	0	0	0	0	0	0	0	0
IHU_PS_93_Pseudomonadaceae_49401,Bacteria	Proteobacteria	Gammaproteobacteria	Pseudomonadales	Pseudomonadaceae	IHU_PG_93_Pseudomonadaceae_49401	na	0	0	0	0	0	0	0	0	0	0	0	0	0	0	0	0	0	0	0	0	0	0	0	0	0	0	0	0	0	0	0	0	0	0	0	0	0	0	0	0	0	0	0
IHU_PS_93_Rhizobiaceae_158953,Bacteria	Proteobacteria	Alphaproteobacteria	Rhizobiales	Rhizobiaceae	IHU_PG_93_Rhizobiaceae_158953	na	0	0	0	0	0	0	0	0	0	0	0	0	0	0	0	0	0	0	0	0	0	0	0	0	0	0	0	0	0	0	0	0	0	0	0	0	0	0	0	0	0	0	0
IHU_PS_93_Rhodocyclaceae_17309,Bacteria	Proteobacteria	Betaproteobacteria	Rhodocyclales	Rhodocyclaceae	IHU_PG_93_Rhodocyclaceae_17309	na	0	0	0	0	0	0	0	0	0	0	0	0	0	0	0	0	0	0	0	0	0	0	0	0	0	0	0	0	0	0	0	0	0	0	0	0	0	0	0	0	0	0	0
IHU_PS_93_Rhodospirillales_Incertae_Sedis_45228,Bacteria	Proteobacteria	Alphaproteobacteria	Rhodospirillales	Rhodospirillales_Incertae_Sedis	IHU_PG_93_Rhodospirillales_Incertae_Sedis_45228	na	0	0	0	0	0	0	0	0	0	0	0	0	0	0	0	0	0	0	0	0	0	0	0	0	0	0	0	0	0	0	0	0	0	0	0	0	0	0	0	0	0	0	0
IHU_PS_93_Ruminococcaceae_52657,Bacteria	Firmicutes	Clostridia	Clostridiales	Ruminococcaceae	IHU_PG_93_Ruminococcaceae_52657	na	0	0	0	0	0	0	0	0	0	0	0	0	0	0	0	0	0	0	0	0	0	0	0	0	0	0	0	0	0	0	0	0	0	0	0	0	0	0	0	1	0	0	0
IHU_PS_93_Saccharimonadaceae_45301,CPR	Saccharibacteria	Saccharimonia	Saccharibacteriales	Saccharimonadaceae	IHU_PG_93_Saccharimonadaceae_45301	na	0	0	0	0	0	0	0	0	0	0	0	0	0	0	0	0	0	0	0	0	0	0	0	0	0	0	0	0	0	0	0	0	0	0	0	0	0	0	0	0	0	0	0
IHU_PS_93_Saccharimonadaceae_45374,CPR	Saccharibacteria	Saccharimonia	Saccharibacteriales	Saccharimonadaceae	IHU_PG_93_Saccharimonadaceae_45374	na	0	0	0	0	0	0	0	0	0	0	0	0	0	0	0	0	0	0	0	0	0	0	0	0	0	0	0	0	0	0	0	0	0	0	0	0	0	0	0	0	0	0	0
IHU_PS_93_Spirulinaceae_45575,Bacteria	Cyanobacteria	Cyanophyceae	Spirulinales	Spirulinaceae	IHU_PG_93_Spirulinaceae_45575	na	0	0	0	0	0	0	0	0	0	0	0	0	0	0	0	0	0	0	0	0	0	0	0	0	0	0	0	0	0	0	0	0	0	0	0	0	0	0	0	0	0	0	0
IHU_PS_93_Staphylococcaceae_17403,Bacteria	Firmicutes	Bacilli	Bacillales	Staphylococcaceae	IHU_PG_93_Staphylococcaceae_17403	na	0	0	0	0	0	0	0	0	0	0	0	0	0	0	0	0	0	0	0	0	0	0	0	0	0	0	0	0	0	0	0	0	0	0	0	0	0	0	0	0	0	0	0
IHU_PS_93_Staphylococcaceae_49098,Bacteria	Firmicutes	Bacilli	Bacillales	Staphylococcaceae	IHU_PG_93_Staphylococcaceae_49098	na	0	0	0	0	0	0	0	0	0	0	0	0	0	0	0	0	0	0	0	0	0	0	0	0	0	0	0	0	0	0	0	0	0	0	0	0	0	0	0	0	0	0	0
IHU_PS_93_Streptococcaceae_30925,Bacteria	Firmicutes	Bacilli	Lactobacillales	Streptococcaceae	IHU_PG_93_Streptococcaceae_30925	na	0	0	0	0	0	0	0	0	0	0	0	0	0	0	0	0	0	0	0	0	0	0	0	0	0	0	0	0	0	0	0	0	0	0	0	0	0	0	0	0	0	0	0
IHU_PS_93_Streptococcaceae_31087,Bacteria	Firmicutes	Bacilli	Lactobacillales	Streptococcaceae	IHU_PG_93_Streptococcaceae_31087	na	0	0	0	0	0	0	0	0	0	0	0	0	0	0	0	0	0	0	0	0	0	0	0	0	0	0	0	0	0	0	0	0	0	0	0	0	0	0	0	0	0	0	0
IHU_PS_93_Streptococcaceae_45281,Bacteria	Firmicutes	Bacilli	Lactobacillales	Streptococcaceae	IHU_PG_93_Streptococcaceae_45281	na	0	0	0	1	0	1	1	1	0	0	0	0	0	0	0	0	0	0	0	0	1	1	0	1	0	0	0	0	0	0	0	0	0	0	0	0	0	0	0	0	0	0	0
IHU_PS_93_Streptococcaceae_45331,Bacteria	Firmicutes	Bacilli	Lactobacillales	Streptococcaceae	IHU_PG_93_Streptococcaceae_45331	na	0	0	0	0	0	0	0	0	0	0	0	0	0	0	0	0	0	0	0	0	0	0	0	0	0	0	0	0	0	0	0	0	0	0	0	0	0	0	0	0	0	0	0
IHU_PS_93_Streptococcaceae_45427,Bacteria	Firmicutes	Bacilli	Lactobacillales	Streptococcaceae	IHU_PG_93_Streptococcaceae_45427	na	0	0	0	1	1	1	1	1	0	0	0	0	0	1	1	1	0	1	0	1	1	1	0	1	0	1	1	0	0	0	0	1	1	1	1	1	1	0	0	1	0	1	0
IHU_PS_93_Streptococcaceae_45436,Bacteria	Firmicutes	Bacilli	Lactobacillales	Streptococcaceae	IHU_PG_93_Streptococcaceae_45436	na	0	0	0	0	0	0	0	0	0	0	0	0	0	0	0	0	0	0	0	0	0	0	0	0	0	0	0	0	0	0	1	0	0	0	0	0	0	0	0	0	0	0	0
IHU_PS_93_Streptococcaceae_45486,Bacteria	Firmicutes	Bacilli	Lactobacillales	Streptococcaceae	IHU_PG_93_Streptococcaceae_45486	na	0	0	0	0	0	0	0	0	0	0	0	0	0	0	0	0	0	0	0	0	1	0	0	0	0	0	0	0	0	0	0	0	0	0	0	0	0	0	0	0	0	0	0
IHU_PS_93_Streptococcaceae_45960,Bacteria	Firmicutes	Bacilli	Lactobacillales	Streptococcaceae	IHU_PG_93_Streptococcaceae_45960	na	0	0	0	0	0	0	1	0	0	0	0	0	0	0	0	0	0	0	0	0	0	0	0	0	0	1	0	0	0	0	0	0	0	1	0	0	0	0	0	0	0	0	0
IHU_PS_93_Streptococcaceae_49545,Bacteria	Firmicutes	Bacilli	Lactobacillales	Streptococcaceae	IHU_PG_93_Streptococcaceae_49545	na	0	0	0	0	0	0	0	0	0	0	0	0	0	0	0	0	0	0	0	0	0	0	0	0	0	0	0	0	0	0	0	0	0	0	0	0	0	0	0	0	0	0	0
IHU_PS_93_Thermomonosporaceae_49199,Bacteria	Actinobacteria	Actinomycetales	Streptosporangineae	Thermomonosporaceae	IHU_PG_93_Thermomonosporaceae_49199	na	0	0	0	0	0	0	0	0	0	0	0	0	0	0	0	0	0	0	0	0	0	0	0	0	0	0	0	0	0	0	0	0	0	0	0	0	0	0	0	0	0	0	0
IHU_PS_93_Thioalkalispiraceae_45332,Bacteria	Proteobacteria	Gammaproteobacteria	Chromatiales	Thioalkalispiraceae	IHU_PG_93_Thioalkalispiraceae_45332	na	0	0	0	0	0	0	0	0	0	0	0	0	0	0	0	0	0	0	0	0	0	0	0	0	0	0	0	0	0	0	0	0	0	0	0	0	0	0	0	0	0	0	0
IHU_PS_93_Yersiniaceae_49372,Bacteria	Proteobacteria	Gammaproteobacteria	Enterobacterales	Yersiniaceae	IHU_PG_93_Yersiniaceae_49372	na	0	0	0	0	0	0	0	0	0	0	0	0	0	0	0	0	0	0	0	0	0	0	0	0	0	0	0	0	0	0	0	0	0	0	0	0	0	0	0	0	0	0	0
IHU_PS_94_Actinomycetaceae_49061,Bacteria	Actinobacteria	Actinobacteria	Actinomycetales	Actinomycetaceae	IHU_PG_94_Actinomycetaceae_49061	na	0	0	0	0	0	0	0	0	0	0	0	0	0	0	0	0	0	0	0	0	0	0	0	0	0	0	0	0	0	0	0	0	0	0	0	0	0	0	0	0	0	0	0
IHU_PS_94_Alcaligenaceae_16938,Bacteria	Proteobacteria	Betaproteobacteria	Burkholderiales	Alcaligenaceae	IHU_PG_94_Alcaligenaceae_16938	na	0	0	0	0	0	0	0	0	0	0	0	0	0	0	0	0	0	0	0	0	0	0	0	0	0	0	0	0	0	0	0	0	0	0	0	0	0	0	0	0	0	0	0
IHU_PS_94_Atribacteriaceae3_47657,CPR	Atribacteria	Atrabacteria	Atribacteriales3	Atribacteriaceae3	IHU_PG_94_Atribacteriaceae3_47657	na	0	0	0	0	0	0	0	0	0	0	0	0	0	0	0	0	0	0	0	0	0	0	0	0	0	0	0	0	0	0	0	0	0	0	0	0	0	0	0	0	0	0	0
IHU_PS_94_Bacillaceae_45373,Bacteria	Firmicutes	Bacilli	Bacillales	Bacillaceae	IHU_PG_94_Bacillaceae_45373	na	0	0	0	1	0	1	0	1	0	0	0	0	0	0	0	0	0	0	0	0	0	0	0	0	0	0	1	0	0	0	0	0	0	0	0	0	0	0	0	0	0	0	0
IHU_PS_94_Bacillaceae_49191,Bacteria	Firmicutes	Bacilli	Bacillales	Bacillaceae	IHU_PG_94_Bacillaceae_49191	na	0	0	0	0	0	0	0	0	0	0	0	0	0	0	0	0	0	0	0	0	0	0	0	0	0	0	0	0	0	0	0	0	0	0	0	0	0	0	0	0	0	0	0
IHU_PS_94_Bdellovibrionaceae_19948,Bacteria	Proteobacteria	Deltaproteobacteria	Bdellovibrionales	Bdellovibrionaceae	IHU_PG_94_Bdellovibrionaceae_19948	na	0	0	0	0	0	0	0	0	0	0	0	0	0	0	0	0	0	0	0	0	0	0	0	0	0	0	0	0	0	0	0	0	0	0	0	0	0	0	0	0	0	0	0
IHU_PS_94_Bifidobacteriaceae_27737,Bacteria	Actinobacteria	Actinobacteria	Bifidobacteriales	Bifidobacteriaceae	IHU_PG_94_Bifidobacteriaceae_27737	na	0	0	0	0	0	0	0	0	0	0	0	0	0	0	0	0	0	0	0	0	0	0	0	0	0	0	0	0	0	0	0	0	0	0	0	0	0	0	0	0	0	0	0
IHU_PS_94_Bifidobacteriaceae_46168,Bacteria	Actinobacteria	Actinobacteria	Bifidobacteriales	Bifidobacteriaceae	IHU_PG_94_Bifidobacteriaceae_46168	na	0	0	0	0	0	0	0	0	0	0	0	0	0	0	0	0	0	0	0	0	0	0	0	0	0	0	0	0	0	0	0	0	0	0	0	0	0	0	0	0	0	0	0
IHU_PS_94_Blastocatellaceae_45287,Bacteria	Acidobacteria	Blastocatellia	Blastocatellales	Blastocatellaceae	IHU_PG_94_Blastocatellaceae_45287	na	0	0	0	0	0	0	0	0	0	0	0	0	0	0	0	0	0	0	0	0	0	0	0	0	0	0	0	0	0	0	0	0	0	0	0	0	0	0	0	0	0	0	0
IHU_PS_94_Carnobacteriaceae_45212,Bacteria	Firmicutes	Bacilli	Lactobacillales	Carnobacteriaceae	IHU_PG_94_Carnobacteriaceae_45212	na	0	0	0	0	0	0	0	0	0	0	0	0	0	0	0	0	0	0	0	0	0	0	0	0	0	0	0	0	0	0	0	0	0	0	0	0	0	0	0	0	0	0	0
IHU_PS_94_Carnobacteriaceae_45397,Bacteria	Firmicutes	Bacilli	Lactobacillales	Carnobacteriaceae	IHU_PG_94_Carnobacteriaceae_45397	na	0	0	0	0	0	0	0	0	0	0	0	0	0	0	0	0	0	0	0	0	0	0	0	0	0	0	0	0	0	0	0	0	0	0	0	0	0	0	0	0	0	0	0
IHU_PS_94_Carnobacteriaceae_45471,Bacteria	Firmicutes	Bacilli	Lactobacillales	Carnobacteriaceae	IHU_PG_94_Carnobacteriaceae_45471	na	0	0	0	0	0	0	0	1	0	0	0	0	0	0	0	0	0	0	0	0	0	0	0	0	0	0	0	0	0	0	0	0	0	0	0	0	0	0	0	0	0	0	0
IHU_PS_94_Carnobacteriaceae_75640,Bacteria	Firmicutes	Bacilli	Lactobacillales	Carnobacteriaceae	IHU_PG_94_Carnobacteriaceae_75640	na	0	0	0	0	0	0	0	0	0	0	0	0	0	0	0	0	0	0	0	0	0	0	0	0	0	0	0	0	0	0	0	0	0	0	0	0	0	0	0	0	0	0	0
IHU_PS_94_Chitinophagaceae_1504099,Bacteria	Bacteroidetes	Sphingobacteriia	Sphingobacteriales	Chitinophagaceae	IHU_PG_94_Chitinophagaceae_1504099	na	0	0	0	0	0	0	0	0	0	0	0	0	0	0	0	0	0	0	0	0	0	0	0	0	0	0	0	0	0	0	0	0	0	0	0	0	0	0	0	0	0	0	0
IHU_PS_94_Chitinophagaceae_45193,Bacteria	Bacteroidetes	Chitinophagia	Chitinophagales	Chitinophagaceae	IHU_PG_94_Chitinophagaceae_45193	na	0	0	0	0	0	0	0	0	0	0	0	0	0	0	0	0	0	0	0	0	0	0	0	0	0	0	0	0	0	0	0	0	0	0	0	0	0	0	0	0	0	0	0
IHU_PS_94_Chitinophagaceae_49283,Bacteria	Bacteroidetes	Chitinophagia	Chitinophagales	Chitinophagaceae	IHU_PG_94_Chitinophagaceae_49283	na	0	0	0	0	0	0	0	0	0	0	0	0	0	0	0	0	0	0	0	0	0	0	0	0	0	0	0	0	0	0	0	0	0	0	0	0	0	0	0	0	0	0	0
IHU_PS_94_Clostridiaceae_49052,Bacteria	Firmicutes	Clostridia	Clostridiales	Clostridiaceae	IHU_PG_94_Clostridiaceae_49052	na	0	0	0	0	0	0	0	0	0	0	0	0	0	0	0	0	0	0	0	0	0	0	0	0	0	0	0	0	0	0	0	0	0	0	0	0	0	0	0	0	0	0	0
IHU_PS_94_Clostridiaceae_49408,Bacteria	Firmicutes	Clostridia	Clostridiales	Clostridiaceae	IHU_PG_94_Clostridiaceae_49408	na	0	0	0	0	0	0	0	0	0	0	0	0	0	0	0	0	0	0	0	0	0	0	0	0	0	0	0	0	0	0	0	0	0	0	0	0	0	0	0	0	0	0	0
IHU_PS_94_Coriobacteriaceae_49349,Bacteria	Actinobacteria	Coriobacteriia	Coriobacteriales	Coriobacteriaceae	IHU_PG_94_Coriobacteriaceae_49349	na	0	0	0	0	0	0	0	0	0	0	0	0	0	0	0	0	0	0	0	0	0	0	0	0	0	0	0	0	0	0	0	0	0	0	0	0	0	0	0	0	0	0	0
IHU_PS_94_Corynebacteriaceae_45476,Bacteria	Actinobacteria	Actinomycetales	Corynebacterineae	Corynebacteriaceae	IHU_PG_94_Corynebacteriaceae_45476	na	0	0	0	0	0	0	0	0	0	0	0	0	0	0	0	0	0	1	0	0	0	0	0	0	0	0	0	0	0	0	0	0	0	0	0	0	0	0	0	0	0	0	0
IHU_PS_94_Corynebacteriaceae_49604,Bacteria	Actinobacteria	Actinomycetales	Corynebacterineae	Corynebacteriaceae	IHU_PG_94_Corynebacteriaceae_49604	na	0	0	0	0	0	0	0	0	0	0	0	0	0	0	0	0	0	0	0	0	0	0	0	0	0	0	0	0	0	0	0	0	0	0	0	0	0	0	0	0	0	0	0
IHU_PS_94_Cytophagaceae_49485,Bacteria	Bacteroidetes	Cytophagia	Cytophagales	Cytophagaceae	IHU_PG_94_Cytophagaceae_49485	na	0	0	0	0	0	0	0	0	0	0	0	0	0	0	0	0	0	0	0	0	0	0	0	0	0	0	0	0	0	0	0	0	0	0	0	0	0	0	0	0	0	0	0
IHU_PS_94_Deinococcaceae_49168,Bacteria	Deinococcus-Thermus	Deinococci	Deinococcales	Deinococcaceae	IHU_PG_94_Deinococcaceae_49168	na	0	0	0	0	0	0	0	0	0	0	0	0	0	0	0	0	0	0	0	0	0	0	0	0	0	0	0	0	0	0	0	0	0	0	0	0	0	0	0	0	0	0	0
IHU_PS_94_Eggerthellaceae_1484695,Bacteria	Actinobacteria	Coriobacteriia	Eggerthellales	Eggerthellaceae	IHU_PG_94_Eggerthellaceae_1484695	na	0	0	0	0	0	0	0	0	0	0	0	0	0	0	0	0	0	0	0	0	0	0	0	0	0	0	0	0	0	0	0	0	0	0	0	0	0	0	0	0	0	0	0
IHU_PS_94_Enterobacteriaceae_34071,Bacteria	Proteobacteria	Gammaproteobacteria	Enterobacteriales	Enterobacteriaceae	IHU_PG_94_Enterobacteriaceae_34071	na	0	0	0	0	0	0	0	0	0	0	0	0	0	0	0	0	0	0	0	0	0	0	0	0	0	0	0	0	0	0	0	0	0	0	0	0	0	0	0	0	0	0	0
IHU_PS_94_Enterobacteriaceae_45734,Bacteria	Proteobacteria	Gammaproteobacteria	Enterobacteriales	Enterobacteriaceae	IHU_PG_94_Enterobacteriaceae_45734	na	0	0	0	0	0	0	0	0	0	0	0	0	0	0	0	0	0	0	0	0	0	0	0	0	0	0	0	0	0	0	0	0	0	0	0	1	0	0	0	0	0	0	0
IHU_PS_94_Enterobacteriaceae_47931,Bacteria	Proteobacteria	Gammaproteobacteria	Enterobacteriales	Enterobacteriaceae	IHU_PG_94_Enterobacteriaceae_47931	na	0	0	0	0	0	0	0	0	0	0	0	0	0	0	0	0	0	0	0	0	0	0	0	0	0	0	0	0	0	0	0	0	0	0	0	0	0	0	0	0	0	0	0
IHU_PS_94_Enterobacteriaceae_48062,Bacteria	Proteobacteria	Gammaproteobacteria	Enterobacteriales	Enterobacteriaceae	IHU_PG_94_Enterobacteriaceae_48062	na	0	0	0	0	0	0	0	0	0	0	0	0	0	0	0	0	0	0	0	0	0	0	0	0	0	0	0	0	0	0	0	0	0	0	0	0	0	0	0	0	0	0	0
IHU_PS_94_Enterobacteriaceae_49343,Bacteria	Proteobacteria	Gammaproteobacteria	Enterobacteriales	Enterobacteriaceae	IHU_PG_94_Enterobacteriaceae_49343	na	0	0	0	0	0	0	0	0	0	0	0	0	0	0	0	0	0	0	0	0	0	0	0	0	0	0	0	0	0	0	0	0	0	0	0	0	0	0	0	0	0	0	0
IHU_PS_94_Eubacteriaceae_45297,Bacteria	Firmicutes	Clostridia	Clostridiales	Eubacteriaceae	IHU_PG_94_Eubacteriaceae_45297	na	0	0	0	0	0	0	0	0	0	0	0	0	0	0	0	0	0	0	0	0	0	0	0	0	0	0	0	0	0	0	0	0	0	0	0	0	0	0	0	0	0	0	0
IHU_PS_94_Family_XI_45544,Bacteria	Firmicutes	Bacilli	Bacillales	Family_XI	IHU_PG_94_Family_XI_45544	na	0	0	0	1	0	1	0	1	0	0	0	0	0	0	0	0	0	0	0	0	0	0	0	0	0	0	1	0	0	0	0	0	0	0	0	0	0	0	0	0	0	0	0
IHU_PS_94_Family_XI_45581,Bacteria	Firmicutes	Bacilli	Bacillales	Family_XI	IHU_PG_94_Family_XI_45581	na	0	0	0	0	0	0	0	0	0	0	0	0	0	0	0	0	0	0	0	0	0	0	0	0	0	0	0	0	0	0	0	0	0	0	0	0	0	0	0	0	0	0	0
IHU_PS_94_Family_XI_49267,Bacteria	Firmicutes	Bacilli	Bacillales	Family_XI	IHU_PG_94_Family_XI_49267	na	0	0	0	0	0	0	0	0	0	0	0	0	0	0	0	0	0	0	0	0	0	0	0	0	0	0	0	0	0	0	0	0	0	0	0	0	0	0	0	0	0	0	0
IHU_PS_94_Isosphaeraceae_18472,Bacteria	Planctomycetes	Planctomycetacia	Planctomycetales	Isosphaeraceae	IHU_PG_94_Isosphaeraceae_18472	na	0	0	0	0	0	0	0	0	0	0	0	0	0	0	0	0	0	0	0	0	0	0	0	0	0	0	0	0	0	0	0	0	0	0	0	0	0	0	0	0	0	0	0
IHU_PS_94_Kofleriaceae_49115,Bacteria	Proteobacteria	Deltaproteobacteria	Myxococcales	Kofleriaceae	IHU_PG_94_Kofleriaceae_49115	na	0	0	0	0	0	0	0	0	0	0	0	0	0	0	0	0	0	0	0	0	0	0	0	0	0	0	0	0	0	0	0	0	0	0	0	0	0	0	0	0	0	0	0
IHU_PS_94_Lachnospiraceae_45383,Bacteria	Firmicutes	Clostridia	Clostridiales	Lachnospiraceae	IHU_PG_94_Lachnospiraceae_45383	na	0	0	0	0	0	0	0	0	0	0	0	0	0	0	0	0	0	0	0	0	0	0	0	0	0	0	0	0	0	0	0	0	0	0	0	0	0	0	0	0	0	0	0
IHU_PS_94_Lachnospiraceae_49384,Bacteria	Firmicutes	Clostridia	Clostridiales	Lachnospiraceae	IHU_PG_94_Lachnospiraceae_49384	na	0	0	0	0	0	0	0	0	0	0	0	0	0	0	0	0	0	0	0	0	0	0	0	0	0	0	0	0	0	0	0	0	0	0	0	0	0	0	0	0	0	0	0
IHU_PS_94_Lactobacillaceae_261971,Bacteria	Firmicutes	Bacilli	Lactobacillales	Lactobacillaceae	IHU_PG_94_Lactobacillaceae_261971	na	0	0	0	0	0	0	0	0	0	0	0	0	0	0	0	0	0	0	0	0	0	0	0	0	0	0	0	0	0	0	0	0	0	0	0	0	0	0	0	0	0	0	0
IHU_PS_94_Lactobacillaceae_45446,Bacteria	Firmicutes	Bacilli	Lactobacillales	Lactobacillaceae	IHU_PG_94_Lactobacillaceae_45446	na	0	0	0	0	0	0	0	0	0	0	0	0	0	0	0	0	0	0	0	0	0	0	0	0	0	0	0	0	0	0	0	0	0	0	0	0	0	0	0	0	0	0	0
IHU_PS_94_Lactobacillaceae_48121,Bacteria	Firmicutes	Bacilli	Lactobacillales	Lactobacillaceae	IHU_PG_94_Lactobacillaceae_48121	na	0	0	0	0	0	0	0	0	0	0	0	0	0	0	0	0	0	0	0	0	0	0	0	0	0	0	0	0	0	0	0	0	0	0	0	0	0	0	0	0	0	0	0
IHU_PS_94_Lactobacillaceae_49110,Bacteria	Firmicutes	Bacilli	Lactobacillales	Lactobacillaceae	IHU_PG_94_Lactobacillaceae_49110	na	0	0	0	0	0	0	0	0	0	0	0	0	0	0	0	0	0	0	0	0	0	0	0	0	0	0	0	0	0	0	0	0	0	0	0	0	0	0	0	0	0	0	0
IHU_PS_94_Listeriaceae_45366,Bacteria	Firmicutes	Bacilli	Bacillales	Listeriaceae	IHU_PG_94_Listeriaceae_45366	na	0	0	0	0	0	0	0	0	0	0	0	0	0	0	0	0	0	0	0	1	1	0	0	0	0	0	0	0	0	0	0	0	0	0	0	0	0	0	0	0	0	0	0
IHU_PS_94_Micrococcaceae_60886,Bacteria	Actinobacteria	Actinobacteria	Micrococcales	Micrococcaceae	IHU_PG_94_Micrococcaceae_60886	na	0	0	0	0	0	0	0	0	0	0	0	0	0	0	0	0	0	0	0	0	0	0	0	0	0	0	0	0	0	0	0	0	0	0	0	0	0	0	0	0	0	0	0
IHU_PS_94_Moraxellaceae_17762,Bacteria	Proteobacteria	Gammaproteobacteria	Pseudomonadales	Moraxellaceae	IHU_PG_94_Moraxellaceae_17762	na	0	0	0	0	0	0	0	0	0	0	0	0	0	0	0	0	0	0	0	0	0	0	0	0	0	0	0	0	0	0	0	0	0	0	0	0	0	0	0	0	0	0	0
IHU_PS_94_Moraxellaceae_27974,Bacteria	Proteobacteria	Gammaproteobacteria	Pseudomonadales	Moraxellaceae	IHU_PG_94_Moraxellaceae_27974	na	0	0	0	0	0	0	0	0	0	0	0	0	0	0	0	0	0	0	0	0	0	0	0	0	0	0	0	0	0	0	0	0	0	0	0	0	0	0	0	0	0	0	0
IHU_PS_94_Moraxellaceae_45302,Bacteria	Proteobacteria	Gammaproteobacteria	Pseudomonadales	Moraxellaceae	IHU_PG_94_Moraxellaceae_45302	na	0	0	0	0	0	0	0	0	0	0	0	0	0	0	0	0	0	0	0	0	0	0	0	0	0	0	0	0	0	0	0	0	0	0	0	0	0	0	0	0	0	0	0
IHU_PS_94_Moraxellaceae_45323,Bacteria	Proteobacteria	Gammaproteobacteria	Pseudomonadales	Moraxellaceae	IHU_PG_94_Moraxellaceae_45323	na	0	0	0	0	0	0	0	0	0	0	0	0	0	0	0	0	0	0	0	0	0	0	0	0	0	0	0	0	0	0	0	0	0	0	0	0	0	0	0	0	0	0	0
IHU_PS_94_Moraxellaceae_47295,Bacteria	Proteobacteria	Gammaproteobacteria	Pseudomonadales	Moraxellaceae	IHU_PG_94_Moraxellaceae_47295	na	0	0	0	0	0	0	0	0	0	0	0	0	0	0	0	0	0	0	0	0	0	0	0	0	0	0	0	0	0	0	0	0	0	0	0	0	0	0	0	0	0	0	0
IHU_PS_94_Moraxellaceae_71462,Bacteria	Proteobacteria	Gammaproteobacteria	Pseudomonadales	Moraxellaceae	IHU_PG_94_Moraxellaceae_71462	na	0	0	0	0	0	0	0	0	0	0	0	0	0	0	0	0	0	0	0	0	0	0	0	0	0	0	0	0	0	0	0	0	0	0	0	0	0	0	0	0	0	0	0
IHU_PS_94_Oscillospiraceae_1126,Bacteria	Firmicutes	Clostridia	Clostridiales	Oscillospiraceae	IHU_PG_94_Oscillospiraceae_1126	na	0	0	0	0	0	0	0	0	0	0	0	0	0	0	0	0	0	0	0	0	0	0	0	0	0	0	0	0	0	0	0	0	0	0	0	0	0	1	0	0	0	0	0
IHU_PS_94_Oxalobacteraceae_49039,Bacteria	Proteobacteria	Betaproteobacteria	Burkholderiales	Oxalobacteraceae	IHU_PG_94_Oxalobacteraceae_49039	na	0	0	0	0	0	0	0	0	0	0	0	0	0	0	0	0	0	0	0	0	0	0	0	0	0	0	0	0	0	0	0	0	0	0	0	0	0	0	0	0	0	0	0
IHU_PS_94_Parachlamydiaceae_45194,Bacteria	Chlamydiae	Chlamydiia	Parachlamydiales	Parachlamydiaceae	IHU_PG_94_Parachlamydiaceae_45194	na	0	0	0	0	0	0	0	0	0	0	0	0	0	0	0	0	0	0	0	0	0	0	0	0	0	0	0	0	0	0	0	0	0	0	0	0	0	0	0	0	0	0	0
IHU_PS_94_Porphyromonadaceae_49216,Bacteria	Bacteroidetes	Bacteroidia	Bacteroidales	Porphyromonadaceae	IHU_PG_94_Porphyromonadaceae_49216	na	0	0	0	0	0	0	0	0	0	0	0	0	0	0	0	0	0	0	0	0	0	0	0	0	0	0	0	0	0	0	0	0	0	0	0	0	0	0	0	0	0	0	0
IHU_PS_94_Porphyromonadaceae_49262,Bacteria	Bacteroidetes	Bacteroidia	Bacteroidales	Porphyromonadaceae	IHU_PG_94_Porphyromonadaceae_49262	na	0	0	0	0	0	0	0	0	0	0	0	0	0	0	0	0	0	0	0	0	0	0	0	0	0	0	0	0	0	0	0	0	0	0	0	0	0	0	0	0	0	0	0
IHU_PS_94_Porphyromonadaceae_55176,Bacteria	Bacteroidetes	Bacteroidia	Bacteroidales	Porphyromonadaceae	IHU_PG_94_Porphyromonadaceae_55176	na	0	0	0	0	0	0	0	0	0	0	0	0	0	0	0	0	0	0	0	0	0	0	0	0	0	0	0	0	0	0	0	0	0	0	0	0	0	0	0	0	0	0	0
IHU_PS_94_Prevotellaceae_49243,Bacteria	Bacteroidetes	Bacteroidia	Bacteroidales	Prevotellaceae	IHU_PG_94_Prevotellaceae_49243	na	0	0	0	0	0	0	0	0	0	0	0	0	0	0	0	0	0	0	0	0	0	0	0	0	0	0	0	0	0	0	0	0	0	0	0	0	0	0	0	0	0	0	0
IHU_PS_94_Prevotellaceae_49481,Bacteria	Bacteroidetes	Bacteroidia	Bacteroidales	Prevotellaceae	IHU_PG_94_Prevotellaceae_49481	na	0	0	0	0	0	0	0	0	0	0	0	0	0	0	0	0	0	0	0	0	0	0	0	0	0	0	0	0	0	0	0	0	0	0	0	0	0	0	0	0	0	0	0
IHU_PS_94_Propionibacteriaceae_180,Bacteria	Actinobacteria	Actinomycetales	Propionibacterineae	Propionibacteriaceae	IHU_PG_94_Propionibacteriaceae_180	na	0	0	0	0	0	0	0	0	0	0	0	0	0	0	0	0	0	0	0	0	0	0	0	0	0	0	0	0	0	0	0	0	0	0	0	0	0	0	0	0	0	0	0
IHU_PS_94_Propionibacteriaceae_215,Bacteria	Actinobacteria	Actinomycetales	Propionibacterineae	Propionibacteriaceae	IHU_PG_94_Propionibacteriaceae_215	na	0	0	0	0	0	0	0	0	0	0	0	0	0	0	0	0	0	0	0	0	0	0	0	0	0	0	0	0	0	0	0	0	0	0	0	0	0	0	0	0	0	0	0
IHU_PS_94_Pseudomonadaceae_18505,Bacteria	Proteobacteria	Gammaproteobacteria	Pseudomonadales	Pseudomonadaceae	IHU_PG_94_Pseudomonadaceae_18505	na	0	0	0	0	0	0	0	0	0	0	0	0	0	0	0	0	0	0	0	0	0	0	0	0	0	0	0	0	0	0	0	0	0	0	0	0	0	0	0	0	0	0	0
IHU_PS_94_Pseudomonadaceae_21381,Bacteria	Proteobacteria	Gammaproteobacteria	Pseudomonadales	Pseudomonadaceae	IHU_PG_94_Pseudomonadaceae_21381	na	0	0	0	0	0	0	0	0	0	0	0	0	0	0	0	0	0	0	0	0	0	0	0	0	0	0	0	0	0	0	0	0	0	0	0	0	0	0	0	0	0	0	0
IHU_PS_94_Pseudomonadaceae_45724,Bacteria	Proteobacteria	Gammaproteobacteria	Pseudomonadales	Pseudomonadaceae	IHU_PG_94_Pseudomonadaceae_45724	na	0	0	0	0	0	0	0	0	0	0	0	0	0	0	0	0	0	0	0	0	0	0	0	0	0	0	0	0	0	0	0	0	0	0	0	0	0	0	0	0	0	0	0
IHU_PS_94_Pseudomonadaceae_49540,Bacteria	Proteobacteria	Gammaproteobacteria	Pseudomonadales	Pseudomonadaceae	IHU_PG_94_Pseudomonadaceae_49540	na	0	0	0	0	0	0	0	0	0	0	0	0	0	0	0	0	0	0	0	0	0	0	0	0	0	0	0	0	0	0	0	0	0	0	0	0	0	0	0	0	0	0	0
IHU_PS_94_Pseudomonadaceae_71958,Bacteria	Proteobacteria	Gammaproteobacteria	Pseudomonadales	Pseudomonadaceae	IHU_PG_94_Pseudomonadaceae_71958	na	0	0	0	1	1	1	1	1	0	1	0	0	0	1	1	1	0	1	0	1	1	1	0	1	1	1	1	1	0	0	0	1	1	1	1	1	1	1	1	1	1	1	0
IHU_PS_94_Pseudonocardiaceae_3693,Bacteria	Actinobacteria	Actinomycetales	Pseudonocardineae	Pseudonocardiaceae	IHU_PG_94_Pseudonocardiaceae_3693	na	0	0	0	0	0	0	0	0	0	0	0	0	0	0	0	0	0	0	0	0	0	0	0	0	0	0	0	0	0	0	0	0	0	0	0	0	0	0	0	0	0	0	0
IHU_PS_94_Pyrinomonadaceae_49639,Bacteria	Acidobacteria	Blastocatellia	Blastocatellales	Pyrinomonadaceae	IHU_PG_94_Pyrinomonadaceae_49639	na	0	0	0	0	0	0	0	0	0	0	0	0	0	0	0	0	0	0	0	0	0	0	0	0	0	0	0	0	0	0	0	0	0	0	0	0	0	0	0	0	0	0	0
IHU_PS_94_Rhodobacteraceae_45405,Bacteria	Proteobacteria	Alphaproteobacteria	Rhodobacterales	Rhodobacteraceae	IHU_PG_94_Rhodobacteraceae_45405	na	0	0	0	0	0	0	0	0	0	0	0	0	0	0	0	0	0	0	0	0	0	0	0	0	0	0	0	0	0	0	0	0	0	0	0	0	0	0	0	0	0	0	0
IHU_PS_94_Rhodobacteraceae_49281,Bacteria	Proteobacteria	Alphaproteobacteria	Rhodobacterales	Rhodobacteraceae	IHU_PG_94_Rhodobacteraceae_49281	na	0	0	0	0	0	0	0	0	0	0	0	0	0	0	0	0	0	0	0	0	0	0	0	0	0	0	0	0	0	0	0	0	0	0	0	0	0	0	0	0	0	0	0
IHU_PS_94_Rhodospirillaceae_49415,Bacteria	Proteobacteria	Alphaproteobacteria	Rhodospirillales	Rhodospirillaceae	IHU_PG_94_Rhodospirillaceae_49415	na	0	0	0	0	0	0	0	0	0	0	0	0	0	0	0	0	0	0	0	0	0	0	0	0	0	0	0	0	0	0	0	0	0	0	0	0	0	0	0	0	0	0	0
IHU_PS_94_Ruminococcaceae_272779,Bacteria	Firmicutes	Clostridia	Clostridiales	Ruminococcaceae	IHU_PG_94_Ruminococcaceae_272779	na	0	0	0	0	0	0	0	0	0	0	0	0	0	0	0	0	0	0	0	0	0	0	0	0	0	0	0	0	0	0	0	0	0	0	0	0	0	1	0	0	0	0	0
IHU_PS_94_Ruminococcaceae_38514,Bacteria	Firmicutes	Clostridia	Clostridiales	Ruminococcaceae	IHU_PG_94_Ruminococcaceae_38514	na	0	0	0	0	0	0	0	0	0	0	0	0	0	0	0	0	0	0	0	0	0	0	0	0	1	0	0	0	0	0	0	0	0	0	0	0	0	1	0	0	0	1	0
IHU_PS_94_Saccharimonadaceae_49344,CPR	Saccharibacteria	Saccharimonia	Saccharibacteriales	Saccharimonadaceae	IHU_PG_94_Saccharimonadaceae_49344	na	0	0	0	0	0	0	0	0	0	0	0	0	0	0	0	0	0	0	0	0	0	0	0	0	0	0	0	0	0	0	0	0	0	0	0	0	0	0	0	0	0	0	0
IHU_PS_94_Solirubrobacteraceae_49134,Bacteria	Actinobacteria	Rubrobacteridae	Solirubrobacterales	Solirubrobacteraceae	IHU_PG_94_Solirubrobacteraceae_49134	na	0	0	0	0	0	0	0	0	0	0	0	0	0	0	0	0	0	0	0	0	0	0	0	0	0	0	0	0	0	0	0	0	0	0	0	0	0	0	0	0	0	0	0
IHU_PS_94_Sphingomonadaceae_45381,Bacteria	Proteobacteria	Alphaproteobacteria	Sphingomonadales	Sphingomonadaceae	IHU_PG_94_Sphingomonadaceae_45381	na	0	0	0	0	0	0	0	1	0	0	0	0	0	0	0	0	0	0	0	0	0	0	0	0	0	0	0	0	0	0	0	0	0	0	0	0	0	0	0	0	0	0	0
IHU_PS_94_Staphylococcaceae_49020,Bacteria	Firmicutes	Bacilli	Bacillales	Staphylococcaceae	IHU_PG_94_Staphylococcaceae_49020	na	0	0	0	0	0	0	0	0	0	0	0	0	0	0	0	0	0	0	0	0	0	0	0	0	0	0	0	0	0	0	0	0	0	0	0	0	0	0	0	0	0	0	0
IHU_PS_94_Staphylococcaceae_49182,Bacteria	Firmicutes	Bacilli	Bacillales	Staphylococcaceae	IHU_PG_94_Staphylococcaceae_49182	na	0	0	0	0	0	0	0	0	0	0	0	0	0	0	0	0	0	0	0	0	0	0	0	0	0	0	0	0	0	0	0	0	0	0	0	0	0	0	0	0	0	0	0
IHU_PS_94_Streptococcaceae_17453,Bacteria	Firmicutes	Bacilli	Lactobacillales	Streptococcaceae	IHU_PG_94_Streptococcaceae_17453	na	0	0	0	0	0	0	0	0	0	0	0	0	0	0	0	0	0	0	0	0	0	0	0	0	0	0	0	0	0	0	1	1	0	1	0	1	0	0	0	0	0	0	0
IHU_PS_94_Streptococcaceae_64774,Bacteria	Firmicutes	Bacilli	Lactobacillales	Streptococcaceae	IHU_PG_94_Streptococcaceae_64774	na	0	0	0	0	0	0	0	0	0	0	0	0	0	0	0	0	0	0	0	0	0	0	0	0	0	0	0	0	0	0	0	0	0	0	0	0	0	0	0	0	0	0	0
IHU_PS_94_Streptococcaceae_72563,Bacteria	Firmicutes	Bacilli	Lactobacillales	Streptococcaceae	IHU_PG_94_Streptococcaceae_72563	na	0	0	0	0	1	0	0	0	0	0	0	0	0	0	0	0	0	0	0	0	0	0	0	0	0	0	0	0	0	0	0	0	0	0	0	0	0	0	0	0	0	0	0
IHU_PS_94_Sutterellaceae_49305,Bacteria	Proteobacteria	Betaproteobacteria	Burkholderiales	Sutterellaceae	IHU_PG_94_Sutterellaceae_49305	na	0	0	0	0	0	0	0	0	0	0	0	0	0	0	0	0	0	0	0	0	0	0	0	0	0	0	0	0	0	0	0	0	0	0	0	0	0	0	0	0	0	0	0
IHU_PS_94_Thermoleophilaceae_49125,Bacteria	Actinobacteria	Rubrobacteridae	Thermoleophilales	Thermoleophilaceae	IHU_PG_94_Thermoleophilaceae_49125	na	0	0	0	0	0	0	0	0	0	0	0	0	0	0	0	0	0	0	0	0	0	0	0	0	0	0	0	0	0	0	0	0	0	0	0	0	0	0	0	0	0	0	0
IHU_PS_94_Trueperaceae_45243,Bacteria	Deinococcus-Thermus	Deinococci	Deinococcales	Trueperaceae	IHU_PG_94_Trueperaceae_45243	na	0	0	0	0	0	0	0	0	0	0	0	0	0	0	0	0	0	0	0	0	0	0	0	0	0	0	0	0	0	0	0	0	0	0	0	0	1	0	0	0	0	0	0
IHU_PS_94_Yersiniaceae_1624,Bacteria	Proteobacteria	Gammaproteobacteria	Enterobacteriales	Yersiniaceae	IHU_PG_94_Yersiniaceae_1624	na	0	0	0	0	0	0	0	0	0	0	0	0	0	0	0	0	0	0	0	0	0	0	0	0	0	0	0	0	0	0	0	0	0	0	0	0	0	0	0	0	0	0	0
IHU_PS_94_Yersiniaceae_17323,Bacteria	Proteobacteria	Gammaproteobacteria	Enterobacteriales	Yersiniaceae	IHU_PG_94_Yersiniaceae_17323	na	0	0	0	0	0	0	0	0	0	0	0	0	0	0	0	0	0	0	0	0	0	0	0	0	0	0	0	0	0	0	0	0	0	0	0	0	0	0	0	0	0	0	0
IHU_PS_95_Abiotrophia_49176,Bacteria	Firmicutes	Bacilli	Lactobacillales	Aerococcaceae	Abiotrophia	na	0	0	0	0	0	0	0	0	0	0	0	0	0	0	0	0	0	0	0	0	0	0	0	0	0	0	0	0	0	0	0	0	0	0	0	0	0	0	0	0	0	0	0
IHU_PS_95_Achromobacter_23876,Bacteria	Proteobacteria	Betaproteobacteria	Burkholderiales	Alcaligenaceae	Achromobacter	na	0	0	0	0	0	0	0	0	0	0	0	0	0	0	0	0	0	0	0	0	0	0	0	0	0	0	0	0	0	0	0	0	0	0	0	0	0	0	0	0	0	0	0
IHU_PS_95_Acinetobacter_19612,Bacteria	Proteobacteria	Gammaproteobacteria	Pseudomonadales	Moraxellaceae	Acinetobacter	na	0	0	0	0	0	0	0	0	0	0	0	0	0	0	0	0	0	0	0	0	0	0	0	0	0	0	0	0	0	0	0	0	0	0	0	0	0	0	0	0	0	0	0
IHU_PS_95_Actinomyces_107407,Bacteria	Actinobacteria	Actinobacteria	Actinomycetales	Actinomycetaceae	Actinomyces	na	0	0	0	0	0	0	0	0	0	0	0	0	0	0	0	0	0	0	0	0	0	0	0	0	0	0	0	0	0	0	0	0	0	0	0	0	0	0	0	0	0	0	0
IHU_PS_95_Actinomyces_41682,Bacteria	Actinobacteria	Actinobacteria	Actinomycetales	Actinomycetaceae	Actinomyces	na	0	0	0	0	0	0	0	0	0	0	0	0	0	0	0	0	0	0	0	0	0	0	0	0	0	0	0	0	0	0	0	0	0	0	0	0	0	0	0	0	0	0	0
IHU_PS_95_Aeromicrobium_49580,Bacteria	Actinobacteria	Actinomycetales	Propionibacterineae	Nocardioidaceae	Aeromicrobium	na	0	0	0	0	0	0	0	0	0	0	0	0	0	0	0	0	0	0	0	0	0	0	0	0	0	0	0	0	0	0	0	0	0	0	0	0	0	0	0	0	0	0	0
IHU_PS_95_Alistipes_1416701,Bacteria	Bacteroidetes	Bacteroidia	Bacteroidales	Rikenellaceae	Alistipes	na	0	0	0	0	0	0	0	0	0	0	0	0	0	0	0	0	0	0	0	1	0	0	0	0	0	0	0	0	0	0	0	0	0	0	0	0	0	0	0	0	0	0	0
IHU_PS_95_Alkanindiges_45481,Bacteria	Proteobacteria	Gammaproteobacteria	Pseudomonadales	Moraxellaceae	Alkanindiges	na	0	0	0	0	0	0	0	0	0	0	0	0	0	0	0	0	0	0	0	0	0	0	0	0	0	0	0	0	0	0	0	0	0	0	0	0	0	0	0	0	0	0	0
IHU_PS_95_Aneurinibacillus_45576,Bacteria	Firmicutes	Bacilli	Bacillales	Paenibacillaceae	Aneurinibacillus	na	0	0	0	0	0	0	0	0	0	0	0	0	0	0	0	0	0	0	0	0	0	0	0	0	0	0	0	0	0	0	0	0	0	0	0	0	0	0	0	0	0	0	0
IHU_PS_95_Atopobium_208195,Bacteria	Actinobacteria	Coriobacteriia	Coriobacteriales	Coriobacteriaceae	Atopobium	na	0	0	0	0	0	0	0	0	0	0	0	0	0	0	0	0	0	0	0	0	0	0	0	0	0	0	0	0	0	0	0	0	0	0	0	0	0	0	0	0	0	0	0
IHU_PS_95_Bacteroides_37893,Bacteria	Bacteroidetes	Bacteroidia	Bacteroidales	Bacteroidaceae	Bacteroides	na	0	0	0	0	0	0	0	0	0	0	0	0	0	0	0	0	0	0	0	0	0	0	0	0	0	0	0	0	0	0	0	0	0	0	0	0	0	0	0	1	0	0	0
IHU_PS_95_Bacteroides_45174,Bacteria	Bacteroidetes	Bacteroidia	Bacteroidales	Bacteroidaceae	Bacteroides	na	0	0	0	0	0	0	0	0	0	0	0	0	0	0	0	0	0	0	0	0	0	0	0	0	0	0	0	0	0	0	0	0	0	1	0	0	0	0	0	0	0	0	0
IHU_PS_95_Barnesiella_45168,Bacteria	Bacteroidetes	Bacteroidia	Bacteroidales	Porphyromonadaceae	Barnesiella	na	0	0	0	0	0	0	0	0	0	0	0	0	0	0	0	0	0	0	0	0	0	0	0	0	0	1	0	0	0	0	0	0	0	1	0	0	0	0	0	0	0	0	0
IHU_PS_95_Bifidobacterium_28894,Bacteria	Actinobacteria	Actinobacteria	Bifidobacteriales	Bifidobacteriaceae	Bifidobacterium	na	0	0	0	0	1	0	0	0	0	0	0	0	0	0	0	0	0	0	0	0	0	0	0	0	0	0	0	0	0	0	0	0	0	0	0	0	0	0	0	0	0	0	0
IHU_PS_95_Bifidobacterium_45647,Bacteria	Actinobacteria	Actinobacteria	Bifidobacteriales	Bifidobacteriaceae	Bifidobacterium	na	0	0	0	0	1	0	0	0	0	0	0	0	0	0	0	0	0	0	0	0	0	0	0	0	0	0	0	0	0	0	0	0	0	0	0	0	0	0	0	0	0	0	0
IHU_PS_95_Chryseobacterium_49648,Bacteria	Bacteroidetes	Flavobacteriia	Flavobacteriales	Flavobacteriaceae	Chryseobacterium	na	0	0	0	0	0	0	0	0	0	0	0	0	0	0	0	0	0	0	0	0	0	0	0	0	0	0	0	0	0	0	0	0	0	0	0	0	0	0	0	0	0	0	0
IHU_PS_95_Clostridioides_49268,Bacteria	Firmicutes	Clostridia	Clostridiales	Clostridiaceae	Clostridioides	na	0	0	0	0	0	0	0	0	0	0	0	0	0	0	0	0	0	0	0	0	0	0	0	0	0	0	0	0	0	0	0	0	0	0	0	0	0	0	0	0	0	0	0
IHU_PS_95_Clostridium_273,Bacteria	Firmicutes	Clostridia	Clostridiales	Clostridiaceae	Clostridium	na	0	0	0	0	0	0	0	0	0	0	0	0	0	0	0	0	0	0	0	0	0	0	0	0	0	0	0	0	0	0	0	0	0	0	0	0	0	0	0	1	0	0	0
IHU_PS_95_Clostridium_49644,Bacteria	Firmicutes	Clostridia	Clostridiales	Clostridiaceae	Clostridium	na	0	0	0	0	0	0	0	0	0	0	0	0	0	0	0	0	0	0	0	0	0	0	0	0	0	0	0	0	0	0	0	0	0	0	0	0	0	0	0	0	0	0	0
IHU_PS_95_Corynebacterium_1554160,Bacteria	Actinobacteria	Actinobacteria	Corynebacteriales	Corynebacteriaceae	Corynebacterium	na	0	0	0	0	0	0	1	0	0	0	0	0	0	0	0	0	0	0	0	0	0	0	0	0	0	0	0	0	0	0	0	0	0	0	0	0	0	0	0	0	0	0	0
IHU_PS_95_Corynebacterium_20,Bacteria	Actinobacteria	Actinobacteria	Corynebacteriales	Corynebacteriaceae	Corynebacterium	na	0	0	0	0	0	0	0	0	0	0	0	0	0	0	0	0	0	0	0	0	0	0	0	0	0	0	0	0	0	0	0	0	0	0	0	0	0	0	1	0	0	0	0
IHU_PS_95_Corynebacterium_45477,Bacteria	Actinobacteria	Actinomycetales	Corynebacterineae	Corynebacteriaceae	Corynebacterium	na	0	0	0	0	0	0	0	0	0	0	0	0	0	0	0	0	0	1	0	0	0	0	0	0	0	0	0	0	0	0	0	0	0	0	0	0	0	0	0	0	0	0	0
IHU_PS_95_Corynebacterium_49383,Bacteria	Actinobacteria	Actinobacteria	Corynebacteriales	Corynebacteriaceae	Corynebacterium	na	0	0	0	0	0	0	0	0	0	0	0	0	0	0	0	0	0	0	0	0	0	0	0	0	0	0	0	0	0	0	0	0	0	0	0	0	0	0	0	0	0	0	0
IHU_PS_95_Corynebacterium_49649,Bacteria	Actinobacteria	Actinobacteria	Corynebacteriales	Corynebacteriaceae	Corynebacterium	na	0	0	0	0	0	0	0	0	0	0	0	0	0	0	0	0	0	0	0	0	0	0	0	0	0	0	0	0	0	0	0	0	0	0	0	0	0	0	0	0	0	0	0
IHU_PS_95_Corynebacterium_62049,Bacteria	Actinobacteria	Actinobacteria	Corynebacteriales	Corynebacteriaceae	Corynebacterium	na	0	0	0	0	0	0	0	0	0	0	0	0	0	0	0	0	0	0	0	0	0	0	0	0	0	0	0	0	0	0	0	0	0	0	0	0	0	0	0	0	0	0	0
IHU_PS_95_Cutibacterium_17448,Bacteria	Actinobacteria	Actinomycetales	Propionibacterineae	Propionibacteriaceae	Cutibacterium	na	0	0	0	0	0	0	0	0	0	0	0	0	0	0	0	0	0	0	0	0	0	0	0	0	0	0	0	0	0	0	0	0	0	0	0	0	0	0	0	0	0	0	0
IHU_PS_95_Deinococcus_1202560,Bacteria	Deinococcus-Thermus	Deinococci	Deinococcales	Deinococcaceae	Deinococcus	na	0	0	0	0	0	0	0	0	0	0	0	0	0	0	0	0	0	0	0	0	0	0	0	1	0	0	0	0	0	0	0	0	0	0	0	0	0	0	0	0	0	0	0
IHU_PS_95_Deinococcus_45223,Bacteria	Deinococcus-Thermus	Deinococci	Deinococcales	Deinococcaceae	Deinococcus	na	0	0	0	0	0	0	1	0	0	0	0	0	0	0	0	0	0	0	0	0	0	0	0	0	0	0	0	0	0	0	0	0	0	0	0	0	0	0	0	0	0	0	0
IHU_PS_95_Deinococcus_49425,Bacteria	Deinococcus-Thermus	Deinococci	Deinococcales	Deinococcaceae	Deinococcus	na	0	0	0	0	0	0	0	0	0	0	0	0	0	0	0	0	0	0	0	0	0	0	0	0	0	0	0	0	0	0	0	0	0	0	0	0	0	0	0	0	0	0	0
IHU_PS_95_Diplorickettsia_49038,Bacteria	Proteobacteria	Gammaproteobacteria	Legionellales	Coxiellaceae	Diplorickettsia	na	0	0	0	0	0	0	0	0	0	0	0	0	0	0	0	0	0	0	0	0	0	0	0	0	0	0	0	0	0	0	0	0	0	0	0	0	0	0	0	0	0	0	0
IHU_PS_95_Enhydrobacter_17475,Bacteria	Proteobacteria	Gammaproteobacteria	Pseudomonadales	Moraxellaceae	Enhydrobacter	na	0	0	0	0	0	0	0	0	0	0	0	0	0	0	0	0	0	0	0	0	0	0	0	0	0	0	0	0	0	0	0	0	0	0	0	0	0	0	0	0	0	0	0
IHU_PS_95_Enhydrobacter_46202,Bacteria	Proteobacteria	Gammaproteobacteria	Pseudomonadales	Moraxellaceae	Enhydrobacter	na	0	0	0	0	0	0	0	0	0	0	0	0	0	0	0	0	0	0	0	0	0	0	0	0	0	0	0	0	0	0	0	0	0	0	0	0	0	0	0	0	0	0	0
IHU_PS_95_Escherichia_47225,Bacteria	Proteobacteria	Gammaproteobacteria	Enterobacteriales	Enterobacteriaceae	Escherichia	na	0	0	0	0	0	0	0	0	0	0	0	0	0	0	0	0	0	0	0	0	0	0	0	0	0	0	0	0	0	0	0	0	0	0	0	0	0	0	0	0	0	0	0
IHU_PS_95_Eubacterium_28714,Bacteria	Firmicutes	Clostridia	Clostridiales	Eubacteriaceae	Eubacterium	na	0	0	0	0	0	0	0	0	0	0	0	0	0	0	0	0	0	0	0	1	0	0	0	0	0	0	0	0	0	0	0	0	0	0	0	0	0	0	0	0	0	1	0
IHU_PS_95_Filifactor_63730,Bacteria	Firmicutes	Clostridia	Clostridiales	Peptostreptococcaceae	Filifactor	na	0	0	0	0	0	0	0	0	0	0	0	0	0	0	0	0	0	0	0	0	0	0	0	0	0	0	0	0	0	0	0	0	0	1	0	0	0	0	0	0	0	1	0
IHU_PS_95_Fimbriiglobus_45485,Bacteria	Planctomycetes	Planctomycetacia	Planctomycetales	Gemmataceae	Fimbriiglobus	na	0	0	0	0	0	0	0	0	0	0	0	0	0	0	0	0	0	1	0	0	0	0	0	0	0	0	0	0	0	0	0	0	0	0	0	0	0	0	0	0	0	0	0
IHU_PS_95_Flaviaesturariibacter_49048,Bacteria	Bacteroidetes	Chitinophagia	Chitinophagales	Chitinophagaceae	Flaviaesturariibacter	na	0	0	0	0	0	0	0	0	0	0	0	0	0	0	0	0	0	0	0	0	0	0	0	0	0	0	0	0	0	0	0	0	0	0	0	0	0	0	0	0	0	0	0
IHU_PS_95_Flavisolibacter_45602,Bacteria	Bacteroidetes	Chitinophagia	Chitinophagales	Chitinophagaceae	Flavisolibacter	na	0	0	0	0	0	0	0	0	0	0	0	0	0	0	0	0	0	0	0	0	0	0	0	0	0	0	0	0	0	0	0	0	0	0	0	0	1	0	0	0	0	0	0
IHU_PS_95_Flavobacterium_48019,Bacteria	Bacteroidetes	Flavobacteriia	Flavobacteriales	Flavobacteriaceae	Flavobacterium	na	0	0	0	0	0	0	0	0	0	0	0	0	0	0	0	0	0	0	0	0	0	0	0	0	0	0	0	0	0	0	0	0	0	0	0	0	0	0	0	0	0	0	0
IHU_PS_95_Gemella_49484,Bacteria	Firmicutes	Bacilli	Bacillales	Family_XI	Gemella	na	0	0	0	0	0	0	0	0	0	0	0	0	0	0	0	0	0	0	0	0	0	0	0	0	0	0	0	0	0	0	0	0	0	0	0	0	0	0	0	0	0	0	0
IHU_PS_95_Granulicatella_106419,Bacteria	Firmicutes	Bacilli	Lactobacillales	Carnobacteriaceae	Granulicatella	na	0	0	0	0	0	0	0	0	0	0	0	0	0	0	0	0	0	0	0	0	0	0	0	0	0	0	0	0	0	0	0	0	0	0	0	0	0	0	0	0	0	0	0
IHU_PS_95_Granulicatella_45448,Bacteria	Firmicutes	Bacilli	Lactobacillales	Carnobacteriaceae	Granulicatella	na	0	0	0	0	0	0	0	0	0	0	0	0	0	0	0	0	0	0	0	0	0	0	0	0	0	0	0	0	0	0	0	0	0	0	0	0	0	0	0	0	0	0	0
IHU_PS_95_Haemophilus_62957,Bacteria	Proteobacteria	Gammaproteobacteria	Pasteurellales	Pasteurellaceae	Haemophilus	na	0	0	0	0	0	0	0	0	0	0	0	0	0	0	0	0	0	0	0	0	0	0	0	0	0	0	0	0	0	0	0	0	0	0	0	0	0	0	0	0	0	0	0
IHU_PS_95_Helcococcus_45509,Bacteria	Firmicutes	Clostridia	Clostridiales	Family_XI	Helcococcus	na	0	0	0	1	0	0	0	0	0	0	0	0	0	0	0	0	0	0	0	0	0	0	0	0	0	0	0	0	0	0	0	0	0	0	0	0	0	0	0	0	0	0	0
IHU_PS_95_Huanghella_45172,Bacteria	Bacteroidetes	Cytophagia	Cytophagales	Cytophagaceae	Huanghella	na	0	0	0	0	0	0	0	0	0	0	0	0	0	0	0	0	0	0	0	0	0	0	0	0	0	0	0	0	0	0	0	0	0	0	0	0	1	0	0	0	0	0	0
IHU_PS_95_Ihuprevotella_45420,Bacteria	Bacteroidetes	Bacteroidia	Bacteroidales	Prevotellaceae	Ihuprevotella	na	0	0	0	0	0	0	0	0	0	0	0	0	0	0	0	0	0	0	0	0	0	0	0	0	0	0	0	0	0	0	0	0	0	0	0	0	0	0	0	0	0	0	0
IHU_PS_95_Ihuprevotella_64595,Bacteria	Bacteroidetes	Bacteroidia	Bacteroidales	Prevotellaceae	Ihuprevotella	na	0	0	0	1	0	1	0	0	0	0	0	0	0	0	0	0	0	0	0	0	0	0	0	0	0	0	0	0	0	0	0	0	0	0	0	1	0	0	0	0	0	0	0
IHU_PS_95_Kineothrix_7009,Bacteria	Firmicutes	Clostridia	Clostridiales	Lachnospiraceae	Kineothrix	na	0	0	0	0	0	0	0	0	0	0	0	0	0	1	0	0	0	0	0	0	0	1	0	0	0	0	0	0	0	0	0	0	0	0	0	0	0	0	0	0	0	0	0
IHU_PS_95_Labilithrix_45325,Bacteria	Proteobacteria	Deltaproteobacteria	Myxococcales	Polyangiaceae	Labilithrix	na	0	0	0	0	0	0	0	0	0	0	0	0	0	0	0	0	0	0	0	0	0	0	0	0	0	0	0	0	0	0	0	0	0	0	0	0	0	0	0	0	0	0	0
IHU_PS_95_Lachnoclostridium_1456644,Bacteria	Firmicutes	Clostridia	Clostridiales	Clostridiaceae	Lachnoclostridium	na	0	0	0	0	0	0	0	0	0	0	0	0	0	0	0	0	0	0	0	0	0	0	0	0	0	0	0	0	0	0	0	0	0	0	0	0	0	0	0	0	0	0	0
IHU_PS_95_Lachnoclostridium_1483,Bacteria	Firmicutes	Clostridia	Clostridiales	Lachnospiraceae	Lachnoclostridium	na	0	0	0	0	0	0	0	0	0	0	0	0	0	0	0	0	0	0	0	0	0	0	0	0	0	0	0	0	0	0	0	0	0	1	0	0	0	0	0	0	0	0	0
IHU_PS_95_Lautropia_45441,Bacteria	Proteobacteria	Betaproteobacteria	Burkholderiales	Burkholderiaceae	Lautropia	na	0	0	0	0	0	0	0	0	0	0	0	0	0	0	0	0	0	0	0	0	0	0	0	0	0	0	0	0	0	0	0	0	0	0	0	0	0	0	0	0	0	0	0
IHU_PS_95_Leptotrichia_26341,Bacteria	Fusobacteria	Fusobacteriia	Fusobacteriales	Leptotrichiaceae	Leptotrichia	na	0	0	0	0	0	0	0	0	0	0	0	0	0	0	0	0	0	0	0	0	0	0	0	0	0	0	0	0	0	0	0	0	0	0	0	0	0	0	0	1	0	0	0
IHU_PS_95_Listeria_45417,Bacteria	Firmicutes	Bacilli	Bacillales	Listeriaceae	Listeria	na	0	0	0	1	1	1	1	1	0	0	0	0	0	1	1	1	0	1	0	1	1	1	0	1	0	1	1	0	1	0	0	1	1	1	1	1	1	1	1	1	1	1	0
IHU_PS_95_Listeria_45464,Bacteria	Firmicutes	Bacilli	Bacillales	Listeriaceae	Listeria	na	0	0	0	0	0	0	0	0	0	0	0	0	0	0	0	0	0	1	0	0	0	0	0	0	0	0	0	0	0	0	0	0	0	1	0	0	0	0	0	0	0	0	0
IHU_PS_95_Listeria_45545,Bacteria	Firmicutes	Bacilli	Bacillales	Listeriaceae	Listeria	na	0	0	0	0	0	0	0	0	0	0	0	0	0	0	0	0	0	0	0	1	1	0	0	0	0	0	0	0	0	0	0	0	0	0	0	0	0	0	0	0	0	0	0
IHU_PS_95_Listeria_45586,Bacteria	Firmicutes	Bacilli	Bacillales	Listeriaceae	Listeria	na	0	0	0	0	0	0	0	0	0	0	0	0	0	0	0	0	0	0	0	0	0	0	0	0	0	0	0	0	0	0	0	0	0	0	0	0	0	0	0	0	0	0	0
IHU_PS_95_Luteipulveratus_45245,Bacteria	Actinobacteria	Actinobacteria	Micrococcales	Dermacoccaceae	Luteipulveratus	na	0	0	0	0	0	0	0	0	0	0	0	0	0	0	0	0	0	0	0	0	0	0	0	0	0	0	0	0	0	0	0	0	0	0	0	0	0	0	0	0	0	0	0
IHU_PS_95_Massilia_22103,Bacteria	Proteobacteria	Betaproteobacteria	Burkholderiales	Oxalobacteraceae	Massilia	na	0	0	0	0	0	0	0	0	0	0	0	0	0	0	0	0	0	0	0	0	0	0	0	0	0	0	0	0	0	0	0	0	0	0	0	0	0	0	0	0	0	0	0
IHU_PS_95_Massilia_49574,Bacteria	Proteobacteria	Betaproteobacteria	Burkholderiales	Oxalobacteraceae	Massilia	na	0	0	0	0	0	0	0	0	0	0	0	0	0	0	0	0	0	0	0	0	0	0	0	0	0	0	0	0	0	0	0	0	0	0	0	0	0	0	0	0	0	0	0
IHU_PS_95_Micrococcus_18811,Bacteria	Actinobacteria	Actinobacteria	Micrococcales	Micrococcaceae	Micrococcus	na	0	0	0	0	0	0	0	0	0	0	0	0	0	0	0	0	0	0	0	0	0	0	0	0	0	0	0	0	0	0	0	0	0	0	0	0	0	0	0	0	0	0	0
IHU_PS_95_Micrococcus_28054,Bacteria	Actinobacteria	Actinobacteria	Micrococcales	Micrococcaceae	Micrococcus	na	0	0	0	0	0	0	0	0	0	0	0	0	0	0	0	0	0	0	0	0	0	0	0	0	0	0	0	0	0	0	0	0	0	0	0	0	0	0	0	0	0	0	0
IHU_PS_95_Moraxella_45537,Bacteria	Proteobacteria	Gammaproteobacteria	Pseudomonadales	Moraxellaceae	Moraxella	na	0	0	0	0	0	0	0	0	0	0	0	0	0	0	0	0	0	0	0	0	0	0	0	0	0	0	0	0	0	0	0	0	0	0	0	0	0	0	0	0	0	0	0
IHU_PS_95_Neisseria_147845,Bacteria	Proteobacteria	Betaproteobacteria	Neisseriales	Neisseriaceae	Neisseria	na	0	0	0	0	0	0	0	0	0	0	0	0	0	0	0	0	0	0	0	0	0	0	0	0	0	0	0	0	0	0	0	0	0	0	0	0	0	0	0	0	0	0	0
IHU_PS_95_Ochrobactrum_17295,Bacteria	Proteobacteria	Alphaproteobacteria	Rhizobiales	Brucellaceae	Ochrobactrum	na	0	0	0	0	0	0	0	0	0	0	0	0	0	0	0	0	0	0	0	0	0	0	0	0	0	0	0	0	0	0	0	0	0	0	0	0	0	0	0	0	0	0	0
IHU_PS_95_Olsenella_1481290,Bacteria	Actinobacteria	Coriobacteriia	Coriobacteriales	Atopobiaceae	Olsenella	na	0	0	0	0	0	0	0	0	0	0	0	0	0	0	0	0	0	0	0	0	0	0	0	0	0	0	0	0	0	0	0	0	0	0	0	0	0	0	0	0	0	0	0
IHU_PS_95_Pediococcus_1516557,Bacteria	Firmicutes	Bacilli	Lactobacillales	Lactobacillaceae	Pediococcus	na	0	0	0	0	0	0	0	0	0	0	0	0	0	0	0	0	0	0	0	0	0	0	0	0	0	0	0	0	0	0	0	0	0	0	0	0	0	0	0	0	0	0	0
IHU_PS_95_Porphyromonas_164676,Bacteria	Bacteroidetes	Bacteroidia	Bacteroidales	Porphyromonadaceae	Porphyromonas	na	0	0	0	0	0	0	0	0	0	0	0	0	0	0	0	0	0	0	0	0	0	0	0	0	0	0	0	0	0	0	0	0	0	0	0	0	0	0	0	0	0	0	0
IHU_PS_95_Prevotella_177541,Bacteria	Bacteroidetes	Bacteroidia	Bacteroidales	Prevotellaceae	Prevotella	na	0	0	0	0	0	0	0	0	0	0	0	0	0	0	0	0	0	0	0	0	0	0	0	0	0	0	0	0	0	0	0	0	0	0	0	0	0	0	0	0	0	0	0
IHU_PS_95_Pseudomonas_16337,Bacteria	Proteobacteria	Gammaproteobacteria	Pseudomonadales	Pseudomonadaceae	Pseudomonas	na	0	0	0	0	0	0	0	0	0	0	0	0	0	0	0	0	0	0	0	0	0	0	0	0	0	0	0	0	0	0	0	0	0	0	0	0	0	0	0	0	0	0	0
IHU_PS_95_Pseudomonas_18134,Bacteria	Proteobacteria	Gammaproteobacteria	Pseudomonadales	Pseudomonadaceae	Pseudomonas	na	0	0	0	0	0	0	0	0	0	0	0	0	0	0	0	0	0	0	0	0	0	0	0	0	0	0	0	0	0	0	0	0	0	0	0	0	0	0	0	0	0	0	0
IHU_PS_95_Pseudomonas_24008,Bacteria	Proteobacteria	Gammaproteobacteria	Pseudomonadales	Pseudomonadaceae	Pseudomonas	na	0	0	0	0	1	0	0	0	0	0	0	0	0	0	0	0	0	0	0	0	0	0	0	0	0	0	0	0	0	0	0	0	0	0	0	0	0	0	0	0	0	0	0
IHU_PS_95_Pseudomonas_27951,Bacteria	Proteobacteria	Gammaproteobacteria	Pseudomonadales	Pseudomonadaceae	Pseudomonas	na	0	0	0	0	0	0	0	0	0	0	0	0	0	0	0	0	0	0	0	0	0	0	0	0	0	0	0	0	0	0	0	0	0	0	0	0	0	0	0	0	0	0	0
IHU_PS_95_Pseudomonas_45299,Bacteria	Proteobacteria	Gammaproteobacteria	Pseudomonadales	Pseudomonadaceae	Pseudomonas	na	0	0	0	0	0	0	0	0	0	1	0	0	0	0	0	0	0	0	0	0	0	0	0	0	0	0	0	0	0	0	0	0	0	0	0	0	0	0	0	0	0	0	0
IHU_PS_95_Pseudomonas_45466,Bacteria	Proteobacteria	Gammaproteobacteria	Pseudomonadales	Pseudomonadaceae	Pseudomonas	na	0	0	0	0	0	0	0	0	0	0	0	0	0	0	0	0	0	0	0	0	0	0	0	0	0	0	0	0	0	0	0	0	0	0	0	0	0	0	0	0	0	0	0
IHU_PS_95_Pseudomonas_47262,Bacteria	Proteobacteria	Gammaproteobacteria	Pseudomonadales	Pseudomonadaceae	Pseudomonas	na	0	0	0	0	0	0	0	0	0	0	0	0	0	0	0	0	0	0	0	0	0	0	0	0	0	0	0	0	0	0	0	0	0	0	0	0	0	0	0	0	0	0	0
IHU_PS_95_Psychrobacter_49503,Bacteria	Proteobacteria	Gammaproteobacteria	Pseudomonadales	Moraxellaceae	Psychrobacter	na	0	0	0	0	0	0	0	0	0	0	0	0	0	0	0	0	0	0	0	0	0	0	0	0	0	0	0	0	0	0	0	0	0	0	0	0	0	0	0	0	0	0	0
IHU_PS_95_Rothia_39534,Bacteria	Actinobacteria	Actinobacteria	Micrococcales	Micrococcaceae	Rothia	na	0	0	0	0	0	0	0	1	0	0	0	0	0	0	0	0	0	0	0	0	0	0	0	0	0	0	0	0	0	0	0	1	0	0	0	0	0	0	0	0	0	0	0
IHU_PS_95_Rothia_49368,Bacteria	Actinobacteria	Actinobacteria	Micrococcales	Micrococcaceae	Rothia	na	0	0	0	0	0	0	0	0	0	0	0	0	0	0	0	0	0	0	0	0	0	0	0	0	0	0	0	0	0	0	0	0	0	0	0	0	0	0	0	0	0	0	0
IHU_PS_95_Ruminococcus_2490,Bacteria	Firmicutes	Clostridia	Clostridiales	Ruminococcaceae	Ruminococcus	na	0	0	0	0	0	0	0	0	0	0	0	0	0	0	0	0	0	0	0	0	0	1	0	0	0	0	0	0	0	0	0	0	0	0	0	0	0	0	0	0	0	0	0
IHU_PS_95_Saccharimonas31_49599,CPR	Saccharibacteria	Saccharimonia	Saccharibacteriales	Saccharimonadaceae	Saccharimonas31	na	0	0	0	0	0	0	0	0	0	0	0	0	0	0	0	0	0	0	0	0	0	0	0	0	0	0	0	0	0	0	0	0	0	0	0	0	0	0	0	0	0	0	0
IHU_PS_95_Saccharimonas60_49212,CPR	Saccharibacteria	Saccharimonia	Saccharibacteriales	Saccharimonadaceae	Saccharimonas60	na	0	0	0	0	0	0	0	0	0	0	0	0	0	0	0	0	0	0	0	0	0	0	0	0	0	0	0	0	0	0	0	0	0	0	0	0	0	0	0	0	0	0	0
IHU_PS_95_Salana_47222,Bacteria	Actinobacteria	Actinobacteria	Micrococcales	Beutenbergiaceae	Salana	na	0	0	0	0	0	0	0	0	0	0	0	0	0	0	0	0	0	0	0	0	0	0	0	0	0	0	0	0	0	0	0	0	0	0	0	0	0	0	0	0	0	0	0
IHU_PS_95_Shigella_1425212,Bacteria	Proteobacteria	Gammaproteobacteria	Enterobacteriales	Enterobacteriaceae	Shigella	na	0	0	0	0	0	0	0	0	0	0	0	0	0	0	0	0	0	0	0	0	0	1	0	1	0	0	0	0	0	0	0	0	0	1	1	1	1	1	0	0	0	0	0
IHU_PS_95_Shigella_45218,Bacteria	Proteobacteria	Gammaproteobacteria	Enterobacteriales	Enterobacteriaceae	Shigella	na	0	0	0	0	0	0	0	0	0	0	0	0	0	0	0	0	0	0	0	0	0	0	0	0	0	0	0	0	0	0	0	0	0	0	0	0	0	0	0	0	0	0	0
IHU_PS_95_Staphylococcus_17930,Bacteria	Firmicutes	Bacilli	Bacillales	Staphylococcaceae	Staphylococcus	na	0	0	0	0	0	0	0	0	0	0	0	0	0	0	0	0	0	0	0	0	0	0	0	0	0	0	0	0	0	0	0	0	0	0	0	0	0	0	0	0	0	0	0
IHU_PS_95_Staphylococcus_45774,Bacteria	Firmicutes	Bacilli	Bacillales	Staphylococcaceae	Staphylococcus	na	0	0	0	0	0	0	0	0	0	0	0	0	0	0	0	0	0	0	0	0	0	0	0	0	0	0	0	0	0	0	0	0	0	0	0	0	0	0	0	0	0	0	0
IHU_PS_95_Staphylococcus_46472,Bacteria	Firmicutes	Bacilli	Bacillales	Staphylococcaceae	Staphylococcus	na	0	0	0	0	0	0	0	0	0	0	0	0	0	0	0	0	0	0	0	0	0	0	0	0	0	0	0	0	0	0	0	0	0	0	0	0	0	0	0	0	0	0	0
IHU_PS_95_Staphylococcus_49466,Bacteria	Firmicutes	Bacilli	Bacillales	Staphylococcaceae	Staphylococcus	na	0	0	0	0	0	0	0	0	0	0	0	0	0	0	0	0	0	0	0	0	0	0	0	0	0	0	0	0	0	0	0	0	0	0	0	0	0	0	0	0	0	0	0
IHU_PS_95_Stenotrophomonas_30833,Bacteria	Proteobacteria	Gammaproteobacteria	Lysobacteriales	Lysobacteraceae	Stenotrophomonas	na	0	0	0	0	0	0	0	0	0	0	0	0	0	0	0	0	0	0	0	0	0	0	0	0	0	0	0	0	0	0	0	0	0	0	0	0	0	0	0	0	0	0	0
IHU_PS_95_Streptobacillus_3423,Bacteria	Fusobacteria	Fusobacteriia	Fusobacteriales	Leptotrichiaceae	Streptobacillus	na	0	0	0	0	0	0	0	0	0	0	0	0	0	0	0	0	0	0	0	0	0	0	0	0	0	0	0	0	0	0	0	0	0	0	0	0	0	0	0	0	0	0	0
IHU_PS_95_Streptococcus_1196331,Bacteria	Firmicutes	Bacilli	Lactobacillales	Streptococcaceae	Streptococcus	na	0	0	0	0	0	0	0	0	0	0	0	0	0	0	0	0	0	0	0	0	0	0	0	0	0	0	0	0	0	0	0	0	0	0	0	0	0	0	0	0	0	0	0
IHU_PS_95_Streptococcus_280,Bacteria	Firmicutes	Bacilli	Lactobacillales	Streptococcaceae	Streptococcus	na	0	0	0	0	1	0	0	0	0	0	0	0	0	0	0	0	0	0	0	0	0	0	0	0	0	0	0	0	0	0	0	0	0	0	0	0	0	0	0	0	0	0	0
IHU_PS_95_Streptococcus_40765,Bacteria	Firmicutes	Bacilli	Lactobacillales	Streptococcaceae	Streptococcus	na	0	0	0	0	0	0	0	0	0	0	0	0	0	0	0	0	0	0	0	0	0	0	0	0	0	0	0	0	0	0	0	0	0	0	0	0	0	0	0	0	0	0	0
IHU_PS_95_Streptococcus_49088,Bacteria	Firmicutes	Bacilli	Lactobacillales	Streptococcaceae	Streptococcus	na	0	0	0	0	0	0	0	0	0	0	0	0	0	0	0	0	0	0	0	0	0	0	0	0	0	0	0	0	0	0	0	0	0	0	0	0	0	0	0	0	0	0	0
IHU_PS_95_Streptococcus_49278,Bacteria	Firmicutes	Bacilli	Lactobacillales	Streptococcaceae	Streptococcus	na	0	0	0	0	0	0	0	0	0	0	0	0	0	0	0	0	0	0	0	0	0	0	0	0	0	0	0	0	0	0	0	0	0	0	0	0	0	0	0	0	0	0	0
IHU_PS_95_Streptococcus_49378,Bacteria	Firmicutes	Bacilli	Lactobacillales	Streptococcaceae	Streptococcus	na	0	0	0	0	0	0	0	0	0	0	0	0	0	0	0	0	0	0	0	0	0	0	0	0	0	0	0	0	0	0	0	0	0	0	0	0	0	0	0	0	0	0	0
IHU_PS_95_Streptococcus_68574,Bacteria	Firmicutes	Bacilli	Lactobacillales	Streptococcaceae	Streptococcus	na	0	0	0	0	0	0	0	0	0	0	0	0	0	0	0	0	0	0	0	0	0	0	0	0	0	0	0	0	0	0	0	0	0	0	0	0	0	0	0	0	0	0	0
IHU_PS_95_Streptococcus_7066,Bacteria	Firmicutes	Bacilli	Lactobacillales	Streptococcaceae	Streptococcus	na	0	0	0	0	0	0	0	0	0	0	0	0	0	0	0	0	0	0	0	0	0	0	0	0	0	0	0	0	0	0	0	0	0	0	0	0	0	0	0	0	0	0	0
IHU_PS_95_Tumebacillus_17065,Bacteria	Firmicutes	Bacilli	Bacillales	Alicyclobacillaceae	Tumebacillus	na	0	0	0	0	0	0	1	0	0	0	0	0	0	0	0	0	0	0	0	0	0	0	0	0	0	0	0	0	0	0	0	0	0	0	0	0	0	0	0	0	0	0	0
IHU_PS_95_Undibacterium_18148,Bacteria	Proteobacteria	Betaproteobacteria	Burkholderiales	Oxalobacteraceae	Undibacterium	na	0	0	0	0	0	0	0	0	0	0	0	0	0	0	0	0	0	0	0	0	0	0	0	0	0	0	0	0	0	0	0	0	0	0	0	0	1	0	0	0	0	0	0
IHU_PS_95_Veillonella_64565,Bacteria	Firmicutes	Negativicutes	Veillonellales	Veillonellaceae	Veillonella	na	0	0	0	0	0	0	0	0	0	0	0	0	0	0	0	0	0	0	0	0	0	0	0	0	0	0	0	0	0	0	0	0	0	0	0	0	0	0	0	0	0	0	0
IHU_PS_95_Yersinia_45456,Bacteria	Proteobacteria	Gammaproteobacteria	Enterobacteriales	Yersiniaceae	Yersinia	na	0	0	0	0	0	0	0	0	0	0	0	0	0	0	0	0	0	0	0	0	0	0	0	0	0	0	0	0	0	0	0	0	0	0	0	0	0	0	0	0	0	0	0
IHU_PS_96_Abiotrophia_45335,Bacteria	Firmicutes	Bacilli	Lactobacillales	Aerococcaceae	Abiotrophia	na	0	0	0	0	0	0	0	0	0	0	0	0	0	0	0	0	0	0	0	0	0	0	0	0	0	0	0	0	0	0	0	0	0	0	0	0	0	0	0	0	0	0	0
IHU_PS_96_Achromobacter_39633,Bacteria	Proteobacteria	Betaproteobacteria	Burkholderiales	Alcaligenaceae	Achromobacter	na	0	0	0	0	0	0	0	0	0	0	0	0	0	0	0	0	0	0	0	0	0	1	0	0	0	0	0	0	0	0	0	0	0	1	1	1	1	1	0	0	0	0	0
IHU_PS_96_Achromobacter_57496,Bacteria	Proteobacteria	Betaproteobacteria	Burkholderiales	Alcaligenaceae	Achromobacter	na	0	0	0	0	0	0	0	0	0	0	0	0	0	0	0	0	0	0	0	0	0	0	0	0	0	0	0	0	0	0	0	0	0	0	0	0	0	0	0	0	0	0	0
IHU_PS_96_Acinetobacter_17450,Bacteria	Proteobacteria	Gammaproteobacteria	Pseudomonadales	Moraxellaceae	Acinetobacter	na	0	0	0	0	0	0	0	0	0	0	0	0	0	0	0	0	0	0	0	0	0	0	0	0	0	0	0	0	0	0	0	0	0	0	0	0	0	0	0	0	0	0	0
IHU_PS_96_Acinetobacter_17915,Bacteria	Proteobacteria	Gammaproteobacteria	Pseudomonadales	Moraxellaceae	Acinetobacter	na	0	0	0	0	0	0	0	0	0	0	0	0	0	0	0	0	0	0	0	0	0	0	0	0	0	0	0	0	0	0	0	0	0	0	0	0	0	0	0	0	0	0	0
IHU_PS_96_Acinetobacter_23342,Bacteria	Proteobacteria	Gammaproteobacteria	Pseudomonadales	Moraxellaceae	Acinetobacter	na	0	0	0	0	0	0	0	0	0	0	0	0	0	0	0	0	0	0	0	0	0	0	0	0	0	0	0	0	0	0	0	0	0	0	0	0	0	0	0	0	0	0	0
IHU_PS_96_Acinetobacter_3697,Bacteria	Proteobacteria	Gammaproteobacteria	Pseudomonadales	Moraxellaceae	Acinetobacter	na	0	0	0	0	0	0	0	0	0	0	0	0	0	0	0	0	0	0	0	0	0	0	0	0	0	0	0	0	0	0	0	0	0	0	0	0	0	1	0	0	0	0	0
IHU_PS_96_Acinetobacter_45361,Bacteria	Proteobacteria	Gammaproteobacteria	Pseudomonadales	Moraxellaceae	Acinetobacter	na	0	0	0	0	0	0	0	0	0	0	0	0	0	0	0	0	0	0	0	0	0	0	0	0	0	0	0	0	0	0	0	0	0	0	0	0	0	0	0	0	0	0	0
IHU_PS_96_Acinetobacter_46041,Bacteria	Proteobacteria	Gammaproteobacteria	Pseudomonadales	Moraxellaceae	Acinetobacter	na	0	0	0	0	0	0	0	0	0	0	0	0	0	0	0	0	0	0	0	0	0	0	0	0	0	0	0	0	0	0	0	0	0	0	0	0	0	0	0	0	0	0	0
IHU_PS_96_Acinetobacter_47271,Bacteria	Proteobacteria	Gammaproteobacteria	Pseudomonadales	Moraxellaceae	Acinetobacter	na	0	0	0	0	0	0	0	0	0	0	0	0	0	0	0	0	0	0	0	0	0	0	0	0	0	0	0	0	0	0	0	0	0	0	0	0	0	0	0	0	0	0	0
IHU_PS_96_Acinetobacter_47416,Bacteria	Proteobacteria	Gammaproteobacteria	Pseudomonadales	Moraxellaceae	Acinetobacter	na	0	0	0	0	0	0	0	0	0	0	0	0	0	0	0	0	0	0	0	0	0	0	0	0	0	0	0	0	0	0	0	0	0	0	0	0	0	0	0	0	0	0	0
IHU_PS_96_Acinetobacter_49534,Bacteria	Proteobacteria	Gammaproteobacteria	Pseudomonadales	Moraxellaceae	Acinetobacter	na	0	0	0	0	0	0	0	0	0	0	0	0	0	0	0	0	0	0	0	0	0	0	0	0	0	0	0	0	0	0	0	0	0	0	0	0	0	0	0	0	0	0	0
IHU_PS_96_Actinobacillus_73050,Bacteria	Proteobacteria	Gammaproteobacteria	Pasteurellales	Pasteurellaceae	Actinobacillus	na	0	0	0	0	0	0	0	0	0	0	0	0	0	0	0	0	0	0	0	0	0	0	0	0	1	1	0	0	0	0	0	0	0	0	0	0	0	0	0	0	0	0	0
IHU_PS_96_Actinomyces_1517701,Bacteria	Actinobacteria	Actinobacteria	Actinomycetales	Actinomycetaceae	Actinomyces	na	0	0	0	0	0	0	0	0	0	0	0	0	0	0	0	0	0	0	0	0	0	0	0	0	0	0	0	0	0	0	0	0	0	0	0	0	0	0	0	0	0	0	0
IHU_PS_96_Actinomyces_256156,Bacteria	Actinobacteria	Actinobacteria	Actinomycetales	Actinomycetaceae	Actinomyces	na	0	0	0	0	0	0	0	0	0	0	0	0	0	0	0	0	0	0	0	0	0	0	0	0	0	0	0	0	0	0	0	0	0	0	0	0	0	0	0	0	0	0	0
IHU_PS_96_Actinomyces_47456,Bacteria	Actinobacteria	Actinomycetales	Actinomycineae	Actinomycetaceae	Actinomyces	na	0	0	0	0	0	0	0	0	0	0	0	0	0	0	0	0	0	0	0	0	0	0	0	0	0	0	0	0	0	0	0	0	0	0	0	0	0	0	0	0	0	0	0
IHU_PS_96_Aeromonas_1502633,Bacteria	Proteobacteria	Gammaproteobacteria	Aeromonadales	Aeromonadaceae	Aeromonas	na	0	0	0	0	0	0	0	0	0	0	0	0	0	0	0	0	0	0	0	0	0	0	0	0	0	0	0	0	0	0	0	0	0	0	0	0	0	0	0	0	0	0	0
IHU_PS_96_Aeromonas_45185,Bacteria	Proteobacteria	Gammaproteobacteria	Aeromonadales	Aeromonadaceae	Aeromonas	na	0	0	0	0	0	0	0	0	0	0	0	0	0	0	0	0	0	0	0	0	0	0	0	0	0	0	0	0	0	0	0	0	0	0	0	0	0	0	0	0	0	0	0
IHU_PS_96_Aeromonas_45546,Bacteria	Proteobacteria	Gammaproteobacteria	Aeromonadales	Aeromonadaceae	Aeromonas	na	0	0	0	0	0	0	0	0	0	0	0	0	0	0	0	0	0	0	0	0	0	0	0	0	0	0	0	0	0	0	0	0	0	0	0	0	0	0	0	0	0	0	0
IHU_PS_96_Afipia_49008,Bacteria	Proteobacteria	Alphaproteobacteria	Rhizobiales	Bradyrhizobiaceae	Afipia	na	0	0	0	0	0	0	0	0	0	0	0	0	0	0	0	0	0	0	0	0	0	0	0	0	0	0	0	0	0	0	0	0	0	0	0	0	0	0	0	0	0	0	0
IHU_PS_96_Algoriphagus_46167,Bacteria	Bacteroidetes	Cytophagia	Cytophagales	Cyclobacteriaceae	Algoriphagus	na	0	0	0	0	0	0	0	0	0	0	0	0	0	0	0	0	0	0	0	0	0	0	0	0	0	0	0	0	0	0	0	0	0	0	0	0	0	0	0	0	0	0	0
IHU_PS_96_Alkanindiges_19049,Bacteria	Proteobacteria	Gammaproteobacteria	Pseudomonadales	Moraxellaceae	Alkanindiges	na	0	0	0	0	0	0	0	0	0	0	0	0	0	0	0	0	0	0	0	0	0	0	0	0	0	0	0	0	0	0	0	0	0	0	0	0	0	0	0	0	0	0	0
IHU_PS_96_Atopobium_50425,Bacteria	Actinobacteria	Coriobacteriia	Coriobacteriales	Coriobacteriaceae	Atopobium	na	0	0	0	0	0	0	0	0	0	0	0	0	0	0	0	0	0	0	0	0	0	0	0	0	0	0	0	0	0	0	0	0	0	0	0	0	0	0	0	0	0	0	0
IHU_PS_96_Atopostipes_188656,Bacteria	Firmicutes	Bacilli	Lactobacillales	Carnobacteriaceae	Atopostipes	na	0	0	0	0	0	0	0	0	0	0	0	0	0	0	0	0	0	0	0	0	0	0	0	0	0	0	0	0	0	0	0	0	0	0	0	0	0	0	0	0	0	0	0
IHU_PS_96_Atribacter3_45265,CPR	Atribacteria	Atrabacteria	Atribacteriales3	Atribacteriaceae3	Atribacter3	na	0	0	0	0	0	0	1	1	0	0	0	0	0	0	0	0	0	0	0	0	1	1	0	0	0	0	0	0	0	0	0	0	0	0	0	0	0	0	0	0	0	0	0
IHU_PS_96_Bacillus_4234,Bacteria	Firmicutes	Bacilli	Bacillales	Bacillaceae	Bacillus	na	0	0	0	0	0	0	0	0	0	0	0	0	0	0	0	0	0	0	0	0	0	0	0	0	0	0	0	0	0	0	0	0	0	0	0	0	0	0	0	0	0	0	0
IHU_PS_96_Bacillus_45396,Bacteria	Firmicutes	Bacilli	Bacillales	Bacillaceae	Bacillus	na	0	0	0	0	0	0	0	0	0	0	0	0	0	0	0	0	0	0	0	0	1	1	0	1	0	0	0	0	0	0	0	0	0	0	0	0	0	0	0	0	0	0	0
IHU_PS_96_Bacillus_46318,Bacteria	Firmicutes	Bacilli	Bacillales	Bacillaceae	Bacillus	na	0	0	0	0	0	0	0	0	0	0	0	0	0	0	0	0	0	0	0	0	0	0	0	0	0	0	0	0	0	0	0	0	0	0	0	0	0	0	0	0	0	0	0
IHU_PS_96_Bacillus_49076,Bacteria	Firmicutes	Bacilli	Bacillales	Bacillaceae	Bacillus	na	0	0	0	0	0	0	0	0	0	0	0	0	0	0	0	0	0	0	0	0	0	0	0	0	0	0	0	0	0	0	0	0	0	0	0	0	0	0	0	0	0	0	0
IHU_PS_96_Bacillus_49211,Bacteria	Firmicutes	Bacilli	Bacillales	Bacillaceae	Bacillus	na	0	0	0	0	0	0	0	0	0	0	0	0	0	0	0	0	0	0	0	0	0	0	0	0	0	0	0	0	0	0	0	0	0	0	0	0	0	0	0	0	0	0	0
IHU_PS_96_Bacillus_49529,Bacteria	Firmicutes	Bacilli	Bacillales	Bacillaceae	Bacillus	na	0	0	0	0	0	0	0	0	0	0	0	0	0	0	0	0	0	0	0	0	0	0	0	0	0	0	0	0	0	0	0	0	0	0	0	0	0	0	0	0	0	0	0
IHU_PS_96_Bacteroides_131422,Bacteria	Bacteroidetes	Bacteroidia	Bacteroidales	Bacteroidaceae	Bacteroides	na	0	0	0	0	0	0	0	0	0	0	0	0	0	0	0	0	0	0	0	0	0	0	0	0	0	0	0	0	0	0	0	0	0	0	0	0	0	0	0	0	0	0	0
IHU_PS_96_Bacteroides_69575,Bacteria	Bacteroidetes	Bacteroidia	Bacteroidales	Bacteroidaceae	Bacteroides	na	0	0	0	0	0	0	0	0	0	0	0	0	0	0	0	0	0	0	0	0	0	0	0	0	0	0	0	0	0	0	0	0	0	0	0	0	0	0	0	0	0	0	0
IHU_PS_96_Beduinella_2492,Bacteria	Firmicutes	Clostridia	Clostridiales	Christensenellaceae	Beduinella	na	0	0	0	0	0	0	0	0	0	0	0	0	0	0	0	0	0	0	0	0	0	0	0	0	0	0	0	0	0	0	0	0	0	0	0	0	0	0	0	1	0	0	0
IHU_PS_96_Citrobacter_40003,Bacteria	Proteobacteria	Gammaproteobacteria	Enterobacteriales	Enterobacteriaceae	Citrobacter	na	0	0	0	0	0	0	0	0	0	0	0	0	0	0	0	0	0	0	0	0	0	0	0	0	0	0	0	0	0	0	0	0	0	0	0	0	0	0	0	0	0	0	0
IHU_PS_96_Clostridioides_49351,Bacteria	Firmicutes	Clostridia	Clostridiales	Clostridiaceae	Clostridioides	na	0	0	0	0	0	0	0	0	0	0	0	0	0	0	0	0	0	0	0	0	0	0	0	0	0	0	0	0	0	0	0	0	0	0	0	0	0	0	0	0	0	0	0
IHU_PS_96_Clostridium_24231,Bacteria	Firmicutes	Clostridia	Clostridiales	Clostridiaceae	Clostridium	na	0	0	0	0	0	0	0	0	0	0	0	0	0	0	0	0	0	0	0	0	0	0	0	0	0	0	0	0	0	0	0	0	0	0	0	0	0	0	0	0	0	0	0
IHU_PS_96_Clostridium_35713,Bacteria	Firmicutes	Clostridia	Clostridiales	Clostridiaceae	Clostridium	na	0	0	0	1	0	1	1	1	0	0	0	0	0	1	0	1	0	0	0	0	0	1	0	1	1	1	0	1	0	0	0	1	0	0	0	1	1	0	1	0	0	1	0
IHU_PS_96_Clostridium_49602,Bacteria	Firmicutes	Clostridia	Clostridiales	Clostridiaceae	Clostridium	na	0	0	0	0	0	0	0	0	0	0	0	0	0	0	0	0	0	0	0	0	0	0	0	0	0	0	0	0	0	0	0	0	0	0	0	0	0	0	0	0	0	0	0
IHU_PS_96_Corynebacterium_17910,Bacteria	Actinobacteria	Actinomycetales	Corynebacterineae	Corynebacteriaceae	Corynebacterium	na	0	0	0	0	0	0	0	0	0	0	0	0	0	0	0	0	0	0	0	0	0	0	0	0	0	0	0	0	0	0	0	0	0	0	0	0	0	0	0	0	0	0	0
IHU_PS_96_Corynebacterium_18308,Bacteria	Actinobacteria	Actinomycetales	Corynebacterineae	Corynebacteriaceae	Corynebacterium	na	0	0	0	0	0	0	0	0	0	0	0	0	0	0	0	0	0	0	0	0	0	0	0	0	0	0	0	0	0	0	0	0	0	0	0	0	0	0	0	0	0	0	0
IHU_PS_96_Corynebacterium_3396,Bacteria	Actinobacteria	Actinomycetales	Corynebacterineae	Corynebacteriaceae	Corynebacterium	na	0	0	0	0	0	0	0	0	0	0	0	0	0	0	0	0	0	0	0	0	0	0	0	0	0	0	0	1	0	0	0	0	0	0	0	0	0	0	0	0	0	0	0
IHU_PS_96_Corynebacterium_36438,Bacteria	Actinobacteria	Actinobacteria	Corynebacteriales	Corynebacteriaceae	Corynebacterium	na	0	0	0	0	0	0	0	0	0	0	0	0	0	0	0	0	0	0	0	0	0	0	0	0	0	0	0	0	0	0	0	0	0	0	0	0	0	0	0	0	0	0	0
IHU_PS_96_Corynebacterium_45229,Bacteria	Actinobacteria	Actinomycetales	Corynebacterineae	Corynebacteriaceae	Corynebacterium	na	0	0	0	0	0	0	1	0	0	0	0	0	0	0	0	0	0	0	0	0	0	0	0	0	0	0	0	0	0	0	0	0	0	0	0	0	0	0	0	0	0	0	0
IHU_PS_96_Corynebacterium_45295,Bacteria	Actinobacteria	Actinomycetales	Corynebacterineae	Corynebacteriaceae	Corynebacterium	na	0	0	0	0	0	0	0	0	0	0	0	0	0	0	0	0	0	0	0	0	0	0	0	0	0	0	0	0	0	0	0	0	0	0	0	0	0	0	0	0	0	0	0
IHU_PS_96_Corynebacterium_45494,Bacteria	Actinobacteria	Actinobacteria	Corynebacteriales	Corynebacteriaceae	Corynebacterium	na	0	0	0	0	0	0	0	0	0	0	0	0	0	0	0	0	0	0	0	0	0	0	0	0	0	0	0	0	0	0	0	0	0	0	0	0	0	0	0	0	0	0	0
IHU_PS_96_Corynebacterium_45585,Bacteria	Actinobacteria	Actinomycetales	Corynebacterineae	Corynebacteriaceae	Corynebacterium	na	0	0	0	0	0	0	0	0	0	0	0	0	0	0	0	0	0	1	0	0	0	0	0	0	0	0	0	0	0	0	0	0	0	0	0	0	0	0	0	0	0	0	0
IHU_PS_96_Corynebacterium_49224,Bacteria	Actinobacteria	Actinomycetales	Corynebacterineae	Corynebacteriaceae	Corynebacterium	na	0	0	0	0	0	0	0	0	0	0	0	0	0	0	0	0	0	0	0	0	0	0	0	0	0	0	0	0	0	0	0	0	0	0	0	0	0	0	0	0	0	0	0
IHU_PS_96_Corynebacterium_49294,Bacteria	Actinobacteria	Actinomycetales	Corynebacterineae	Corynebacteriaceae	Corynebacterium	na	0	0	0	0	0	0	0	0	0	0	0	0	0	0	0	0	0	0	0	0	0	0	0	0	0	0	0	0	0	0	0	0	0	0	0	0	0	0	0	0	0	0	0
IHU_PS_96_Corynebacterium_49362,Bacteria	Actinobacteria	Actinobacteria	Corynebacteriales	Corynebacteriaceae	Corynebacterium	na	0	0	0	0	0	0	0	0	0	0	0	0	0	0	0	0	0	0	0	0	0	0	0	0	0	0	0	0	0	0	0	0	0	0	0	0	0	0	0	0	0	0	0
IHU_PS_96_Corynebacterium_49463,Bacteria	Actinobacteria	Actinomycetales	Corynebacterineae	Corynebacteriaceae	Corynebacterium	na	0	0	0	0	0	0	0	0	0	0	0	0	0	0	0	0	0	0	0	0	0	0	0	0	0	0	0	0	0	0	0	0	0	0	0	0	0	0	0	0	0	0	0
IHU_PS_96_Cutibacterium_139,Bacteria	Actinobacteria	Actinobacteria	Propionibacteriales	Propionibacteriaceae	Cutibacterium	na	0	0	0	0	0	0	0	0	0	0	0	0	0	0	0	0	0	0	0	0	0	0	0	0	0	0	0	0	0	0	0	0	0	0	0	0	1	0	0	0	0	0	0
IHU_PS_96_Cutibacterium_210,Bacteria	Actinobacteria	Actinomycetales	Propionibacterineae	Propionibacteriaceae	Cutibacterium	na	0	0	0	0	0	0	0	0	0	0	0	0	0	0	0	0	0	1	0	0	0	0	0	0	0	0	0	0	0	0	0	0	0	0	0	0	0	0	0	0	0	0	0
IHU_PS_96_Cutibacterium_6788,Bacteria	Actinobacteria	Actinobacteria	Propionibacteriales	Propionibacteriaceae	Cutibacterium	na	0	0	0	0	0	0	0	0	0	0	0	0	0	0	0	0	0	0	0	0	0	1	0	0	0	0	0	0	0	0	0	0	0	0	0	0	0	0	0	0	0	0	0
IHU_PS_96_Deinococcus_49263,Bacteria	Deinococcus-Thermus	Deinococci	Deinococcales	Deinococcaceae	Deinococcus	na	0	0	0	0	0	0	0	0	0	0	0	0	0	0	0	0	0	0	0	0	0	0	0	0	0	0	0	0	0	0	0	0	0	0	0	0	0	0	0	0	0	0	0
IHU_PS_96_Desulfobulbus_49251,Bacteria	Proteobacteria	Deltaproteobacteria	Desulfobacterales	Desulfobulbaceae	Desulfobulbus	na	0	0	0	0	0	0	0	0	0	0	0	0	0	0	0	0	0	0	0	0	0	0	0	0	0	0	0	0	0	0	0	0	0	0	0	0	0	0	0	0	0	0	0
IHU_PS_96_Dolosigranulum_45236,Bacteria	Firmicutes	Bacilli	Lactobacillales	Carnobacteriaceae	Dolosigranulum	na	0	0	0	0	0	0	0	0	0	0	0	0	0	0	0	0	0	0	0	0	0	0	0	0	0	0	0	0	0	0	0	0	0	0	0	0	0	0	0	0	0	0	0
IHU_PS_96_Dolosigranulum_45535,Bacteria	Firmicutes	Bacilli	Lactobacillales	Carnobacteriaceae	Dolosigranulum	na	0	0	0	0	0	0	0	0	0	0	0	0	0	0	0	0	0	0	0	0	0	0	0	0	0	0	0	0	0	0	0	0	0	0	0	0	0	0	0	0	0	0	0
IHU_PS_96_Dolosigranulum_49469,Bacteria	Firmicutes	Bacilli	Lactobacillales	Carnobacteriaceae	Dolosigranulum	na	0	0	0	0	0	0	0	0	0	0	0	0	0	0	0	0	0	0	0	0	0	0	0	0	0	0	0	0	0	0	0	0	0	0	0	0	0	0	0	0	0	0	0
IHU_PS_96_Dorea_35110,Bacteria	Firmicutes	Clostridia	Clostridiales	Lachnospiraceae	Dorea	na	0	0	0	0	0	0	0	0	0	0	0	0	0	0	0	0	0	0	0	0	0	0	0	0	0	0	0	0	0	0	0	0	0	1	0	0	0	0	0	0	0	0	0
IHU_PS_96_Enhydrobacter_1488935,Bacteria	Proteobacteria	Gammaproteobacteria	Pseudomonadales	Moraxellaceae	Enhydrobacter	na	0	0	0	0	0	0	0	0	0	0	0	0	0	0	0	0	0	0	0	0	0	0	0	0	0	0	0	0	0	0	0	0	0	0	0	0	0	0	0	0	0	0	0
IHU_PS_96_Enhydrobacter_17431,Bacteria	Proteobacteria	Gammaproteobacteria	Pseudomonadales	Moraxellaceae	Enhydrobacter	na	0	0	0	0	0	0	0	0	0	0	0	0	0	0	0	0	0	0	0	0	0	0	0	0	0	0	0	0	0	0	0	0	0	0	0	0	0	0	0	0	0	0	0
IHU_PS_96_Enhydrobacter_18654,Bacteria	Proteobacteria	Gammaproteobacteria	Pseudomonadales	Moraxellaceae	Enhydrobacter	na	0	0	0	0	0	0	0	0	0	0	0	0	0	0	0	0	0	0	0	0	0	0	0	0	0	0	0	0	0	0	0	0	0	0	0	0	0	0	0	0	0	0	0
IHU_PS_96_Enhydrobacter_27833,Bacteria	Proteobacteria	Gammaproteobacteria	Pseudomonadales	Moraxellaceae	Enhydrobacter	na	0	0	0	0	0	0	0	0	0	0	0	0	0	0	0	0	0	0	0	0	0	0	0	0	0	0	0	0	0	0	0	0	0	0	0	0	0	0	0	0	0	0	0
IHU_PS_96_Enhydrobacter_31848,Bacteria	Proteobacteria	Gammaproteobacteria	Pseudomonadales	Moraxellaceae	Enhydrobacter	na	0	0	0	0	0	0	0	0	0	0	0	0	0	0	0	0	0	0	0	0	0	0	0	0	0	0	0	0	0	0	0	0	0	0	0	0	0	0	0	0	0	1	0
IHU_PS_96_Enterobacter_1530146,Bacteria	Proteobacteria	Gammaproteobacteria	Enterobacteriales	Enterobacteriaceae	Enterobacter	na	0	0	0	0	0	0	0	0	0	0	0	0	0	0	0	0	0	0	0	0	0	0	0	0	0	0	0	0	0	0	0	0	0	0	0	0	0	0	0	0	0	0	0
IHU_PS_96_Enterobacter_29381,Bacteria	Proteobacteria	Gammaproteobacteria	Enterobacteriales	Enterobacteriaceae	Enterobacter	na	0	0	0	0	0	0	0	0	0	0	0	0	0	0	0	0	0	0	0	0	0	0	0	0	0	0	0	0	0	0	0	0	0	0	0	0	0	0	0	0	0	0	0
IHU_PS_96_Enterobacter_47033,Bacteria	Proteobacteria	Gammaproteobacteria	Enterobacteriales	Enterobacteriaceae	Enterobacter	na	0	0	0	0	0	0	0	0	0	0	0	0	0	0	0	0	0	0	0	0	0	0	0	0	0	0	0	0	0	0	0	0	0	0	0	0	0	0	0	0	0	0	0
IHU_PS_96_Enterococcus_2524,Bacteria	Firmicutes	Bacilli	Lactobacillales	Enterococcaceae	Enterococcus	na	0	0	0	0	1	0	1	1	0	0	0	0	0	0	0	0	0	0	0	0	0	0	0	0	0	0	0	0	0	0	0	0	0	0	0	0	0	0	0	0	0	0	0
IHU_PS_96_Enterococcus_49543,Bacteria	Firmicutes	Bacilli	Lactobacillales	Enterococcaceae	Enterococcus	na	0	0	0	0	0	0	0	0	0	0	0	0	0	0	0	0	0	0	0	0	0	0	0	0	0	0	0	0	0	0	0	0	0	0	0	0	0	0	0	0	0	0	0
IHU_PS_96_Escherichia_47530,Bacteria	Proteobacteria	Gammaproteobacteria	Enterobacteriales	Enterobacteriaceae	Escherichia	na	0	0	0	0	0	0	0	0	0	0	0	0	0	0	0	0	0	0	0	0	0	0	0	0	0	0	0	0	0	0	0	0	0	0	0	0	0	0	0	0	0	0	0
IHU_PS_96_Flavobacterium_20650,Bacteria	Bacteroidetes	Flavobacteriia	Flavobacteriales	Flavobacteriaceae	Flavobacterium	na	0	0	0	0	0	0	0	0	0	0	0	0	0	0	0	0	0	0	0	0	0	0	0	0	0	0	0	0	0	0	0	0	0	0	0	0	0	0	0	0	0	0	0
IHU_PS_96_Flavobacterium_49233,Bacteria	Bacteroidetes	Flavobacteriia	Flavobacteriales	Flavobacteriaceae	Flavobacterium	na	0	0	0	0	0	0	0	0	0	0	0	0	0	0	0	0	0	0	0	0	0	0	0	0	0	0	0	0	0	0	0	0	0	0	0	0	0	0	0	0	0	0	0
IHU_PS_96_Gaiella_49250,Bacteria	Actinobacteria	Rubrobacteridae	Gaiellales	Gaiellaceae	Gaiella	na	0	0	0	0	0	0	0	0	0	0	0	0	0	0	0	0	0	0	0	0	0	0	0	0	0	0	0	0	0	0	0	0	0	0	0	0	0	0	0	0	0	0	0
IHU_PS_96_Gemella_1541970,Bacteria	Firmicutes	Bacilli	Bacillales	Family_XI	Gemella	na	0	0	0	0	0	0	0	0	0	0	0	0	0	0	0	0	0	0	0	0	0	0	0	0	0	0	0	0	0	0	0	0	0	0	0	0	0	0	0	0	0	0	0
IHU_PS_96_Gemella_45207,Bacteria	Firmicutes	Bacilli	Bacillales	Family_XI	Gemella	na	0	0	0	0	0	0	0	0	0	0	0	0	0	0	0	0	0	0	0	0	0	0	0	0	0	0	0	0	0	0	0	0	0	0	0	0	0	0	0	0	0	0	0
IHU_PS_96_Gemella_45478,Bacteria	Firmicutes	Bacilli	Bacillales	Family_XI	Gemella	na	0	0	0	0	0	0	0	0	0	0	0	0	0	0	0	0	0	0	0	0	0	0	0	0	0	0	1	0	0	0	0	0	0	0	0	0	0	0	0	0	0	0	0
IHU_PS_96_Gemella_45565,Bacteria	Firmicutes	Bacilli	Bacillales	Family_XI	Gemella	na	0	0	0	0	0	0	0	0	0	0	0	0	0	0	0	0	0	0	0	0	0	0	0	0	0	0	0	0	0	0	0	0	0	0	0	0	0	0	0	0	0	0	0
IHU_PS_96_Gemella_49270,Bacteria	Firmicutes	Bacilli	Bacillales	Family_XI	Gemella	na	0	0	0	0	0	0	0	0	0	0	0	0	0	0	0	0	0	0	0	0	0	0	0	0	0	0	0	0	0	0	0	0	0	0	0	0	0	0	0	0	0	0	0
IHU_PS_96_Gemella_49412,Bacteria	Firmicutes	Bacilli	Bacillales	Family_XI	Gemella	na	0	0	0	0	0	0	0	0	0	0	0	0	0	0	0	0	0	0	0	0	0	0	0	0	0	0	0	0	0	0	0	0	0	0	0	0	0	0	0	0	0	0	0
IHU_PS_96_Gemella_61578,Bacteria	Firmicutes	Bacilli	Bacillales	Family_XI	Gemella	na	0	0	0	0	0	0	0	0	0	0	0	0	0	0	0	0	0	0	0	0	0	0	0	0	1	0	0	0	0	0	0	0	0	0	0	0	0	0	0	0	0	0	0
IHU_PS_96_Gemella_69421,Bacteria	Firmicutes	Bacilli	Bacillales	Family_XI	Gemella	na	0	0	0	0	0	0	0	1	0	0	0	0	0	0	0	0	0	0	0	0	0	0	0	0	0	0	0	0	0	0	0	0	0	0	0	0	0	0	0	0	0	0	0
IHU_PS_96_Gemella_7047,Bacteria	Firmicutes	Bacilli	Bacillales	Family_XI	Gemella	na	0	0	0	0	0	0	0	0	0	0	0	0	0	0	0	0	0	0	0	0	0	0	0	0	0	0	0	0	0	0	0	0	0	0	0	0	0	0	0	0	0	0	0
IHU_PS_96_Granulicatella_49150,Bacteria	Firmicutes	Bacilli	Lactobacillales	Carnobacteriaceae	Granulicatella	na	0	0	0	0	0	0	0	0	0	0	0	0	0	0	0	0	0	0	0	0	0	0	0	0	0	0	0	0	0	0	0	0	0	0	0	0	0	0	0	0	0	0	0
IHU_PS_96_Granulicatella_49650,Bacteria	Firmicutes	Bacilli	Lactobacillales	Carnobacteriaceae	Granulicatella	na	0	0	0	0	0	0	0	0	0	0	0	0	0	0	0	0	0	0	0	0	0	0	0	0	0	0	0	0	0	0	0	0	0	0	0	0	0	0	0	0	0	0	0
IHU_PS_96_Haemophilus_45404,Bacteria	Proteobacteria	Gammaproteobacteria	Pasteurellales	Pasteurellaceae	Haemophilus	na	0	0	0	0	0	0	0	0	0	0	0	0	0	0	0	0	0	0	0	0	0	0	0	0	0	0	0	0	0	0	0	0	0	0	0	0	0	0	0	0	0	0	0
IHU_PS_96_Haemophilus_45879,Bacteria	Proteobacteria	Gammaproteobacteria	Pasteurellales	Pasteurellaceae	Haemophilus	na	0	0	0	0	0	0	0	0	0	0	0	0	0	0	0	0	0	0	0	0	0	0	0	0	0	0	0	0	0	0	0	0	0	0	0	0	0	0	0	0	0	0	0
IHU_PS_96_Klebsiella_1536699,Bacteria	Proteobacteria	Gammaproteobacteria	Enterobacteriales	Enterobacteriaceae	Klebsiella	na	0	0	0	0	0	0	0	0	0	0	0	1	0	0	0	0	0	0	0	0	0	0	0	0	0	0	0	0	0	0	0	0	0	0	0	0	0	0	0	0	0	0	0
IHU_PS_96_Klebsiella_45521,Bacteria	Proteobacteria	Gammaproteobacteria	Enterobacteriales	Enterobacteriaceae	Klebsiella	na	0	0	0	0	0	0	0	0	0	0	0	0	0	0	0	0	0	0	0	0	0	0	0	0	0	0	0	0	0	1	0	0	0	0	0	0	0	0	0	0	0	0	0
IHU_PS_96_Klebsiella_47641,Bacteria	Proteobacteria	Gammaproteobacteria	Enterobacteriales	Enterobacteriaceae	Klebsiella	na	0	0	0	0	1	0	0	0	0	0	0	1	0	0	0	0	0	0	0	0	0	0	0	0	0	0	0	0	0	1	0	0	0	0	0	0	0	0	0	1	0	0	0
IHU_PS_96_Lactobacillus_214573,Bacteria	Firmicutes	Bacilli	Lactobacillales	Lactobacillaceae	Lactobacillus	na	0	0	0	0	0	0	0	0	0	0	0	0	0	0	0	0	0	0	0	0	0	0	0	0	0	0	0	0	0	0	0	0	0	0	0	0	0	0	0	0	0	0	0
IHU_PS_96_Lactobacillus_45439,Bacteria	Firmicutes	Bacilli	Lactobacillales	Lactobacillaceae	Lactobacillus	na	0	0	0	0	0	0	0	0	0	0	0	0	0	0	0	0	0	0	0	0	0	0	0	0	0	0	0	0	0	0	0	0	0	0	0	0	0	0	0	0	0	0	0
IHU_PS_96_Lactobacillus_49138,Bacteria	Firmicutes	Bacilli	Lactobacillales	Lactobacillaceae	Lactobacillus	na	0	0	0	0	0	0	0	0	0	0	0	0	0	0	0	0	0	0	0	0	0	0	0	0	0	0	0	0	0	0	0	0	0	0	0	0	0	0	0	0	0	0	0
IHU_PS_96_Lawsonella_18161,Bacteria	Actinobacteria	Actinobacteria	Actinomycetales	Unclassified_Corynebacterineae	Lawsonella	na	0	0	0	0	0	0	0	0	0	0	0	0	0	0	0	0	0	0	0	0	0	0	0	0	0	0	0	0	0	0	0	0	0	0	0	0	0	0	0	0	0	0	0
IHU_PS_96_Lawsonella_49106,Bacteria	Actinobacteria	Actinobacteria	Actinomycetales	Unclassified_Corynebacterineae	Lawsonella	na	0	0	0	0	0	0	0	0	0	0	0	0	0	0	0	0	0	0	0	0	0	0	0	0	0	0	0	0	0	0	0	0	0	0	0	0	0	0	0	0	0	0	0
IHU_PS_96_Lawsonella_49131,Bacteria	Actinobacteria	Actinobacteria	Actinomycetales	Unclassified_Corynebacterineae	Lawsonella	na	0	0	0	0	0	0	0	0	0	0	0	0	0	0	0	0	0	0	0	0	0	0	0	0	0	0	0	0	0	0	0	0	0	0	0	0	0	0	0	0	0	0	0
IHU_PS_96_Leptotrichia_51871,Bacteria	Fusobacteria	Fusobacteriia	Fusobacteriales	Leptotrichiaceae	Leptotrichia	na	0	0	0	0	0	0	0	0	0	0	0	0	0	0	0	0	0	0	0	0	0	0	0	0	0	0	0	0	0	0	0	0	0	1	0	0	0	0	0	0	0	0	0
IHU_PS_96_Listeria_45158,Bacteria	Firmicutes	Bacilli	Bacillales	Listeriaceae	Listeria	na	0	0	0	0	0	0	0	0	0	0	0	0	0	0	0	0	0	0	0	0	0	0	0	0	0	0	0	0	0	0	0	0	0	0	0	0	0	0	0	0	0	0	0
IHU_PS_96_Listeria_45239,Bacteria	Firmicutes	Bacilli	Bacillales	Listeriaceae	Listeria	na	0	0	0	0	0	0	0	0	0	0	0	0	0	0	0	0	0	0	0	0	0	0	0	0	0	0	0	0	0	0	0	0	0	0	0	0	0	0	0	0	0	0	0
IHU_PS_96_Listeria_45249,Bacteria	Firmicutes	Bacilli	Bacillales	Listeriaceae	Listeria	na	0	0	0	0	0	0	0	0	0	0	0	0	0	0	0	0	0	0	0	0	0	0	0	0	0	0	0	0	0	0	0	0	0	0	0	0	0	0	0	0	0	0	0
IHU_PS_96_Listeria_45277,Bacteria	Firmicutes	Bacilli	Bacillales	Listeriaceae	Listeria	na	0	0	0	0	0	0	0	0	0	0	0	0	0	0	0	0	0	0	1	1	1	1	0	0	0	0	0	0	0	0	0	0	0	0	0	0	0	0	0	0	0	0	0
IHU_PS_96_Listeria_45348,Bacteria	Firmicutes	Bacilli	Bacillales	Listeriaceae	Listeria	na	0	0	0	0	0	0	0	0	0	0	0	0	0	0	0	0	0	0	0	0	0	0	0	0	0	0	0	0	0	0	0	0	0	0	0	0	0	0	0	0	0	0	0
IHU_PS_96_Listeria_45355,Bacteria	Firmicutes	Bacilli	Bacillales	Listeriaceae	Listeria	na	0	0	0	0	0	0	0	0	0	0	0	0	0	0	0	0	0	0	0	0	0	0	0	0	0	0	0	0	0	0	0	0	0	0	0	1	0	0	0	0	0	0	0
IHU_PS_96_Listeria_45388,Bacteria	Firmicutes	Bacilli	Bacillales	Listeriaceae	Listeria	na	0	0	0	0	0	0	0	0	0	0	0	0	0	0	0	0	0	1	0	0	0	0	0	0	0	0	0	0	0	0	0	0	0	0	0	0	0	0	0	0	0	0	0
IHU_PS_96_Listeria_45389,Bacteria	Firmicutes	Bacilli	Bacillales	Listeriaceae	Listeria	na	0	0	0	0	0	0	1	0	0	0	0	0	0	0	0	0	0	0	0	0	0	0	0	0	0	0	0	0	0	0	0	0	0	0	0	0	0	0	0	0	0	0	0
IHU_PS_96_Listeria_45407,Bacteria	Firmicutes	Bacilli	Bacillales	Listeriaceae	Listeria	na	0	0	0	0	0	0	0	0	0	0	0	0	0	0	0	0	0	0	0	0	0	0	0	0	0	0	0	0	0	0	0	0	0	0	0	0	0	0	0	0	0	0	0
IHU_PS_96_Listeria_45462,Bacteria	Firmicutes	Bacilli	Bacillales	Listeriaceae	Listeria	na	0	0	0	1	1	1	1	1	0	0	0	1	0	1	1	1	1	1	0	1	1	1	0	1	0	0	1	0	0	0	0	0	1	1	1	1	1	1	1	0	0	1	0
IHU_PS_96_Listeria_45475,Bacteria	Firmicutes	Bacilli	Bacillales	Listeriaceae	Listeria	na	0	0	0	0	0	0	0	0	0	0	0	0	0	0	0	0	0	0	0	0	1	0	0	0	0	0	0	0	0	0	0	0	0	1	0	0	0	0	0	0	0	0	0
IHU_PS_96_Listeria_45496,Bacteria	Firmicutes	Bacilli	Bacillales	Listeriaceae	Listeria	na	0	0	0	0	0	0	0	0	0	0	0	0	0	0	0	0	0	0	0	0	0	0	0	0	0	0	0	0	0	0	0	0	0	0	0	0	0	0	0	0	0	0	0
IHU_PS_96_Listeria_45522,Bacteria	Firmicutes	Bacilli	Bacillales	Listeriaceae	Listeria	na	0	0	0	0	0	0	0	0	0	0	0	0	0	0	0	0	0	1	0	0	0	0	0	0	0	0	0	0	0	0	0	0	0	0	0	0	0	0	0	0	0	0	0
IHU_PS_96_Listeria_45536,Bacteria	Firmicutes	Bacilli	Bacillales	Listeriaceae	Listeria	na	0	0	0	0	0	0	0	0	0	0	0	0	0	0	0	0	0	0	0	0	0	0	0	0	0	0	0	0	0	0	0	0	0	0	0	0	0	0	0	0	0	0	0
IHU_PS_96_Luteolibacter_19490,Bacteria	Verrucomicrobia	Verrucomicrobiae	Verrucomicrobiales	Verrucomicrobiaceae	Luteolibacter	na	0	0	0	0	0	0	0	0	0	0	0	0	0	0	0	0	0	0	0	0	0	0	0	0	0	0	0	0	0	0	0	0	0	0	0	0	0	0	0	0	0	0	0
IHU_PS_96_Lysinibacillus_1558152,Bacteria	Firmicutes	Bacilli	Bacillales	Bacillaceae	Lysinibacillus	na	0	0	0	0	0	0	0	0	0	0	0	0	0	0	0	0	0	0	0	0	0	0	0	0	0	0	0	0	0	0	0	0	0	0	0	1	0	0	0	0	0	0	0
IHU_PS_96_Micrococcus_49535,Bacteria	Actinobacteria	Actinobacteria	Micrococcales	Micrococcaceae	Micrococcus	na	0	0	0	0	0	0	0	0	0	0	0	0	0	0	0	0	0	0	0	0	0	0	0	0	0	0	0	0	0	0	0	0	0	0	0	0	0	0	0	0	0	0	0
IHU_PS_96_Moryella_45248,Bacteria	Firmicutes	Clostridia	Clostridiales	Lachnospiraceae	Moryella	na	0	0	0	0	0	0	0	0	0	0	0	0	0	0	0	0	0	0	0	0	0	0	0	0	0	0	0	0	0	0	0	0	0	0	0	0	0	0	0	0	0	0	0
IHU_PS_96_Moryella_47564,Bacteria	Firmicutes	Clostridia	Clostridiales	Lachnospiraceae	Moryella	na	0	0	0	0	0	0	0	0	0	0	0	0	0	0	0	0	0	0	0	0	0	0	0	0	0	0	0	0	0	0	0	0	0	0	0	0	0	0	0	0	0	0	0
IHU_PS_96_Neisseria_46822,Bacteria	Proteobacteria	Betaproteobacteria	Neisseriales	Neisseriaceae	Neisseria	na	0	0	0	0	0	0	0	0	0	0	0	0	0	0	0	0	0	0	0	0	0	0	0	0	0	0	0	0	0	0	0	0	0	0	0	0	0	0	0	0	0	0	0
IHU_PS_96_Neisseria_49533,Bacteria	Proteobacteria	Betaproteobacteria	Neisseriales	Neisseriaceae	Neisseria	na	0	0	0	0	0	0	0	0	0	0	0	0	0	0	0	0	0	0	0	0	0	0	0	0	0	0	0	0	0	0	0	0	0	0	0	0	0	0	0	0	0	0	0
IHU_PS_96_Nesterenkonia_49226,Bacteria	Actinobacteria	Actinobacteria	Micrococcales	Micrococcaceae	Nesterenkonia	na	0	0	0	0	0	0	0	0	0	0	0	0	0	0	0	0	0	0	0	0	0	0	0	0	0	0	0	0	0	0	0	0	0	0	0	0	0	0	0	0	0	0	0
IHU_PS_96_Nocardioides_45505,Bacteria	Actinobacteria	Actinomycetales	Propionibacterineae	Nocardioidaceae	Nocardioides	na	0	0	0	0	0	0	0	0	0	0	0	0	0	0	0	0	0	0	0	0	0	0	0	0	0	0	0	0	0	0	0	0	0	0	0	0	0	0	0	0	0	0	0
IHU_PS_96_Nocardioides_45890,Bacteria	Actinobacteria	Actinomycetales	Propionibacterineae	Nocardioidaceae	Nocardioides	na	0	0	0	0	0	0	0	0	0	0	0	0	0	0	0	0	0	0	0	0	0	0	0	0	0	0	0	0	0	0	0	0	0	0	0	0	0	0	0	0	0	0	0
IHU_PS_96_Nocardioides_49225,Bacteria	Actinobacteria	Actinomycetales	Propionibacterineae	Nocardioidaceae	Nocardioides	na	0	0	0	0	0	0	0	0	0	0	0	0	0	0	0	0	0	0	0	0	0	0	0	0	0	0	0	0	0	0	0	0	0	0	0	0	0	0	0	0	0	0	0
IHU_PS_96_Nubsella_45358,Bacteria	Bacteroidetes	Sphingobacteriia	Sphingobacteriales	Sphingobacteriaceae	Nubsella	na	0	0	0	0	0	0	0	0	0	0	0	0	0	0	0	0	0	0	0	0	0	0	0	0	0	0	0	0	0	0	0	0	0	0	0	0	1	0	0	0	0	0	0
IHU_PS_96_Olsenella_1421793,Bacteria	Actinobacteria	Coriobacteriia	Coriobacteriales	Atopobiaceae	Olsenella	na	0	0	0	0	0	0	0	0	0	0	0	0	0	0	0	0	0	0	0	0	0	0	0	0	0	0	0	0	0	0	0	0	0	1	0	0	0	0	0	0	0	0	0
IHU_PS_96_Oribacterium_38774,Bacteria	Firmicutes	Clostridia	Clostridiales	Lachnospiraceae	Oribacterium	na	0	0	0	0	0	0	0	0	0	0	0	0	0	0	0	0	0	0	0	0	0	0	0	0	0	0	0	0	0	0	0	0	0	0	0	0	1	0	0	0	0	0	0
IHU_PS_96_Oxalicibacterium_49334,Bacteria	Proteobacteria	Betaproteobacteria	Burkholderiales	Oxalobacteraceae	Oxalicibacterium	na	0	0	0	0	0	0	0	0	0	0	0	0	0	0	0	0	0	0	0	0	0	0	0	0	0	0	0	0	0	0	0	0	0	0	0	0	0	0	0	0	0	0	0
IHU_PS_96_Pantoea_23226,Bacteria	Proteobacteria	Gammaproteobacteria	Enterobacteriales	Erwiniaceae	Pantoea	na	0	0	0	0	1	0	0	0	0	0	0	0	0	0	0	0	0	0	0	0	0	0	0	0	0	0	0	0	0	0	0	0	0	0	0	0	0	0	0	0	0	0	0
IHU_PS_96_Pantoea_49539,Bacteria	Proteobacteria	Gammaproteobacteria	Enterobacteriales	Erwiniaceae	Pantoea	na	0	0	0	0	0	0	0	0	0	0	0	0	0	0	0	0	0	0	0	0	0	0	0	0	0	0	0	0	0	0	0	0	0	0	0	0	0	0	0	0	0	0	0
IHU_PS_96_Pantoea_49553,Bacteria	Proteobacteria	Gammaproteobacteria	Enterobacteriales	Erwiniaceae	Pantoea	na	0	0	0	0	0	0	0	0	0	0	0	0	0	0	0	0	0	0	0	0	0	0	0	0	0	0	0	0	0	0	0	0	0	0	0	0	0	0	0	0	0	0	0
IHU_PS_96_Pantoea_49560,Bacteria	Proteobacteria	Gammaproteobacteria	Enterobacteriales	Erwiniaceae	Pantoea	na	0	0	0	0	0	0	0	0	0	0	0	0	0	0	0	0	0	0	0	0	0	0	0	0	0	0	0	0	0	0	0	0	0	0	0	0	0	0	0	0	0	0	0
IHU_PS_96_Pedobacter_16487,Bacteria	Bacteroidetes	Sphingobacteriia	Sphingobacteriales	Sphingobacteriaceae	Pedobacter	na	0	0	0	0	0	0	0	0	0	0	0	0	0	0	0	0	0	0	0	0	0	0	0	0	0	0	0	0	0	0	0	0	0	0	0	0	0	0	0	0	0	0	0
IHU_PS_96_Polyangium_45547,Bacteria	Proteobacteria	Deltaproteobacteria	Myxococcales	Polyangiaceae	Polyangium	na	0	0	0	0	0	0	0	0	0	0	0	0	0	0	0	0	0	0	0	0	0	0	0	0	0	0	0	0	0	0	0	0	0	0	0	0	0	0	0	0	0	0	0
IHU_PS_96_Polyangium_49365,Bacteria	Proteobacteria	Deltaproteobacteria	Myxococcales	Polyangiaceae	Polyangium	na	0	0	0	0	0	0	0	0	0	0	0	0	0	0	0	0	0	0	0	0	0	0	0	0	0	0	0	0	0	0	0	0	0	0	0	0	0	0	0	0	0	0	0
IHU_PS_96_Pseudomonas_1252713,Bacteria	Proteobacteria	Gammaproteobacteria	Pseudomonadales	Pseudomonadaceae	Pseudomonas	na	0	0	0	0	0	0	0	0	0	1	0	0	0	0	0	0	0	0	0	0	0	0	0	0	0	0	0	0	0	0	0	0	0	0	0	0	0	0	0	0	0	0	0
IHU_PS_96_Pseudomonas_1509373,Bacteria	Proteobacteria	Gammaproteobacteria	Pseudomonadales	Pseudomonadaceae	Pseudomonas	na	0	0	0	0	0	0	0	0	0	0	0	0	0	0	0	0	0	0	0	0	0	0	0	0	0	0	0	0	0	0	0	0	0	0	0	0	0	0	0	0	0	0	0
IHU_PS_96_Pseudomonas_17603,Bacteria	Proteobacteria	Gammaproteobacteria	Pseudomonadales	Pseudomonadaceae	Pseudomonas	na	0	0	0	0	0	0	0	0	0	0	0	0	0	0	0	0	0	0	0	0	0	0	0	0	0	0	0	0	0	0	0	0	0	0	0	0	0	0	0	0	0	0	0
IHU_PS_96_Pseudomonas_18834,Bacteria	Proteobacteria	Gammaproteobacteria	Pseudomonadales	Pseudomonadaceae	Pseudomonas	na	0	0	0	0	0	0	0	0	0	0	0	0	0	0	0	0	0	0	0	0	0	0	0	0	0	0	0	0	0	0	0	0	0	0	0	0	0	0	0	0	0	0	0
IHU_PS_96_Pseudomonas_19087,Bacteria	Proteobacteria	Gammaproteobacteria	Pseudomonadales	Pseudomonadaceae	Pseudomonas	na	0	0	0	0	0	0	0	0	0	0	0	0	0	1	0	0	0	0	0	0	0	0	0	0	0	0	0	0	0	0	0	0	0	0	0	0	0	0	0	0	0	0	0
IHU_PS_96_Pseudomonas_45556,Bacteria	Proteobacteria	Gammaproteobacteria	Pseudomonadales	Pseudomonadaceae	Pseudomonas	na	0	0	0	0	0	0	0	0	0	0	0	0	0	0	0	0	0	0	0	0	0	0	0	0	0	0	0	0	0	0	0	0	0	0	0	0	0	0	0	0	0	0	0
IHU_PS_96_Pseudomonas_46712,Bacteria	Proteobacteria	Gammaproteobacteria	Pseudomonadales	Pseudomonadaceae	Pseudomonas	na	0	0	0	0	0	0	0	0	0	0	0	0	0	0	0	0	0	0	0	0	0	0	0	0	0	0	0	0	0	0	0	0	0	0	0	0	0	0	0	0	0	0	0
IHU_PS_96_Pseudomonas_49073,Bacteria	Proteobacteria	Gammaproteobacteria	Pseudomonadales	Pseudomonadaceae	Pseudomonas	na	0	0	0	0	0	0	0	0	0	0	0	0	0	0	0	0	0	0	0	0	0	0	0	0	0	0	0	0	0	0	0	0	0	0	0	0	0	0	0	0	0	0	0
IHU_PS_96_Pseudomonas_49492,Bacteria	Proteobacteria	Gammaproteobacteria	Pseudomonadales	Pseudomonadaceae	Pseudomonas	na	0	0	0	0	0	0	0	0	0	0	0	0	0	0	0	0	0	0	0	0	0	0	0	0	0	0	0	0	0	0	0	0	0	0	0	0	0	0	0	0	0	0	0
IHU_PS_96_Pseudomonas_49526,Bacteria	Proteobacteria	Gammaproteobacteria	Pseudomonadales	Pseudomonadaceae	Pseudomonas	na	0	0	0	0	0	0	0	0	0	0	0	0	0	0	0	0	0	0	0	0	0	0	0	0	0	0	0	0	0	0	0	0	0	0	0	0	0	0	0	0	0	0	0
IHU_PS_96_Pseudomonas_49561,Bacteria	Proteobacteria	Gammaproteobacteria	Pseudomonadales	Pseudomonadaceae	Pseudomonas	na	0	0	0	0	0	0	0	0	0	0	0	0	0	0	0	0	0	0	0	0	0	0	0	0	0	0	0	0	0	0	0	0	0	0	0	0	0	0	0	0	0	0	0
IHU_PS_96_Rahnella_49402,Bacteria	Proteobacteria	Gammaproteobacteria	Enterobacteriales	Yersiniaceae	Rahnella	na	0	0	0	0	0	0	0	0	0	0	0	0	0	0	0	0	0	0	0	0	0	0	0	0	0	0	0	0	0	0	0	0	0	0	0	0	0	0	0	0	0	0	0
IHU_PS_96_Rhizomicrobium_33397,Bacteria	Proteobacteria	Alphaproteobacteria	Rhizobiales	Rhizobiales_Incertae_Sedis	Rhizomicrobium	na	0	0	0	0	0	0	0	0	0	0	0	0	0	0	0	0	0	0	0	0	0	0	0	0	0	0	0	0	0	0	0	0	0	0	0	0	0	0	0	0	0	0	0
IHU_PS_96_Rhodocista_45550,Bacteria	Proteobacteria	Alphaproteobacteria	Rhodospirillales	Rhodospirillaceae	Rhodocista	na	0	0	0	0	0	0	0	0	0	0	0	0	0	0	1	0	0	0	0	0	0	0	0	0	0	0	0	0	0	0	0	0	0	0	0	0	0	0	0	0	0	0	0
IHU_PS_96_Rhodopseudomonas_32625,Bacteria	Proteobacteria	Alphaproteobacteria	Rhizobiales	Bradyrhizobiaceae	Rhodopseudomonas	na	0	0	0	0	0	0	0	0	0	0	0	0	0	0	0	0	0	0	0	0	0	0	0	0	0	0	0	0	0	0	0	0	0	0	0	0	0	0	0	0	0	0	0
IHU_PS_96_Roseburia_274846,Bacteria	Firmicutes	Clostridia	Clostridiales	Lachnospiraceae	Roseburia	na	0	0	0	0	0	0	0	0	0	0	0	0	0	0	0	0	0	0	0	0	0	0	0	0	0	0	0	0	0	0	0	0	0	0	0	0	0	0	0	0	0	1	0
IHU_PS_96_Rothia_45232,Bacteria	Actinobacteria	Actinobacteria	Micrococcales	Micrococcaceae	Rothia	na	0	0	0	0	0	0	0	0	0	0	0	0	0	0	0	0	0	0	0	0	0	0	0	0	0	0	0	0	0	0	0	0	0	0	0	0	0	0	0	0	0	0	0
IHU_PS_96_Rothia_45390,Bacteria	Actinobacteria	Actinobacteria	Micrococcales	Micrococcaceae	Rothia	na	0	0	0	0	0	0	0	0	0	0	0	0	0	0	0	0	0	0	0	0	0	0	0	0	0	0	0	0	0	0	0	0	0	0	1	0	0	0	0	0	0	0	0
IHU_PS_96_Rothia_45479,Bacteria	Actinobacteria	Actinobacteria	Micrococcales	Micrococcaceae	Rothia	na	0	0	0	0	0	0	0	0	0	0	0	0	0	0	0	0	0	0	0	0	0	0	0	0	0	0	0	0	0	0	0	0	0	0	0	0	0	0	0	0	0	0	0
IHU_PS_96_Rothia_45512,Bacteria	Actinobacteria	Actinobacteria	Micrococcales	Micrococcaceae	Rothia	na	0	0	0	0	0	0	0	0	0	0	0	0	0	0	0	0	0	0	0	0	0	0	0	0	0	0	0	0	0	0	0	0	0	0	0	0	0	0	0	0	0	0	0
IHU_PS_96_Rothia_48997,Bacteria	Actinobacteria	Actinobacteria	Micrococcales	Micrococcaceae	Rothia	na	0	0	0	0	0	0	0	0	0	0	0	0	0	0	0	0	0	0	0	0	0	0	0	0	0	0	0	0	0	0	0	0	0	0	0	0	0	0	0	0	0	0	0
IHU_PS_96_Rothia_68215,Bacteria	Actinobacteria	Actinobacteria	Micrococcales	Micrococcaceae	Rothia	na	0	0	0	0	0	0	0	0	0	0	0	0	0	0	0	0	0	0	0	0	0	0	0	0	0	0	0	0	0	0	0	0	0	0	0	0	0	0	0	0	0	0	0
IHU_PS_96_Rubellimicrobium_1472799,Bacteria	Proteobacteria	Alphaproteobacteria	Rhodobacterales	Rhodobacteraceae	Rubellimicrobium	na	0	0	0	0	0	0	0	0	0	0	0	0	0	0	0	0	0	0	0	0	0	0	0	0	0	0	0	0	0	0	0	0	0	0	0	0	0	0	0	0	0	0	0
IHU_PS_96_Ruminococcus_26167,Bacteria	Firmicutes	Clostridia	Clostridiales	Ruminococcaceae	Ruminococcus	na	0	0	0	0	0	0	0	0	0	0	0	0	0	0	0	0	0	0	0	0	0	0	0	0	0	0	0	0	0	0	0	0	0	0	0	0	0	0	0	0	0	0	0
IHU_PS_96_Ruminococcus_395,Bacteria	Firmicutes	Clostridia	Clostridiales	Ruminococcaceae	Ruminococcus	na	0	0	0	0	0	0	0	0	0	0	0	0	0	0	0	0	0	0	0	0	0	0	0	0	0	0	0	0	0	0	0	0	0	0	0	0	0	0	0	0	0	0	0
IHU_PS_96_Saccharimonas10_49329,CPR	Saccharibacteria	Saccharimonia	Saccharibacteriales	Saccharimonadaceae	Saccharimonas10	na	0	0	0	0	0	0	0	0	0	0	0	0	0	0	0	0	0	0	0	0	0	0	0	0	0	0	0	0	0	0	0	0	0	0	0	0	0	0	0	0	0	0	0
IHU_PS_96_Saccharimonas17_45300,CPR	Saccharibacteria	Saccharimonia	Saccharibacteriales	Saccharimonadaceae	Saccharimonas17	na	0	0	0	0	0	0	0	0	0	0	0	0	0	0	0	0	0	0	0	0	0	0	0	0	0	0	0	0	0	0	0	0	0	0	0	0	0	0	0	0	0	0	0
IHU_PS_96_Saccharimonas17_45557,CPR	Saccharibacteria	Saccharimonia	Saccharibacteriales	Saccharimonadaceae	Saccharimonas17	na	0	0	0	0	0	0	0	0	0	0	0	0	0	0	0	0	0	0	0	0	0	0	0	0	0	0	0	0	0	0	0	0	0	0	0	0	0	0	0	0	0	0	0
IHU_PS_96_Saccharimonas30_49165,CPR	Saccharibacteria	Saccharimonia	Saccharibacteriales	Saccharimonadaceae	Saccharimonas30	na	0	0	0	0	0	0	0	0	0	0	0	0	0	0	0	0	0	0	0	0	0	0	0	0	0	0	0	0	0	0	0	0	0	0	0	0	0	0	0	0	0	0	0
IHU_PS_96_Saccharimonas32_45904,CPR	Saccharibacteria	Saccharimonia	Saccharibacteriales	Saccharimonadaceae	Saccharimonas32	na	0	0	0	0	0	0	0	0	0	0	0	0	0	0	0	0	0	0	0	0	0	0	0	0	0	0	0	0	0	0	0	0	0	0	0	0	0	0	0	0	0	0	0
IHU_PS_96_Saccharimonas9_49552,CPR	Saccharibacteria	Saccharimonia	Saccharibacteriales	Saccharimonadaceae	Saccharimonas9	na	0	0	0	0	0	0	0	0	0	0	0	0	0	0	0	0	0	0	0	0	0	0	0	0	0	0	0	0	0	0	0	0	0	0	0	0	0	0	0	0	0	0	0
IHU_PS_96_Shigella_23814,Bacteria	Proteobacteria	Gammaproteobacteria	Enterobacteriales	Enterobacteriaceae	Shigella	na	0	0	0	0	0	0	0	0	0	0	0	0	0	0	0	0	0	0	0	0	0	0	0	0	0	0	0	0	0	0	0	0	0	0	0	0	0	0	0	0	0	0	0
IHU_PS_96_Shigella_48413,Bacteria	Proteobacteria	Gammaproteobacteria	Enterobacteriales	Enterobacteriaceae	Shigella	na	0	0	0	0	0	0	0	0	0	0	0	0	0	0	0	0	0	0	0	0	0	0	0	0	0	0	0	0	0	0	0	0	0	0	0	0	0	0	0	0	0	0	0
IHU_PS_96_Shigella_68173,Bacteria	Proteobacteria	Gammaproteobacteria	Enterobacteriales	Enterobacteriaceae	Shigella	na	0	0	0	0	0	0	0	0	0	0	0	0	0	0	0	0	0	0	0	0	0	0	0	0	0	0	0	0	0	0	0	0	0	1	0	1	1	1	0	1	0	1	0
IHU_PS_96_Solobacterium_25759,Bacteria	Firmicutes	Erysipelotrichia	Erysipelotrichales	Erysipelotrichaceae	Solobacterium	na	0	0	0	1	0	1	0	0	0	0	0	0	0	0	0	0	0	0	0	0	0	0	0	0	0	0	0	0	0	0	0	0	0	0	0	0	0	1	0	0	1	0	0
IHU_PS_96_Sphingomonas_49128,Bacteria	Proteobacteria	Alphaproteobacteria	Sphingomonadales	Sphingomonadaceae	Sphingomonas	na	0	0	0	0	0	0	0	0	0	0	0	0	0	0	0	0	0	0	0	0	0	0	0	0	0	0	0	0	0	0	0	0	0	0	0	0	0	0	0	0	0	0	0
IHU_PS_96_Staphylococcus_1483842,Bacteria	Firmicutes	Bacilli	Bacillales	Staphylococcaceae	Staphylococcus	na	0	0	0	0	0	0	0	0	0	0	0	0	0	0	0	0	0	0	0	0	0	0	0	0	0	0	0	0	0	0	0	0	0	0	0	0	0	0	0	0	0	0	0
IHU_PS_96_Staphylococcus_178,Bacteria	Firmicutes	Bacilli	Bacillales	Staphylococcaceae	Staphylococcus	na	0	0	0	1	0	0	1	0	0	0	0	0	0	1	0	1	0	0	0	0	0	1	0	1	1	1	1	1	1	0	1	1	1	1	1	1	1	1	1	1	1	1	0
IHU_PS_96_Staphylococcus_19069,Bacteria	Firmicutes	Bacilli	Bacillales	Staphylococcaceae	Staphylococcus	na	0	0	0	0	0	0	0	0	0	0	0	0	0	0	0	0	0	1	0	0	0	0	0	0	0	0	0	0	0	0	0	0	0	0	0	1	0	0	0	0	0	0	0
IHU_PS_96_Staphylococcus_25296,Bacteria	Firmicutes	Bacilli	Bacillales	Staphylococcaceae	Staphylococcus	na	0	0	0	1	0	1	1	1	0	0	0	0	0	1	1	1	0	1	0	1	1	1	0	1	1	0	1	0	1	0	0	0	1	1	1	1	1	1	1	1	1	1	0
IHU_PS_96_Staphylococcus_36468,Bacteria	Firmicutes	Bacilli	Bacillales	Staphylococcaceae	Staphylococcus	na	0	0	0	0	0	0	0	0	0	0	0	0	0	0	0	0	0	1	0	0	0	1	0	1	0	0	0	0	0	0	0	0	0	1	0	1	1	1	0	1	0	1	0
IHU_PS_96_Staphylococcus_45251,Bacteria	Firmicutes	Bacilli	Bacillales	Staphylococcaceae	Staphylococcus	na	0	0	0	0	0	0	0	0	0	0	0	0	0	0	0	0	0	1	0	0	0	0	0	0	0	0	0	0	0	0	0	0	0	0	0	0	0	0	0	0	0	0	0
IHU_PS_96_Staphylococcus_45352,Bacteria	Firmicutes	Bacilli	Bacillales	Staphylococcaceae	Staphylococcus	na	0	0	0	0	0	0	0	0	0	0	0	0	0	0	0	0	0	1	0	0	0	0	0	0	0	0	0	0	0	0	0	0	0	0	0	0	0	0	0	0	0	0	0
IHU_PS_96_Staphylococcus_45413,Bacteria	Firmicutes	Bacilli	Bacillales	Staphylococcaceae	Staphylococcus	na	0	0	0	0	0	0	0	0	0	0	0	0	0	0	0	0	0	1	0	0	0	0	0	0	0	0	0	0	0	0	0	0	0	0	0	0	0	0	0	0	0	0	0
IHU_PS_96_Staphylococcus_45916,Bacteria	Firmicutes	Bacilli	Bacillales	Staphylococcaceae	Staphylococcus	na	0	0	0	0	0	0	0	0	0	0	0	0	0	0	0	0	0	0	0	0	0	0	0	0	0	0	0	0	0	0	0	0	0	0	0	0	0	0	0	0	0	0	0
IHU_PS_96_Staphylococcus_45933,Bacteria	Firmicutes	Bacilli	Bacillales	Staphylococcaceae	Staphylococcus	na	0	0	0	0	0	0	0	0	0	0	0	0	0	0	0	0	0	0	0	0	0	0	0	0	0	0	0	0	0	0	0	0	0	0	0	0	0	0	0	0	0	0	0
IHU_PS_96_Staphylococcus_46808,Bacteria	Firmicutes	Bacilli	Bacillales	Staphylococcaceae	Staphylococcus	na	0	0	0	0	0	0	0	0	0	0	0	0	0	0	0	0	0	0	0	0	0	0	0	0	0	0	0	0	0	0	0	0	0	0	0	0	0	0	0	0	0	0	0
IHU_PS_96_Staphylococcus_49000,Bacteria	Firmicutes	Bacilli	Bacillales	Staphylococcaceae	Staphylococcus	na	0	0	0	0	0	0	0	0	0	0	0	0	0	0	0	0	0	0	0	0	0	0	0	0	0	0	0	0	0	0	0	0	0	0	0	0	0	0	0	0	0	0	0
IHU_PS_96_Staphylococcus_49041,Bacteria	Firmicutes	Bacilli	Bacillales	Staphylococcaceae	Staphylococcus	na	0	0	0	0	0	0	0	0	0	0	0	0	0	0	0	0	0	0	0	0	0	0	0	0	0	0	0	0	0	0	0	0	0	0	0	0	0	0	0	0	0	0	0
IHU_PS_96_Staphylococcus_58565,Bacteria	Firmicutes	Bacilli	Bacillales	Staphylococcaceae	Staphylococcus	na	0	0	0	0	0	0	0	0	0	0	0	0	0	0	0	0	0	0	0	0	0	0	0	0	1	0	0	0	0	0	0	0	0	0	0	0	0	0	0	0	0	0	0
IHU_PS_96_Streptobacillus_271623,Bacteria	Fusobacteria	Fusobacteriia	Fusobacteriales	Leptotrichiaceae	Streptobacillus	na	0	0	0	0	0	0	0	0	0	0	0	0	0	0	0	0	0	0	0	0	0	0	0	0	0	0	0	0	0	0	0	0	0	0	0	0	0	0	0	0	0	0	0
IHU_PS_96_Streptococcus_1757,Bacteria	Firmicutes	Bacilli	Lactobacillales	Streptococcaceae	Streptococcus	na	0	0	0	0	0	0	0	0	0	0	0	0	0	0	0	0	0	0	0	0	0	0	0	0	0	0	0	0	0	0	0	0	0	0	0	0	0	0	0	0	0	0	0
IHU_PS_96_Streptococcus_17980,Bacteria	Firmicutes	Bacilli	Lactobacillales	Streptococcaceae	Streptococcus	na	0	0	0	0	0	0	0	0	0	0	0	0	0	0	0	0	0	0	0	0	0	0	0	0	0	0	0	0	0	0	1	0	0	0	0	0	0	0	0	0	0	0	0
IHU_PS_96_Streptococcus_185505,Bacteria	Firmicutes	Bacilli	Lactobacillales	Streptococcaceae	Streptococcus	na	0	0	0	0	0	0	0	0	0	0	0	0	0	0	0	0	0	0	0	0	0	0	0	0	0	0	0	0	0	0	0	0	0	0	0	0	0	0	0	0	0	0	0
IHU_PS_96_Streptococcus_239,Bacteria	Firmicutes	Bacilli	Lactobacillales	Streptococcaceae	Streptococcus	na	0	0	0	0	0	0	0	0	0	0	0	0	0	0	0	0	0	0	0	0	0	0	0	0	0	0	0	0	0	0	0	0	0	0	0	0	0	0	0	0	0	0	0
IHU_PS_96_Streptococcus_2422,Bacteria	Firmicutes	Bacilli	Lactobacillales	Streptococcaceae	Streptococcus	na	0	0	0	0	0	0	0	0	0	0	0	0	0	0	0	0	0	0	0	0	0	0	0	0	0	0	0	0	0	0	0	0	0	0	0	0	0	0	0	0	0	0	0
IHU_PS_96_Streptococcus_2721,Bacteria	Firmicutes	Bacilli	Lactobacillales	Streptococcaceae	Streptococcus	na	0	0	0	1	0	1	0	0	0	0	0	0	0	0	0	0	0	0	0	0	0	1	0	1	0	0	1	0	0	0	0	0	0	0	0	0	0	1	0	1	0	0	0
IHU_PS_96_Streptococcus_275111,Bacteria	Firmicutes	Bacilli	Lactobacillales	Streptococcaceae	Streptococcus	na	0	0	0	0	0	0	0	0	0	1	0	0	0	0	0	0	0	0	0	0	0	0	0	0	0	0	0	0	0	0	0	0	0	0	0	0	0	0	0	0	0	0	0
IHU_PS_96_Streptococcus_27681,Bacteria	Firmicutes	Bacilli	Lactobacillales	Streptococcaceae	Streptococcus	na	0	0	0	0	0	0	0	0	0	0	0	0	0	0	0	0	0	0	0	0	0	0	0	0	0	0	0	0	0	0	0	0	0	0	0	0	0	0	0	0	0	0	0
IHU_PS_96_Streptococcus_2905,Bacteria	Firmicutes	Bacilli	Lactobacillales	Streptococcaceae	Streptococcus	na	0	0	0	1	0	1	0	1	0	0	0	0	0	0	0	0	0	0	0	0	0	1	0	1	0	0	1	1	0	0	0	0	0	0	0	1	0	1	0	1	0	0	0
IHU_PS_96_Streptococcus_30072,Bacteria	Firmicutes	Bacilli	Lactobacillales	Streptococcaceae	Streptococcus	na	0	0	0	1	1	1	1	1	0	0	0	0	0	0	0	1	0	0	0	0	1	1	0	1	0	1	1	1	0	1	0	1	1	1	1	1	1	1	1	1	0	1	0
IHU_PS_96_Streptococcus_3290,Bacteria	Firmicutes	Bacilli	Lactobacillales	Streptococcaceae	Streptococcus	na	0	0	0	0	0	0	0	0	0	0	0	0	0	0	0	0	0	0	0	0	1	0	0	0	0	0	0	0	0	0	0	0	0	0	0	0	0	0	0	0	0	0	0
IHU_PS_96_Streptococcus_41433,Bacteria	Firmicutes	Bacilli	Lactobacillales	Streptococcaceae	Streptococcus	na	0	0	0	0	0	0	0	0	0	0	0	0	0	0	0	0	0	0	0	0	0	0	0	0	0	0	0	0	0	0	0	0	0	0	0	0	0	0	0	0	0	0	0
IHU_PS_96_Streptococcus_45502,Bacteria	Firmicutes	Bacilli	Lactobacillales	Streptococcaceae	Streptococcus	na	0	0	0	0	0	0	0	0	0	0	0	0	0	0	0	0	0	0	0	0	0	0	0	0	0	0	0	0	0	0	0	0	0	0	0	0	0	0	0	0	0	0	0
IHU_PS_96_Streptococcus_45515,Bacteria	Firmicutes	Bacilli	Lactobacillales	Streptococcaceae	Streptococcus	na	0	0	0	0	0	0	0	0	0	0	0	0	0	0	0	0	0	0	0	0	0	0	0	0	0	0	0	0	0	0	0	0	0	0	0	0	0	0	0	0	0	0	0
IHU_PS_96_Streptococcus_45574,Bacteria	Firmicutes	Bacilli	Lactobacillales	Streptococcaceae	Streptococcus	na	0	0	0	0	0	0	0	0	0	0	0	0	0	0	0	0	0	0	0	0	0	0	0	0	0	0	0	0	0	0	0	0	0	0	0	0	0	0	0	0	0	0	0
IHU_PS_96_Streptococcus_47516,Bacteria	Firmicutes	Bacilli	Lactobacillales	Streptococcaceae	Streptococcus	na	0	0	0	0	0	0	0	0	0	0	0	0	0	0	0	0	0	0	0	0	0	0	0	0	0	0	0	0	0	0	0	0	0	0	0	0	0	0	0	0	0	0	0
IHU_PS_96_Streptococcus_48123,Bacteria	Firmicutes	Bacilli	Lactobacillales	Streptococcaceae	Streptococcus	na	0	0	0	0	0	0	0	0	0	0	0	0	0	0	0	0	0	0	0	0	0	0	0	0	0	0	0	0	0	0	0	0	0	0	0	0	0	0	0	0	0	0	0
IHU_PS_96_Streptococcus_49023,Bacteria	Firmicutes	Bacilli	Lactobacillales	Streptococcaceae	Streptococcus	na	0	0	0	0	0	0	0	0	0	0	0	0	0	0	0	0	0	0	0	0	0	0	0	0	0	0	0	0	0	0	0	0	0	0	0	0	0	0	0	0	0	0	0
IHU_PS_96_Streptococcus_49291,Bacteria	Firmicutes	Bacilli	Lactobacillales	Streptococcaceae	Streptococcus	na	0	0	0	0	0	0	0	0	0	0	0	0	0	0	0	0	0	0	0	0	0	0	0	0	0	0	0	0	0	0	0	0	0	0	0	0	0	0	0	0	0	0	0
IHU_PS_96_Streptococcus_49311,Bacteria	Firmicutes	Bacilli	Lactobacillales	Streptococcaceae	Streptococcus	na	0	0	0	0	0	0	0	0	0	0	0	0	0	0	0	0	0	0	0	0	0	0	0	0	0	0	0	0	0	0	0	0	0	0	0	0	0	0	0	0	0	0	0
IHU_PS_96_Streptococcus_56258,Bacteria	Firmicutes	Bacilli	Lactobacillales	Streptococcaceae	Streptococcus	na	0	0	0	0	1	0	0	0	0	0	0	0	0	0	0	0	0	0	0	0	0	0	0	0	0	0	0	0	0	0	0	0	0	0	0	0	0	0	0	0	0	0	0
IHU_PS_96_Streptococcus_57441,Bacteria	Firmicutes	Bacilli	Lactobacillales	Streptococcaceae	Streptococcus	na	0	0	0	0	0	0	0	0	0	0	0	0	0	0	0	0	0	0	0	0	0	0	0	0	0	0	0	0	0	0	0	0	0	0	0	0	0	0	0	0	0	0	0
IHU_PS_96_Streptococcus_58256,Bacteria	Firmicutes	Bacilli	Lactobacillales	Streptococcaceae	Streptococcus	na	0	0	0	0	0	0	1	0	0	0	0	0	0	0	0	0	0	0	0	0	0	0	0	0	0	1	0	0	0	0	0	1	0	1	1	0	0	0	0	1	0	0	0
IHU_PS_96_Streptococcus_58770,Bacteria	Firmicutes	Bacilli	Lactobacillales	Streptococcaceae	Streptococcus	na	0	0	0	0	0	0	0	0	0	0	0	0	0	0	0	0	0	0	0	0	0	0	0	0	0	0	0	0	0	0	0	0	0	0	1	0	0	0	0	0	0	0	0
IHU_PS_96_Streptococcus_6618,Bacteria	Firmicutes	Bacilli	Lactobacillales	Streptococcaceae	Streptococcus	na	0	0	0	0	0	0	0	0	0	0	0	0	0	0	0	0	0	0	0	0	0	0	0	0	0	0	0	0	0	0	0	0	0	0	0	0	0	0	0	0	0	0	0
IHU_PS_96_Streptococcus_67293,Bacteria	Firmicutes	Bacilli	Lactobacillales	Streptococcaceae	Streptococcus	na	0	0	0	0	0	0	1	1	0	0	0	0	0	0	0	0	0	0	0	0	1	1	0	0	0	0	0	0	0	0	0	0	0	0	0	0	0	0	0	0	0	0	0
IHU_PS_96_Sulfuricaulis_45266,Bacteria	Proteobacteria	Gammaproteobacteria	Acidiferrobacterales	Acidiferrobacteraceae	Sulfuricaulis	na	0	0	0	0	0	0	0	0	0	0	0	0	0	0	0	0	0	0	0	0	0	0	0	0	0	0	0	0	0	0	0	0	0	0	0	0	0	0	0	0	0	0	0
IHU_PS_96_Tatumella_49450,Bacteria	Proteobacteria	Gammaproteobacteria	Enterobacteriales	Erwiniaceae	Tatumella	na	0	0	0	0	0	0	0	0	0	0	0	0	0	0	0	0	0	0	0	0	0	0	0	0	0	0	0	0	0	0	0	0	0	0	0	0	0	0	0	0	0	0	0
IHU_PS_96_Thermoleophilum_41747,Bacteria	Actinobacteria	Thermoleophilia	Thermophilales	Thermoleophilaceae	Thermoleophilum	na	0	0	0	0	0	0	0	0	0	0	0	0	0	0	0	0	0	0	0	0	1	1	0	1	0	1	0	0	0	0	0	0	0	1	1	1	1	1	1	1	0	0	0
IHU_PS_96_Thermoleophilum_49363,Bacteria	Actinobacteria	Rubrobacteridae	Thermoleophilales	Thermoleophilaceae	Thermoleophilum	na	0	0	0	0	0	0	0	0	0	0	0	0	0	0	0	0	0	0	0	0	0	0	0	0	0	0	0	0	0	0	0	0	0	0	0	0	0	0	0	0	0	0	0
IHU_PS_96_Tumebacillus_45269,Bacteria	Firmicutes	Bacilli	Bacillales	Alicyclobacillaceae	Tumebacillus	na	0	0	0	0	0	0	0	0	0	0	0	0	0	0	0	0	0	0	0	0	0	0	0	0	0	0	0	0	0	0	0	0	0	0	0	0	0	0	0	0	0	0	0
IHU_PS_96_Veillonella_1409989,Bacteria	Firmicutes	Negativicutes	Veillonellales	Veillonellaceae	Veillonella	na	0	0	0	0	0	0	0	0	0	0	0	0	0	0	0	0	0	0	0	0	0	0	0	0	0	0	0	0	0	0	0	0	0	0	0	0	0	0	0	0	0	0	0
IHU_PS_96_Veillonella_29326,Bacteria	Firmicutes	Negativicutes	Veillonellales	Veillonellaceae	Veillonella	na	0	0	0	0	0	0	0	0	0	0	0	0	0	0	0	0	0	0	0	0	0	0	0	0	0	0	0	0	0	0	0	0	0	0	0	0	0	0	0	0	0	0	0
IHU_PS_96_Vitiosangium_49527,Bacteria	Bacteroidetes	Bacteroidia	Bacteroidales	Porphyromonadaceae	Vitiosangium	na	0	0	0	0	0	0	0	0	0	0	0	0	0	0	0	0	0	0	0	0	0	0	0	0	0	0	0	0	0	0	0	0	0	0	0	0	0	0	0	0	0	0	0
IHU_PS_96_Wenxinia_45600,Bacteria	Proteobacteria	Alphaproteobacteria	Rhodobacterales	Rhodobacteraceae	Wenxinia	na	0	0	0	0	0	0	0	0	0	0	0	0	0	0	0	0	0	0	0	0	0	0	0	0	0	0	0	0	0	0	0	0	0	0	0	0	0	0	0	0	0	0	0
IHU_PS_96_Youngiibacter_49276,Bacteria	Firmicutes	Clostridia	Clostridiales	Clostridiaceae	Youngiibacter	na	0	0	0	0	0	0	0	0	0	0	0	0	0	0	0	0	0	0	0	0	0	0	0	0	0	0	0	0	0	0	0	0	0	0	0	0	0	0	0	0	0	0	0
IHU_PS_Unassigned_100920,unassigned	unassigned	unassigned	unassigned	unassigned	unassigned	na	0	0	0	0	0	0	0	0	0	0	0	0	0	0	0	0	0	0	0	0	0	0	0	0	0	0	0	0	0	0	0	0	0	0	0	0	0	0	0	0	0	0	0
IHU_PS_Unassigned_101818,unassigned	unassigned	unassigned	unassigned	unassigned	unassigned	na	0	0	0	0	1	0	0	0	0	0	0	0	0	0	0	0	0	0	0	0	0	1	0	0	0	0	0	0	0	0	0	0	0	0	0	0	0	0	0	0	0	0	0
IHU_PS_Unassigned_102322,unassigned	unassigned	unassigned	unassigned	unassigned	unassigned	na	0	0	0	0	0	0	0	0	0	0	0	0	0	0	0	0	0	0	0	0	0	0	0	0	0	0	0	0	0	0	0	0	0	0	0	0	0	0	0	0	0	0	0
IHU_PS_Unassigned_106,unassigned	unassigned	unassigned	unassigned	unassigned	unassigned	na	0	0	0	0	0	0	0	0	0	0	0	0	0	0	0	0	0	0	0	0	0	0	0	0	0	0	0	0	0	0	0	0	0	0	0	0	0	0	0	0	0	0	0
IHU_PS_Unassigned_106787,unassigned	unassigned	unassigned	unassigned	unassigned	unassigned	na	0	0	0	0	0	0	0	0	0	0	0	0	0	0	0	0	0	0	0	0	0	0	0	0	0	0	0	0	0	0	0	0	0	0	0	0	0	0	0	0	0	0	0
IHU_PS_Unassigned_1080,unassigned	unassigned	unassigned	unassigned	unassigned	unassigned	na	0	0	0	0	0	0	0	0	0	0	0	0	0	0	0	0	0	0	0	0	0	0	0	0	0	0	0	0	0	0	0	0	0	0	0	0	0	0	0	0	0	0	0
IHU_PS_Unassigned_109790,unassigned	unassigned	unassigned	unassigned	unassigned	unassigned	na	0	0	0	0	0	0	0	0	0	0	0	0	0	0	0	0	0	0	0	0	0	0	0	0	0	0	0	0	0	0	0	0	0	0	0	0	0	0	0	0	0	0	0
IHU_PS_Unassigned_110328,unassigned	unassigned	unassigned	unassigned	unassigned	unassigned	na	0	0	0	0	0	0	0	0	0	0	0	0	0	0	0	0	0	0	0	0	0	0	0	0	0	0	0	0	0	0	0	0	0	0	0	0	0	0	0	0	0	0	0
IHU_PS_Unassigned_110941,unassigned	unassigned	unassigned	unassigned	unassigned	unassigned	na	0	0	0	0	0	0	0	0	0	0	0	0	0	0	0	0	0	0	0	0	0	0	0	0	0	0	0	0	0	0	0	0	0	0	0	0	0	0	0	0	0	0	0
IHU_PS_Unassigned_1197473,unassigned	unassigned	unassigned	unassigned	unassigned	unassigned	na	0	0	0	0	0	0	0	0	0	0	0	0	0	0	0	0	0	0	0	0	0	0	0	0	0	0	0	0	0	0	0	0	0	0	0	0	0	0	0	0	0	0	0
IHU_PS_Unassigned_1198287,unassigned	unassigned	unassigned	unassigned	unassigned	unassigned	na	0	0	0	0	0	0	0	0	0	0	0	0	0	0	0	0	0	0	0	0	0	0	0	0	0	0	0	0	0	0	0	0	0	0	0	0	0	0	0	0	0	0	0
IHU_PS_Unassigned_1198746,unassigned	unassigned	unassigned	unassigned	unassigned	unassigned	na	0	0	0	0	0	0	0	0	0	0	0	0	0	0	0	0	0	0	0	0	0	0	0	0	0	0	0	0	0	0	0	0	0	0	0	0	0	0	0	0	0	0	0
IHU_PS_Unassigned_1201797,unassigned	unassigned	unassigned	unassigned	unassigned	unassigned	na	0	0	0	1	1	1	1	1	0	0	0	0	0	1	1	1	1	1	0	1	1	1	0	1	1	1	1	1	0	0	1	1	1	1	1	1	1	1	1	1	1	1	0
IHU_PS_Unassigned_1215511,unassigned	unassigned	unassigned	unassigned	unassigned	unassigned	na	0	0	0	0	0	0	0	0	0	0	0	0	0	0	0	0	0	0	0	0	0	0	0	0	0	0	0	0	0	0	0	0	0	0	0	0	0	0	0	0	0	0	0
IHU_PS_Unassigned_1220129,unassigned	unassigned	unassigned	unassigned	unassigned	unassigned	na	0	0	0	0	0	0	0	0	0	0	0	0	0	0	0	0	0	0	0	0	0	0	0	0	0	0	0	0	0	0	0	0	0	0	0	0	0	0	0	0	0	0	0
IHU_PS_Unassigned_1221063,unassigned	unassigned	unassigned	unassigned	unassigned	unassigned	na	0	0	0	0	0	0	0	0	0	0	0	0	0	0	0	0	0	0	0	0	0	0	0	0	0	0	0	1	0	0	0	0	0	1	0	0	0	0	0	0	0	0	0
IHU_PS_Unassigned_122271,unassigned	unassigned	unassigned	unassigned	unassigned	unassigned	na	0	0	0	0	0	0	0	0	0	0	0	0	0	0	0	0	0	0	0	0	0	0	0	0	0	0	0	0	0	0	0	0	0	1	0	0	0	0	0	0	0	0	0
IHU_PS_Unassigned_1224070,unassigned	unassigned	unassigned	unassigned	unassigned	unassigned	na	0	0	0	0	0	0	0	0	0	0	0	0	0	0	0	0	0	0	0	0	0	0	0	0	0	0	0	1	0	0	0	0	0	0	0	0	0	0	0	0	0	0	0
IHU_PS_Unassigned_1224802,unassigned	unassigned	unassigned	unassigned	unassigned	unassigned	na	0	0	0	0	0	0	0	0	0	0	0	0	0	0	0	0	0	0	0	0	0	0	0	0	0	0	0	0	0	0	0	0	0	0	1	0	0	0	0	0	0	0	0
IHU_PS_Unassigned_122503,unassigned	unassigned	unassigned	unassigned	unassigned	unassigned	na	0	0	0	0	0	0	0	0	0	0	0	0	0	0	0	0	0	0	0	0	0	0	0	0	0	0	0	0	0	0	0	0	0	0	0	0	0	0	0	0	0	0	0
IHU_PS_Unassigned_1225355,unassigned	unassigned	unassigned	unassigned	unassigned	unassigned	na	0	0	0	0	0	0	0	0	0	0	0	0	0	0	0	0	0	0	0	0	0	0	0	0	0	0	0	0	0	0	0	0	0	0	0	1	0	0	0	0	0	0	0
IHU_PS_Unassigned_1228104,unassigned	unassigned	unassigned	unassigned	unassigned	unassigned	na	0	0	0	0	0	0	0	0	0	0	0	0	0	0	0	0	0	0	0	0	0	0	0	0	0	1	0	0	0	0	0	0	0	0	1	0	0	0	0	0	0	0	0
IHU_PS_Unassigned_122814,unassigned	unassigned	unassigned	unassigned	unassigned	unassigned	na	0	0	0	0	0	0	0	0	0	0	0	0	0	0	0	0	0	0	0	0	0	0	0	0	0	0	0	0	0	0	0	0	0	0	0	0	0	0	0	0	0	0	0
IHU_PS_Unassigned_123797,unassigned	unassigned	unassigned	unassigned	unassigned	unassigned	na	0	0	0	0	0	0	0	0	0	0	0	0	0	0	0	0	0	0	0	0	0	0	0	0	0	0	0	0	0	0	0	0	0	0	1	0	0	0	0	0	0	0	0
IHU_PS_Unassigned_124073,unassigned	unassigned	unassigned	unassigned	unassigned	unassigned	na	0	0	0	0	0	0	0	0	0	0	0	0	0	0	0	0	0	0	0	0	0	0	0	0	0	0	0	0	0	0	0	0	0	0	0	0	0	0	0	1	0	0	0
IHU_PS_Unassigned_1247303,unassigned	unassigned	unassigned	unassigned	unassigned	unassigned	na	0	0	0	0	0	0	0	0	0	0	0	0	0	0	0	0	0	0	0	0	0	0	0	0	0	0	0	0	0	0	0	0	0	0	0	0	0	0	0	0	0	0	0
IHU_PS_Unassigned_1247416,unassigned	unassigned	unassigned	unassigned	unassigned	unassigned	na	0	0	0	0	0	0	0	0	0	0	0	0	0	0	0	0	0	0	0	0	0	0	0	0	0	0	0	0	0	0	0	0	0	0	0	0	0	0	0	0	0	0	0
IHU_PS_Unassigned_1248532,unassigned	unassigned	unassigned	unassigned	unassigned	unassigned	na	0	0	0	0	0	0	0	0	0	0	0	0	0	0	0	0	0	0	0	0	0	0	0	0	0	0	0	0	0	0	0	0	0	0	0	0	0	0	0	0	0	0	0
IHU_PS_Unassigned_1248972,unassigned	unassigned	unassigned	unassigned	unassigned	unassigned	na	0	0	0	0	0	0	0	0	0	0	0	0	0	0	0	0	0	0	0	0	0	0	0	0	0	0	0	0	0	0	0	0	0	0	0	0	0	0	0	0	0	0	0
IHU_PS_Unassigned_1249969,unassigned	unassigned	unassigned	unassigned	unassigned	unassigned	na	0	0	0	0	1	0	0	0	0	0	0	0	0	0	0	0	0	0	0	0	0	0	0	0	0	0	0	0	0	0	0	0	0	0	0	0	0	0	0	0	0	0	0
IHU_PS_Unassigned_1252608,unassigned	unassigned	unassigned	unassigned	unassigned	unassigned	na	0	0	0	0	0	0	0	0	0	0	0	0	0	0	0	0	0	0	0	0	0	1	0	0	0	0	0	0	0	0	0	0	0	0	0	1	0	0	0	0	0	0	0
IHU_PS_Unassigned_125272,unassigned	unassigned	unassigned	unassigned	unassigned	unassigned	na	0	0	0	0	0	0	0	0	0	0	0	0	0	0	0	0	0	0	0	0	0	0	0	0	0	0	0	0	0	0	0	0	0	0	0	0	0	0	0	0	0	0	0
IHU_PS_Unassigned_1252932,unassigned	unassigned	unassigned	unassigned	unassigned	unassigned	na	0	0	0	0	0	0	0	0	0	0	0	0	0	0	0	0	0	0	0	0	0	0	0	0	0	1	0	0	0	0	0	0	0	0	0	0	0	0	0	0	0	0	0
IHU_PS_Unassigned_1254261,unassigned	unassigned	unassigned	unassigned	unassigned	unassigned	na	0	0	0	0	0	0	0	0	0	0	0	0	0	0	0	0	0	0	0	0	0	0	0	0	0	0	0	0	0	0	0	0	0	0	0	0	0	0	0	0	0	0	0
IHU_PS_Unassigned_125602,unassigned	unassigned	unassigned	unassigned	unassigned	unassigned	na	0	0	0	0	0	1	0	0	0	0	0	0	0	0	1	0	0	0	0	0	0	0	0	0	0	0	0	0	0	0	0	0	0	0	0	0	0	0	0	1	0	1	0
IHU_PS_Unassigned_1256246,unassigned	unassigned	unassigned	unassigned	unassigned	unassigned	na	0	0	0	0	0	0	0	0	0	0	0	0	0	0	0	0	0	0	0	0	0	0	0	0	0	0	0	0	0	0	0	0	0	0	0	0	0	0	0	0	0	0	0
IHU_PS_Unassigned_1256595,unassigned	unassigned	unassigned	unassigned	unassigned	unassigned	na	0	0	0	0	0	0	0	0	0	0	0	0	0	1	0	0	1	1	0	1	1	1	0	1	0	0	0	0	0	0	0	0	0	1	0	1	1	0	1	1	0	0	0
IHU_PS_Unassigned_1257605,unassigned	unassigned	unassigned	unassigned	unassigned	unassigned	na	0	0	0	0	0	0	0	0	0	0	0	0	0	0	0	0	0	0	0	0	0	1	0	0	0	0	0	1	0	0	0	0	0	0	0	0	0	0	0	0	0	0	0
IHU_PS_Unassigned_1257995,unassigned	unassigned	unassigned	unassigned	unassigned	unassigned	na	0	0	0	0	0	0	0	0	0	0	0	0	0	0	0	0	0	0	0	0	0	0	0	0	0	0	0	0	0	0	0	0	0	0	0	0	0	0	0	0	0	0	0
IHU_PS_Unassigned_1258031,unassigned	unassigned	unassigned	unassigned	unassigned	unassigned	na	0	0	0	0	0	0	0	0	0	0	0	0	0	0	0	0	0	0	0	0	0	0	0	0	0	0	0	0	0	0	0	0	0	0	0	0	0	0	0	0	0	0	0
IHU_PS_Unassigned_125929,unassigned	unassigned	unassigned	unassigned	unassigned	unassigned	na	0	0	0	0	0	0	0	0	0	0	0	0	0	0	0	0	0	0	0	0	0	0	0	0	0	0	0	0	0	0	0	0	0	0	0	0	0	0	0	0	0	0	0
IHU_PS_Unassigned_1266,unassigned	unassigned	unassigned	unassigned	unassigned	unassigned	na	0	0	0	0	0	0	0	0	0	0	0	0	0	0	0	0	0	0	0	0	0	0	0	0	0	0	0	0	0	0	0	0	0	0	0	0	0	0	0	0	0	0	0
IHU_PS_Unassigned_128226,unassigned	unassigned	unassigned	unassigned	unassigned	unassigned	na	0	0	0	0	0	0	0	0	0	0	0	0	0	0	0	0	0	0	0	0	0	0	0	0	0	0	0	0	0	0	0	0	0	0	0	0	0	0	0	0	0	0	0
IHU_PS_Unassigned_129517,unassigned	unassigned	unassigned	unassigned	unassigned	unassigned	na	0	0	0	0	0	0	0	0	0	0	0	0	0	0	0	0	0	0	0	1	0	0	0	0	0	0	0	0	0	0	0	0	0	0	0	0	1	0	0	0	0	0	0
IHU_PS_Unassigned_129706,unassigned	unassigned	unassigned	unassigned	unassigned	unassigned	na	0	0	0	0	0	0	0	0	0	0	0	0	0	0	0	0	0	0	0	0	0	0	0	0	0	0	0	0	0	0	0	0	0	0	0	0	0	0	0	0	0	0	0
IHU_PS_Unassigned_131803,unassigned	unassigned	unassigned	unassigned	unassigned	unassigned	na	0	0	0	0	0	0	0	0	0	0	0	0	0	0	0	0	0	0	0	0	0	0	0	0	0	0	0	0	0	0	0	0	0	0	0	0	0	0	0	0	0	0	0
IHU_PS_Unassigned_131986,unassigned	unassigned	unassigned	unassigned	unassigned	unassigned	na	0	0	0	0	0	0	0	0	0	0	0	0	0	0	0	0	0	0	0	0	0	0	0	0	0	0	0	0	0	0	0	0	0	0	0	0	0	0	0	0	0	0	0
IHU_PS_Unassigned_136124,unassigned	unassigned	unassigned	unassigned	unassigned	unassigned	na	0	0	0	1	1	0	1	0	0	0	0	0	0	0	0	1	0	0	0	0	1	1	0	0	0	1	0	0	0	1	0	0	1	1	1	1	1	1	0	1	0	0	0
IHU_PS_Unassigned_137289,unassigned	unassigned	unassigned	unassigned	unassigned	unassigned	na	0	0	0	0	0	0	0	0	0	0	0	0	0	0	0	0	0	0	0	0	1	1	0	1	0	1	0	1	0	0	0	0	0	0	0	0	0	0	0	0	1	1	0
IHU_PS_Unassigned_137689,unassigned	unassigned	unassigned	unassigned	unassigned	unassigned	na	0	0	0	0	0	0	0	0	0	0	0	0	0	1	0	0	0	0	0	0	0	0	0	0	0	1	0	0	0	0	0	0	0	0	0	0	0	1	0	0	0	0	0
IHU_PS_Unassigned_137895,unassigned	unassigned	unassigned	unassigned	unassigned	unassigned	na	0	0	0	0	0	0	0	0	0	0	0	0	0	0	0	0	0	0	0	0	0	0	0	0	0	0	0	0	0	0	0	0	0	1	0	0	0	0	0	0	0	0	0
IHU_PS_Unassigned_1405,unassigned	unassigned	unassigned	unassigned	unassigned	unassigned	na	0	0	0	0	0	0	0	0	0	0	0	0	0	0	0	0	0	0	0	0	0	0	0	0	0	0	0	0	0	0	0	0	0	0	0	1	0	0	0	0	0	0	0
IHU_PS_Unassigned_140758,unassigned	unassigned	unassigned	unassigned	unassigned	unassigned	na	0	0	0	0	0	0	0	0	0	0	0	0	0	0	0	0	0	0	0	0	0	0	0	0	0	0	0	0	0	0	0	0	0	0	0	0	0	0	0	0	0	0	0
IHU_PS_Unassigned_1408653,unassigned	unassigned	unassigned	unassigned	unassigned	unassigned	na	0	0	0	0	0	0	0	0	0	0	0	0	0	0	0	0	0	0	0	0	0	0	0	0	0	0	0	0	0	0	0	0	0	0	0	0	0	0	0	0	0	0	0
IHU_PS_Unassigned_1408979,unassigned	unassigned	unassigned	unassigned	unassigned	unassigned	na	0	0	0	0	0	0	1	0	0	0	0	0	0	0	0	0	0	1	0	0	0	0	0	0	0	0	0	0	0	0	0	0	0	0	0	0	0	0	0	0	0	0	0
IHU_PS_Unassigned_1409112,unassigned	unassigned	unassigned	unassigned	unassigned	unassigned	na	0	0	0	0	0	0	0	0	0	0	0	0	0	0	0	0	0	0	0	0	0	0	0	0	0	0	0	0	0	0	0	0	0	0	0	0	0	0	0	0	0	0	0
IHU_PS_Unassigned_1409136,unassigned	unassigned	unassigned	unassigned	unassigned	unassigned	na	0	0	0	0	0	1	0	0	0	0	0	0	0	0	0	0	0	0	0	0	0	0	0	0	0	0	0	0	0	0	0	0	0	0	0	0	0	0	0	0	0	1	0
IHU_PS_Unassigned_1409204,unassigned	unassigned	unassigned	unassigned	unassigned	unassigned	na	0	0	0	0	0	0	0	0	0	0	0	0	0	0	0	0	0	0	0	0	0	0	0	0	1	0	0	0	0	0	0	0	0	0	0	0	1	1	0	0	0	0	0
IHU_PS_Unassigned_1409447,unassigned	unassigned	unassigned	unassigned	unassigned	unassigned	na	0	0	0	0	0	0	0	0	0	0	0	0	0	0	0	0	0	0	0	0	0	0	0	0	0	0	0	0	0	0	0	0	0	0	0	0	0	0	0	0	0	0	0
IHU_PS_Unassigned_1409647,unassigned	unassigned	unassigned	unassigned	unassigned	unassigned	na	0	0	0	0	0	0	0	0	0	0	0	0	0	0	0	0	0	0	0	0	0	1	0	0	0	0	0	0	0	0	0	0	0	0	1	1	0	1	0	0	0	0	0
IHU_PS_Unassigned_1409674,unassigned	unassigned	unassigned	unassigned	unassigned	unassigned	na	0	0	0	0	0	0	0	0	0	0	0	0	0	0	0	0	0	0	0	0	0	0	0	0	0	0	0	0	0	0	0	0	0	0	0	0	0	0	0	0	0	0	0
IHU_PS_Unassigned_1409747,unassigned	unassigned	unassigned	unassigned	unassigned	unassigned	na	0	0	0	0	0	0	0	0	0	0	0	0	0	0	0	0	0	0	0	0	0	0	0	0	0	1	0	0	0	0	0	0	0	0	0	0	0	0	0	0	0	0	0
IHU_PS_Unassigned_1409881,unassigned	unassigned	unassigned	unassigned	unassigned	unassigned	na	0	0	0	0	0	0	0	0	0	0	0	0	0	0	0	0	0	0	0	0	0	0	0	0	0	0	0	0	0	0	0	0	0	0	0	0	0	0	0	1	0	0	0
IHU_PS_Unassigned_1410025,unassigned	unassigned	unassigned	unassigned	unassigned	unassigned	na	0	0	0	0	0	0	0	0	0	0	0	0	0	0	0	0	0	0	0	0	0	0	0	0	0	0	0	0	0	0	0	0	0	0	0	0	0	0	0	0	0	0	0
IHU_PS_Unassigned_1410491,unassigned	unassigned	unassigned	unassigned	unassigned	unassigned	na	0	0	0	0	0	0	0	0	0	0	0	0	0	0	0	0	0	0	0	0	0	0	0	0	0	0	0	0	0	0	0	0	0	0	0	0	0	0	0	0	0	0	0
IHU_PS_Unassigned_1410673,unassigned	unassigned	unassigned	unassigned	unassigned	unassigned	na	0	0	0	0	0	0	0	1	0	0	0	0	0	0	0	0	0	0	0	0	0	0	0	0	0	0	0	0	0	0	0	0	0	0	0	0	0	0	0	0	0	0	0
IHU_PS_Unassigned_1410760,unassigned	unassigned	unassigned	unassigned	unassigned	unassigned	na	0	0	0	0	0	0	0	0	0	0	0	0	0	0	0	0	0	0	0	0	0	0	0	0	0	0	0	0	0	0	0	0	0	0	0	0	0	0	0	0	0	0	0
IHU_PS_Unassigned_1411060,unassigned	unassigned	unassigned	unassigned	unassigned	unassigned	na	0	0	0	0	0	0	0	0	0	0	0	0	0	0	0	0	0	0	0	0	0	0	0	0	0	0	0	0	0	0	0	0	0	0	0	0	0	0	0	0	0	0	0
IHU_PS_Unassigned_1411394,unassigned	unassigned	unassigned	unassigned	unassigned	unassigned	na	0	0	0	0	0	0	0	0	0	0	0	0	0	0	0	0	0	0	0	0	0	0	0	0	0	0	0	0	0	0	0	0	0	0	0	0	0	0	0	0	0	0	0
IHU_PS_Unassigned_1411553,unassigned	unassigned	unassigned	unassigned	unassigned	unassigned	na	0	0	0	0	0	0	0	0	0	0	0	0	0	0	0	0	0	0	0	0	0	0	0	0	0	0	0	0	0	0	0	0	0	0	0	0	0	0	0	0	0	0	0
IHU_PS_Unassigned_1411748,unassigned	unassigned	unassigned	unassigned	unassigned	unassigned	na	0	0	0	0	0	0	0	0	0	0	0	0	0	0	0	0	0	1	0	0	0	0	0	0	0	0	0	0	0	0	0	0	0	0	0	0	0	0	0	0	0	0	0
IHU_PS_Unassigned_1412585,unassigned	unassigned	unassigned	unassigned	unassigned	unassigned	na	0	0	0	0	0	0	0	0	0	0	0	0	0	0	0	0	0	0	0	0	0	0	0	0	0	0	0	0	0	0	0	0	0	0	0	0	0	0	0	0	0	0	0
IHU_PS_Unassigned_1412657,unassigned	unassigned	unassigned	unassigned	unassigned	unassigned	na	0	0	0	0	0	0	0	0	0	0	0	0	0	0	0	0	0	1	0	1	1	0	0	0	0	0	0	0	0	0	0	0	0	0	1	1	0	0	0	0	0	0	0
IHU_PS_Unassigned_1412916,unassigned	unassigned	unassigned	unassigned	unassigned	unassigned	na	0	0	0	0	1	0	0	0	0	0	0	0	0	0	0	0	0	0	0	0	0	0	0	0	0	0	0	0	0	0	0	0	0	0	0	0	0	0	0	0	0	0	0
IHU_PS_Unassigned_1413068,unassigned	unassigned	unassigned	unassigned	unassigned	unassigned	na	0	0	0	0	0	0	0	0	0	0	0	0	0	0	0	0	0	0	0	0	0	0	0	0	0	0	0	0	0	0	0	0	0	0	0	0	0	0	0	0	0	0	0
IHU_PS_Unassigned_1413103,unassigned	unassigned	unassigned	unassigned	unassigned	unassigned	na	0	0	0	0	0	0	0	0	0	0	0	0	0	0	0	0	0	0	0	0	0	0	0	0	0	0	0	0	0	0	0	0	0	0	0	0	0	0	0	0	0	0	0
IHU_PS_Unassigned_1413116,unassigned	unassigned	unassigned	unassigned	unassigned	unassigned	na	0	0	0	0	0	0	0	0	0	0	0	0	0	0	0	0	0	0	0	0	0	0	0	0	0	0	0	0	0	0	0	0	0	0	0	1	1	0	0	0	0	0	0
IHU_PS_Unassigned_1413129,unassigned	unassigned	unassigned	unassigned	unassigned	unassigned	na	0	0	0	0	0	0	0	0	0	0	0	0	0	0	0	0	0	0	0	0	0	0	0	0	0	0	0	0	0	0	1	0	0	0	0	0	0	0	0	0	0	0	0
IHU_PS_Unassigned_1413220,unassigned	unassigned	unassigned	unassigned	unassigned	unassigned	na	0	0	0	0	0	0	0	0	0	0	0	0	0	0	0	0	0	0	0	0	0	0	0	0	0	0	0	0	0	0	0	0	0	0	0	0	0	0	0	0	0	0	0
IHU_PS_Unassigned_1413551,unassigned	unassigned	unassigned	unassigned	unassigned	unassigned	na	0	0	0	0	0	0	0	0	0	0	0	0	0	0	0	0	0	0	0	0	0	0	0	0	0	0	0	0	0	0	0	0	0	0	0	0	0	0	0	0	0	0	0
IHU_PS_Unassigned_1414563,unassigned	unassigned	unassigned	unassigned	unassigned	unassigned	na	0	0	0	0	0	0	0	0	0	0	0	0	0	0	0	0	0	0	0	0	0	0	0	0	0	0	0	0	0	0	0	0	0	0	0	0	0	0	0	0	0	0	0
IHU_PS_Unassigned_1414767,unassigned	unassigned	unassigned	unassigned	unassigned	unassigned	na	0	0	0	0	0	0	0	0	0	0	0	0	0	0	0	0	0	0	0	0	0	0	0	0	0	0	0	0	0	0	0	0	0	0	0	0	0	0	0	0	0	0	0
IHU_PS_Unassigned_1415284,unassigned	unassigned	unassigned	unassigned	unassigned	unassigned	na	0	0	0	0	0	0	0	0	0	0	0	0	0	0	0	0	0	0	0	0	0	0	0	0	0	0	0	0	0	0	0	0	0	0	1	1	0	1	0	0	0	0	0
IHU_PS_Unassigned_1415397,unassigned	unassigned	unassigned	unassigned	unassigned	unassigned	na	0	0	0	0	0	0	0	0	0	0	0	0	0	0	0	0	0	0	0	0	0	0	0	0	0	0	0	0	0	0	0	0	0	0	0	0	0	0	0	0	0	0	0
IHU_PS_Unassigned_1415476,unassigned	unassigned	unassigned	unassigned	unassigned	unassigned	na	0	0	0	0	0	0	0	0	0	0	0	0	0	0	0	0	0	0	0	0	0	0	0	0	0	0	0	0	0	0	0	0	0	0	0	0	0	0	0	0	0	0	0
IHU_PS_Unassigned_1415814,unassigned	unassigned	unassigned	unassigned	unassigned	unassigned	na	0	0	0	0	0	0	0	0	0	0	0	0	0	0	0	0	0	0	0	0	0	0	0	0	0	0	0	0	0	0	0	0	0	0	0	0	0	0	0	0	0	1	0
IHU_PS_Unassigned_1416365,unassigned	unassigned	unassigned	unassigned	unassigned	unassigned	na	0	0	0	0	0	0	0	0	0	0	0	0	0	0	0	0	0	0	0	0	0	0	0	0	0	0	0	0	0	0	0	0	0	0	0	0	0	0	0	0	0	1	0
IHU_PS_Unassigned_1417279,unassigned	unassigned	unassigned	unassigned	unassigned	unassigned	na	0	0	0	1	0	0	0	0	0	0	0	0	0	1	0	1	0	0	0	0	1	0	0	0	0	0	0	0	0	0	0	0	0	0	0	0	0	0	0	0	0	0	0
IHU_PS_Unassigned_1420,unassigned	unassigned	unassigned	unassigned	unassigned	unassigned	na	0	0	0	0	0	0	0	0	0	0	0	0	0	0	0	0	0	0	0	0	0	0	0	0	0	0	0	0	0	0	0	0	0	0	0	0	0	0	0	0	0	0	0
IHU_PS_Unassigned_1421850,unassigned	unassigned	unassigned	unassigned	unassigned	unassigned	na	0	0	0	0	0	0	0	0	0	0	0	0	0	0	0	0	0	0	0	0	0	0	0	0	0	0	0	0	0	0	0	0	0	0	0	0	0	0	0	0	0	0	0
IHU_PS_Unassigned_1423709,unassigned	unassigned	unassigned	unassigned	unassigned	unassigned	na	0	0	0	0	0	0	0	0	0	0	0	0	0	0	0	0	0	0	0	0	0	0	0	0	0	0	0	0	0	0	0	0	0	0	0	0	0	0	0	0	0	0	0
IHU_PS_Unassigned_1434031,unassigned	unassigned	unassigned	unassigned	unassigned	unassigned	na	0	0	0	0	0	0	0	0	0	0	0	0	0	0	0	0	0	0	0	0	0	0	0	0	0	0	0	0	0	0	0	0	0	0	0	0	0	0	0	0	0	0	0
IHU_PS_Unassigned_1434528,unassigned	unassigned	unassigned	unassigned	unassigned	unassigned	na	0	0	0	0	0	0	0	0	0	0	0	0	0	0	0	0	0	0	0	1	0	0	0	0	0	0	0	0	0	0	0	0	0	0	0	0	0	0	0	0	0	0	0
IHU_PS_Unassigned_1436757,unassigned	unassigned	unassigned	unassigned	unassigned	unassigned	na	0	0	0	0	0	0	0	0	0	0	0	0	0	0	0	0	0	0	0	0	0	0	0	0	0	0	0	0	0	0	0	1	0	1	0	0	0	0	0	1	0	0	0
IHU_PS_Unassigned_1438744,unassigned	unassigned	unassigned	unassigned	unassigned	unassigned	na	0	0	0	0	0	0	0	0	0	0	0	0	0	0	0	0	0	0	0	0	0	0	0	0	0	0	0	0	0	0	0	0	0	0	0	1	0	0	0	0	0	0	0
IHU_PS_Unassigned_1440194,unassigned	unassigned	unassigned	unassigned	unassigned	unassigned	na	0	0	0	0	0	0	0	0	0	0	0	0	0	0	0	0	0	0	0	0	0	0	0	0	0	0	0	0	0	0	0	0	0	0	0	0	0	0	0	0	0	0	0
IHU_PS_Unassigned_1445016,unassigned	unassigned	unassigned	unassigned	unassigned	unassigned	na	0	0	0	0	0	0	0	0	0	0	0	0	0	0	0	0	0	0	0	0	0	0	0	0	0	0	0	0	0	0	0	0	0	0	0	0	1	0	0	0	0	0	0
IHU_PS_Unassigned_1450132,unassigned	unassigned	unassigned	unassigned	unassigned	unassigned	na	0	0	0	0	0	0	0	0	0	0	0	0	0	0	0	0	0	0	0	0	0	0	0	0	0	0	0	0	0	0	0	0	0	0	0	1	0	0	0	0	0	0	0
IHU_PS_Unassigned_1451750,unassigned	unassigned	unassigned	unassigned	unassigned	unassigned	na	0	0	0	0	0	0	0	0	0	0	0	0	0	0	0	0	0	0	0	0	0	0	0	0	0	0	0	0	0	0	0	0	0	0	1	0	0	1	0	0	0	0	0
IHU_PS_Unassigned_1452533,unassigned	unassigned	unassigned	unassigned	unassigned	unassigned	na	0	0	0	0	0	0	0	0	0	0	0	0	0	0	0	0	0	0	0	0	0	0	0	0	0	0	0	0	0	0	0	0	0	0	0	0	0	0	0	0	0	0	0
IHU_PS_Unassigned_1453066,unassigned	unassigned	unassigned	unassigned	unassigned	unassigned	na	0	0	0	0	0	0	0	0	0	0	0	0	0	0	0	0	0	0	0	0	0	0	0	0	0	0	0	0	0	0	0	0	0	0	0	0	0	0	0	0	0	0	0
IHU_PS_Unassigned_145322,unassigned	unassigned	unassigned	unassigned	unassigned	unassigned	na	0	0	0	0	0	0	0	0	0	0	0	0	0	0	0	0	0	0	0	0	0	0	0	0	0	0	0	0	0	0	0	0	0	0	0	0	0	0	0	0	0	0	0
IHU_PS_Unassigned_145333,unassigned	unassigned	unassigned	unassigned	unassigned	unassigned	na	0	0	0	0	0	0	0	0	0	0	0	0	0	0	0	0	0	0	0	0	0	0	0	0	0	0	0	0	0	0	0	0	0	0	0	0	0	0	0	0	0	0	0
IHU_PS_Unassigned_1455487,unassigned	unassigned	unassigned	unassigned	unassigned	unassigned	na	0	0	0	0	0	0	0	0	0	0	0	0	0	0	0	0	0	0	0	0	0	0	0	0	0	0	0	0	0	0	0	0	0	0	0	0	0	0	0	0	0	0	0
IHU_PS_Unassigned_1455548,unassigned	unassigned	unassigned	unassigned	unassigned	unassigned	na	0	0	0	0	0	0	0	0	0	0	0	0	0	0	0	0	0	0	0	0	0	0	0	0	0	0	0	0	0	0	0	0	0	0	0	0	0	0	0	0	0	0	0
IHU_PS_Unassigned_1461168,unassigned	unassigned	unassigned	unassigned	unassigned	unassigned	na	0	0	0	0	0	0	0	0	0	0	0	0	0	0	0	0	0	0	0	0	0	0	0	0	0	0	0	0	0	0	0	0	0	0	0	0	0	0	0	0	0	0	0
IHU_PS_Unassigned_1461177,unassigned	unassigned	unassigned	unassigned	unassigned	unassigned	na	0	0	0	0	0	0	0	0	0	0	0	0	0	0	0	0	0	0	0	1	0	0	0	0	0	0	0	0	0	0	0	0	0	0	0	0	0	0	0	0	0	0	0
IHU_PS_Unassigned_1461272,unassigned	unassigned	unassigned	unassigned	unassigned	unassigned	na	0	0	0	0	0	0	0	0	0	0	0	0	0	0	0	0	0	0	0	0	0	0	0	0	0	0	0	0	0	0	0	0	0	0	0	0	0	0	0	0	0	0	0
IHU_PS_Unassigned_1461403,unassigned	unassigned	unassigned	unassigned	unassigned	unassigned	na	0	0	0	0	0	0	0	0	0	0	0	0	0	0	0	0	0	0	0	0	0	0	0	0	0	0	0	0	0	0	0	0	0	0	0	0	0	0	0	0	0	0	0
IHU_PS_Unassigned_1463975,unassigned	unassigned	unassigned	unassigned	unassigned	unassigned	na	0	0	0	0	0	0	0	0	0	0	0	0	0	0	0	0	0	0	0	0	0	0	0	0	0	0	0	0	0	0	0	0	0	0	0	0	0	0	0	0	0	0	0
IHU_PS_Unassigned_1464661,unassigned	unassigned	unassigned	unassigned	unassigned	unassigned	na	0	0	0	0	0	0	0	0	0	0	0	0	0	0	0	0	0	0	0	0	0	0	0	0	0	0	0	0	0	0	0	0	0	0	0	0	0	0	0	0	0	0	0
IHU_PS_Unassigned_1465642,unassigned	unassigned	unassigned	unassigned	unassigned	unassigned	na	0	0	0	0	0	0	0	0	0	0	0	0	0	0	0	0	0	0	0	1	0	0	0	0	0	0	0	0	0	0	0	0	0	0	0	0	0	0	0	0	0	0	0
IHU_PS_Unassigned_1466282,unassigned	unassigned	unassigned	unassigned	unassigned	unassigned	na	0	0	0	0	0	0	0	0	0	0	0	0	0	0	0	0	0	0	0	0	0	0	0	0	0	0	0	0	0	0	0	0	0	0	0	0	0	0	0	0	0	0	0
IHU_PS_Unassigned_1469030,unassigned	unassigned	unassigned	unassigned	unassigned	unassigned	na	0	0	0	0	0	0	0	0	0	0	0	0	0	0	0	0	0	0	0	0	0	0	0	0	0	0	0	0	0	0	0	0	0	0	0	0	1	0	0	0	0	0	0
IHU_PS_Unassigned_1470979,unassigned	unassigned	unassigned	unassigned	unassigned	unassigned	na	0	0	0	0	0	0	0	0	0	0	0	0	0	0	0	0	0	0	0	0	0	0	0	0	0	0	0	0	0	0	0	0	0	0	0	0	0	0	0	0	0	0	0
IHU_PS_Unassigned_1471338,unassigned	unassigned	unassigned	unassigned	unassigned	unassigned	na	0	0	0	0	0	0	1	0	0	0	0	0	0	0	0	0	0	0	0	0	0	0	0	0	0	0	0	0	0	0	0	0	0	0	1	0	0	0	0	0	0	0	0
IHU_PS_Unassigned_1471730,unassigned	unassigned	unassigned	unassigned	unassigned	unassigned	na	0	0	0	0	0	0	0	0	0	0	0	0	0	0	0	0	0	0	0	0	0	0	0	0	0	0	0	0	0	0	0	0	0	0	0	0	0	0	0	0	0	0	0
IHU_PS_Unassigned_1472396,unassigned	unassigned	unassigned	unassigned	unassigned	unassigned	na	0	0	0	0	0	0	0	0	0	0	0	0	0	0	0	0	0	0	0	0	0	0	0	0	0	0	0	0	0	0	0	0	0	0	0	0	0	0	0	0	0	0	0
IHU_PS_Unassigned_1473089,unassigned	unassigned	unassigned	unassigned	unassigned	unassigned	na	0	0	0	0	0	0	0	0	0	0	0	0	0	0	0	0	0	0	0	0	0	0	0	0	0	0	0	0	0	0	0	0	0	0	0	0	0	0	0	0	0	0	0
IHU_PS_Unassigned_1476405,unassigned	unassigned	unassigned	unassigned	unassigned	unassigned	na	0	0	0	0	0	0	0	0	0	0	0	0	0	0	0	0	0	0	0	1	0	0	0	0	0	0	0	0	0	0	0	0	0	0	0	0	0	0	0	0	0	0	0
IHU_PS_Unassigned_1476674,unassigned	unassigned	unassigned	unassigned	unassigned	unassigned	na	0	0	0	0	0	0	0	0	0	1	0	0	0	0	0	0	0	1	0	0	0	0	0	0	0	0	0	0	0	0	0	0	0	0	0	0	1	0	0	1	0	0	0
IHU_PS_Unassigned_1477603,unassigned	unassigned	unassigned	unassigned	unassigned	unassigned	na	0	0	0	0	0	0	0	0	0	0	0	0	0	0	0	0	0	0	0	0	0	1	0	0	0	0	0	0	0	0	0	0	0	0	0	0	0	0	0	0	0	0	0
IHU_PS_Unassigned_1477768,unassigned	unassigned	unassigned	unassigned	unassigned	unassigned	na	0	0	0	0	0	0	0	0	0	0	0	0	0	0	0	0	0	0	0	0	0	0	0	0	0	0	0	0	0	0	0	0	0	0	0	0	0	0	0	0	0	0	0
IHU_PS_Unassigned_1478753,unassigned	unassigned	unassigned	unassigned	unassigned	unassigned	na	0	0	0	0	0	0	0	0	0	0	0	0	0	0	0	0	0	0	0	0	0	0	0	0	0	0	0	0	0	0	0	0	0	0	0	0	0	0	0	0	0	0	0
IHU_PS_Unassigned_1478831,unassigned	unassigned	unassigned	unassigned	unassigned	unassigned	na	0	0	0	0	0	0	0	0	0	0	0	0	0	0	0	0	0	0	0	0	0	0	0	0	0	0	0	0	0	0	0	0	0	0	0	0	0	0	0	0	0	0	0
IHU_PS_Unassigned_1480187,unassigned	unassigned	unassigned	unassigned	unassigned	unassigned	na	0	0	0	1	0	0	0	0	0	0	0	0	0	0	0	0	0	0	0	0	0	0	0	0	0	0	0	0	0	0	0	0	0	0	0	0	0	0	0	0	0	0	0
IHU_PS_Unassigned_1480245,unassigned	unassigned	unassigned	unassigned	unassigned	unassigned	na	0	0	0	0	0	0	0	0	0	0	0	0	0	0	0	0	0	0	0	0	0	0	0	0	0	0	0	0	0	0	0	0	0	1	0	0	0	0	0	0	0	0	0
IHU_PS_Unassigned_1481240,unassigned	unassigned	unassigned	unassigned	unassigned	unassigned	na	0	0	0	0	0	0	0	0	0	0	0	0	0	0	0	0	0	0	0	0	0	0	0	0	0	0	0	0	0	0	0	0	0	0	0	0	0	0	0	0	0	0	0
IHU_PS_Unassigned_1481643,unassigned	unassigned	unassigned	unassigned	unassigned	unassigned	na	0	0	0	0	0	0	0	0	0	0	0	0	0	0	0	0	0	0	0	0	0	0	0	0	0	0	0	0	0	0	0	0	0	0	0	0	0	0	0	0	0	0	0
IHU_PS_Unassigned_1481739,unassigned	unassigned	unassigned	unassigned	unassigned	unassigned	na	0	0	0	0	0	0	0	0	0	0	0	0	0	0	0	0	0	0	0	0	0	0	0	0	0	0	0	0	0	0	0	0	0	0	0	0	0	0	0	0	0	0	0
IHU_PS_Unassigned_1482857,unassigned	unassigned	unassigned	unassigned	unassigned	unassigned	na	0	0	0	0	0	0	0	0	0	0	0	0	0	0	0	0	0	0	0	0	0	0	0	0	0	0	0	0	0	0	0	0	0	0	1	0	0	0	0	0	0	0	0
IHU_PS_Unassigned_1483074,unassigned	unassigned	unassigned	unassigned	unassigned	unassigned	na	0	0	0	0	0	0	0	0	0	0	0	0	0	0	0	0	0	0	0	0	0	0	0	0	0	0	0	0	0	0	0	0	0	0	0	0	0	0	0	0	0	0	0
IHU_PS_Unassigned_1484604,unassigned	unassigned	unassigned	unassigned	unassigned	unassigned	na	0	0	0	0	0	0	0	0	0	0	0	0	0	0	0	0	0	0	0	0	0	0	0	0	0	0	0	0	0	0	0	0	0	0	0	0	0	0	0	0	0	0	0
IHU_PS_Unassigned_1485335,unassigned	unassigned	unassigned	unassigned	unassigned	unassigned	na	0	0	0	0	0	0	0	0	0	0	0	0	0	0	0	0	0	1	0	0	0	0	0	0	0	0	0	0	0	0	0	0	0	0	0	0	0	0	0	0	0	0	0
IHU_PS_Unassigned_1486244,unassigned	unassigned	unassigned	unassigned	unassigned	unassigned	na	0	0	0	0	0	0	1	0	0	0	0	0	0	0	0	0	0	0	0	0	0	1	0	0	0	0	0	0	0	0	0	0	1	0	1	0	0	0	0	0	0	0	0
IHU_PS_Unassigned_1487476,unassigned	unassigned	unassigned	unassigned	unassigned	unassigned	na	0	0	0	0	0	0	0	0	0	0	0	0	0	0	0	0	0	0	0	0	0	0	0	0	0	0	0	0	0	0	0	0	0	1	1	0	0	0	0	0	0	0	0
IHU_PS_Unassigned_1487615,unassigned	unassigned	unassigned	unassigned	unassigned	unassigned	na	0	0	0	0	0	0	0	0	0	0	0	0	0	0	0	0	0	0	0	0	0	0	0	0	0	0	0	0	0	0	0	0	0	0	0	0	0	0	0	0	0	0	0
IHU_PS_Unassigned_1487663,unassigned	unassigned	unassigned	unassigned	unassigned	unassigned	na	0	0	0	0	0	0	0	0	0	0	0	0	0	0	0	0	0	0	0	0	0	0	0	0	0	0	0	0	0	0	0	0	0	0	0	0	0	0	0	0	0	0	0
IHU_PS_Unassigned_1488432,unassigned	unassigned	unassigned	unassigned	unassigned	unassigned	na	0	0	0	0	0	0	0	0	0	0	0	0	0	0	0	0	0	0	0	0	0	0	0	0	0	0	0	0	0	0	0	0	0	1	1	1	1	0	0	0	0	0	0
IHU_PS_Unassigned_1488438,unassigned	unassigned	unassigned	unassigned	unassigned	unassigned	na	0	0	0	0	0	0	0	0	0	0	0	0	0	0	0	0	0	0	0	0	0	0	0	0	0	0	0	0	0	0	0	0	0	0	0	0	0	0	0	0	0	0	0
IHU_PS_Unassigned_1488635,unassigned	unassigned	unassigned	unassigned	unassigned	unassigned	na	0	0	0	0	0	0	0	0	0	0	0	0	0	0	0	0	0	0	0	0	0	0	0	0	0	1	0	0	0	0	0	0	0	0	0	0	0	0	0	0	0	0	0
IHU_PS_Unassigned_1488855,unassigned	unassigned	unassigned	unassigned	unassigned	unassigned	na	0	0	0	0	0	0	0	0	0	0	0	0	0	0	0	0	0	0	0	0	0	0	0	0	0	0	0	0	0	0	0	0	0	0	0	0	0	0	0	0	0	0	0
IHU_PS_Unassigned_1489006,unassigned	unassigned	unassigned	unassigned	unassigned	unassigned	na	0	0	0	0	0	0	0	0	0	0	0	0	0	0	0	0	0	0	0	0	0	0	0	0	0	0	0	0	0	0	0	0	0	0	0	0	0	0	0	0	0	0	0
IHU_PS_Unassigned_1489073,unassigned	unassigned	unassigned	unassigned	unassigned	unassigned	na	0	0	0	0	0	0	1	0	0	0	0	0	0	0	0	0	0	0	0	1	1	0	0	0	0	0	0	0	0	0	0	0	0	0	1	0	0	0	0	0	0	0	0
IHU_PS_Unassigned_1489474,unassigned	unassigned	unassigned	unassigned	unassigned	unassigned	na	0	0	0	0	0	0	0	0	0	0	0	0	0	0	0	0	0	0	0	0	0	0	0	0	0	0	0	0	0	0	0	0	0	0	0	0	0	0	0	0	0	0	0
IHU_PS_Unassigned_1489539,unassigned	unassigned	unassigned	unassigned	unassigned	unassigned	na	0	0	0	0	0	1	0	0	0	0	0	0	0	0	0	0	0	0	0	0	0	0	0	0	0	0	0	0	0	0	0	0	0	0	0	0	0	0	0	0	0	0	0
IHU_PS_Unassigned_1489831,unassigned	unassigned	unassigned	unassigned	unassigned	unassigned	na	0	0	0	0	0	0	0	0	0	0	0	0	0	0	0	0	0	0	0	0	0	0	0	0	0	0	0	0	0	0	0	0	0	0	0	0	0	0	0	0	0	0	0
IHU_PS_Unassigned_149010,unassigned	unassigned	unassigned	unassigned	unassigned	unassigned	na	0	0	0	0	0	0	0	0	0	0	0	0	0	0	0	0	0	0	0	0	0	0	0	0	0	0	0	0	0	0	0	0	0	0	0	0	0	0	0	0	0	0	0
IHU_PS_Unassigned_1490696,unassigned	unassigned	unassigned	unassigned	unassigned	unassigned	na	0	0	0	0	0	0	0	0	0	0	0	0	0	0	0	0	0	0	0	0	0	0	0	0	0	0	0	0	0	0	0	0	0	0	0	0	0	0	0	0	0	0	0
IHU_PS_Unassigned_1490829,unassigned	unassigned	unassigned	unassigned	unassigned	unassigned	na	0	0	0	0	0	0	0	0	0	0	0	0	0	0	0	0	0	0	0	0	0	0	0	0	0	0	0	0	0	0	0	0	0	0	0	0	0	0	0	0	0	0	0
IHU_PS_Unassigned_1490833,unassigned	unassigned	unassigned	unassigned	unassigned	unassigned	na	0	0	0	0	0	0	0	0	0	0	0	0	0	0	0	0	0	0	0	0	0	0	0	0	0	0	1	0	0	0	0	0	0	0	0	0	0	0	0	0	0	0	0
IHU_PS_Unassigned_1491814,unassigned	unassigned	unassigned	unassigned	unassigned	unassigned	na	0	0	0	0	0	0	0	0	0	0	0	0	0	0	0	0	0	0	0	0	0	0	0	0	0	0	0	0	0	0	0	0	0	0	0	0	0	0	0	0	0	0	0
IHU_PS_Unassigned_1492304,unassigned	unassigned	unassigned	unassigned	unassigned	unassigned	na	0	0	0	0	0	0	0	0	0	0	0	0	0	0	0	0	0	0	0	0	0	0	0	0	0	0	0	0	0	0	0	0	0	0	0	0	0	0	0	0	0	0	0
IHU_PS_Unassigned_1492368,unassigned	unassigned	unassigned	unassigned	unassigned	unassigned	na	0	0	0	0	1	0	0	0	0	0	0	0	0	0	0	0	0	0	0	0	0	1	0	0	0	0	0	0	0	0	0	0	0	0	1	0	0	0	0	0	0	0	0
IHU_PS_Unassigned_1493381,unassigned	unassigned	unassigned	unassigned	unassigned	unassigned	na	0	0	0	0	0	0	0	0	0	0	0	0	0	0	0	0	0	0	0	0	1	0	0	0	0	0	0	0	0	0	0	0	0	0	0	0	0	0	0	0	0	0	0
IHU_PS_Unassigned_1493443,unassigned	unassigned	unassigned	unassigned	unassigned	unassigned	na	0	0	0	0	0	0	0	0	0	0	0	0	0	0	0	0	0	0	0	0	0	0	0	0	0	0	0	0	0	0	0	0	0	0	0	0	0	0	0	0	0	0	0
IHU_PS_Unassigned_149350,unassigned	unassigned	unassigned	unassigned	unassigned	unassigned	na	0	0	0	0	0	0	0	0	0	0	0	0	0	0	0	0	0	0	0	0	0	0	0	0	0	0	0	0	0	0	0	0	0	0	0	0	0	0	0	0	0	0	0
IHU_PS_Unassigned_1493806,unassigned	unassigned	unassigned	unassigned	unassigned	unassigned	na	0	0	0	0	0	0	0	0	0	0	0	0	0	0	0	0	0	0	0	0	0	0	0	0	0	0	0	0	0	0	0	0	0	0	0	0	0	1	0	0	0	0	0
IHU_PS_Unassigned_1494011,unassigned	unassigned	unassigned	unassigned	unassigned	unassigned	na	0	0	0	0	0	0	0	0	0	0	0	0	0	0	0	0	0	0	0	0	0	0	0	0	0	0	0	0	0	0	0	0	0	0	0	0	0	0	0	0	0	0	0
IHU_PS_Unassigned_1494396,unassigned	unassigned	unassigned	unassigned	unassigned	unassigned	na	0	0	0	0	0	0	0	0	0	0	0	0	0	0	0	0	0	0	0	0	0	0	0	0	0	0	0	0	0	0	0	0	0	0	0	0	0	0	1	0	0	0	0
IHU_PS_Unassigned_1494418,unassigned	unassigned	unassigned	unassigned	unassigned	unassigned	na	0	0	0	0	0	0	0	0	0	0	0	0	0	0	0	0	0	0	0	0	0	0	0	0	0	0	0	0	0	0	0	0	0	0	0	0	0	0	0	0	0	0	0
IHU_PS_Unassigned_1494594,unassigned	unassigned	unassigned	unassigned	unassigned	unassigned	na	0	0	0	0	0	0	0	0	0	0	0	0	0	0	0	0	0	0	0	0	0	0	0	0	0	0	0	0	0	0	0	0	0	0	0	1	0	0	0	0	0	0	0
IHU_PS_Unassigned_1494799,unassigned	unassigned	unassigned	unassigned	unassigned	unassigned	na	0	0	0	0	0	0	0	0	0	0	0	0	0	0	0	0	0	0	0	0	0	0	0	0	0	0	0	0	0	0	0	0	0	0	0	0	0	0	0	0	0	0	0
IHU_PS_Unassigned_1494927,unassigned	unassigned	unassigned	unassigned	unassigned	unassigned	na	0	0	0	0	0	0	0	0	0	0	0	0	0	0	0	0	0	0	0	0	0	0	0	0	0	0	0	0	0	0	0	0	0	0	0	0	0	0	0	0	0	0	0
IHU_PS_Unassigned_1494958,unassigned	unassigned	unassigned	unassigned	unassigned	unassigned	na	0	0	0	0	0	0	0	0	0	0	0	0	0	0	0	0	0	0	0	0	0	0	0	0	0	0	0	0	0	0	0	0	0	0	0	0	0	0	0	0	0	0	0
IHU_PS_Unassigned_1496913,unassigned	unassigned	unassigned	unassigned	unassigned	unassigned	na	0	0	0	0	0	0	0	0	0	0	0	0	0	0	0	0	0	0	0	0	0	0	0	0	0	0	0	0	0	0	0	0	0	0	0	0	0	0	0	0	0	0	0
IHU_PS_Unassigned_1496948,unassigned	unassigned	unassigned	unassigned	unassigned	unassigned	na	0	0	0	0	0	0	0	0	0	0	0	0	0	0	0	0	0	0	0	0	0	0	0	0	0	0	0	0	0	0	0	0	0	0	0	0	0	0	0	0	0	0	0
IHU_PS_Unassigned_1497238,unassigned	unassigned	unassigned	unassigned	unassigned	unassigned	na	0	0	0	0	0	0	0	0	0	0	0	0	0	0	0	0	0	0	0	0	0	0	0	0	0	0	0	0	0	0	0	0	0	0	0	0	0	0	0	0	0	0	0
IHU_PS_Unassigned_1499225,unassigned	unassigned	unassigned	unassigned	unassigned	unassigned	na	0	0	0	0	0	0	0	0	0	0	0	0	0	0	0	0	0	0	0	0	0	0	0	0	0	0	0	0	0	0	0	0	0	0	0	0	0	0	0	0	0	0	0
IHU_PS_Unassigned_1499786,unassigned	unassigned	unassigned	unassigned	unassigned	unassigned	na	0	0	0	0	0	0	0	0	0	0	0	0	0	0	0	0	0	0	0	0	0	0	0	0	0	0	0	0	0	0	0	0	0	0	0	0	0	0	0	0	0	0	0
IHU_PS_Unassigned_1499971,unassigned	unassigned	unassigned	unassigned	unassigned	unassigned	na	0	0	0	0	0	0	0	0	0	0	0	0	0	0	0	0	0	0	0	0	0	0	0	0	0	0	0	0	0	0	0	0	0	0	0	0	0	0	0	0	0	0	0
IHU_PS_Unassigned_1501817,unassigned	unassigned	unassigned	unassigned	unassigned	unassigned	na	0	0	0	0	0	0	0	0	0	0	0	0	0	0	0	0	0	0	0	0	0	0	0	0	0	0	0	0	0	0	0	0	0	0	0	0	0	0	0	0	0	0	0
IHU_PS_Unassigned_1502206,unassigned	unassigned	unassigned	unassigned	unassigned	unassigned	na	0	0	0	0	0	0	0	0	0	0	0	0	0	0	0	0	0	0	0	0	0	0	0	0	0	0	0	0	0	0	0	0	0	0	0	0	0	0	0	0	0	0	0
IHU_PS_Unassigned_1502208,unassigned	unassigned	unassigned	unassigned	unassigned	unassigned	na	0	0	0	0	0	0	0	0	0	0	0	0	0	0	0	0	0	0	0	0	0	0	0	0	0	0	0	0	0	0	0	0	0	0	0	0	0	0	0	0	0	0	0
IHU_PS_Unassigned_1502662,unassigned	unassigned	unassigned	unassigned	unassigned	unassigned	na	0	0	0	0	0	0	0	0	0	0	0	0	0	0	0	0	0	0	0	0	0	0	0	0	0	0	0	0	0	0	0	0	0	0	0	0	0	0	0	0	0	0	0
IHU_PS_Unassigned_1503486,unassigned	unassigned	unassigned	unassigned	unassigned	unassigned	na	0	0	0	0	0	0	0	0	0	0	0	0	0	0	0	0	0	0	0	0	0	0	0	0	0	0	0	0	0	0	0	0	0	0	0	0	0	0	0	0	0	0	0
IHU_PS_Unassigned_1504148,unassigned	unassigned	unassigned	unassigned	unassigned	unassigned	na	0	0	0	0	0	0	0	0	0	0	0	0	0	0	0	0	0	0	0	0	0	0	0	0	0	0	0	0	0	0	0	0	0	0	0	0	0	0	0	0	1	0	0
IHU_PS_Unassigned_1504172,unassigned	unassigned	unassigned	unassigned	unassigned	unassigned	na	0	0	0	0	0	0	0	0	0	0	0	0	0	0	0	0	0	0	0	0	0	0	0	0	0	0	0	0	0	0	0	0	0	0	0	0	0	0	0	0	0	0	0
IHU_PS_Unassigned_150428,unassigned	unassigned	unassigned	unassigned	unassigned	unassigned	na	0	0	0	0	0	0	0	0	0	0	0	0	0	0	0	0	0	0	0	0	0	0	0	0	0	0	0	0	0	0	0	0	0	0	0	0	0	0	0	0	0	0	0
IHU_PS_Unassigned_1504743,unassigned	unassigned	unassigned	unassigned	unassigned	unassigned	na	0	0	0	0	0	0	1	0	0	0	0	0	0	0	0	0	0	0	0	0	0	0	0	0	0	0	0	0	0	0	0	0	0	0	1	0	0	0	0	0	0	0	0
IHU_PS_Unassigned_1505679,unassigned	unassigned	unassigned	unassigned	unassigned	unassigned	na	0	0	0	0	0	0	0	0	0	0	0	0	0	0	0	0	0	0	0	0	0	0	0	0	0	0	0	0	0	0	0	0	0	0	0	0	0	0	0	0	0	0	0
IHU_PS_Unassigned_1505731,unassigned	unassigned	unassigned	unassigned	unassigned	unassigned	na	0	0	0	0	0	0	0	0	0	0	0	0	0	0	0	0	0	0	0	0	0	0	0	0	0	0	0	0	0	0	0	0	0	0	0	0	0	0	0	0	0	0	0
IHU_PS_Unassigned_150625,unassigned	unassigned	unassigned	unassigned	unassigned	unassigned	na	0	0	0	1	0	0	0	0	0	0	0	0	0	0	0	0	0	0	0	0	0	0	0	0	0	0	0	0	0	0	0	0	0	0	0	0	0	0	0	0	0	1	0
IHU_PS_Unassigned_1506697,unassigned	unassigned	unassigned	unassigned	unassigned	unassigned	na	0	0	0	0	0	0	0	0	0	0	0	0	0	0	0	0	0	0	0	0	0	0	0	0	0	0	0	0	0	0	0	0	0	0	0	0	0	0	0	0	0	0	0
IHU_PS_Unassigned_1507894,unassigned	unassigned	unassigned	unassigned	unassigned	unassigned	na	0	0	0	0	0	0	0	0	0	0	0	0	0	0	0	0	0	0	0	0	0	0	0	0	0	0	0	0	0	0	0	0	0	0	0	0	0	0	0	0	0	0	0
IHU_PS_Unassigned_1508586,unassigned	unassigned	unassigned	unassigned	unassigned	unassigned	na	0	0	0	0	0	0	0	0	0	0	0	0	0	0	0	0	0	0	0	0	0	0	0	0	0	0	0	0	0	0	0	0	0	0	0	0	0	0	0	0	0	0	0
IHU_PS_Unassigned_1508675,unassigned	unassigned	unassigned	unassigned	unassigned	unassigned	na	0	0	0	0	0	0	0	0	0	0	0	0	0	0	0	0	0	0	0	0	0	0	0	0	0	0	0	0	0	0	0	0	0	0	0	0	0	0	0	0	0	0	0
IHU_PS_Unassigned_1509394,unassigned	unassigned	unassigned	unassigned	unassigned	unassigned	na	0	0	0	0	0	0	0	0	0	0	0	0	0	0	0	0	0	0	0	0	0	0	0	0	0	0	0	0	0	0	0	0	0	0	0	0	0	0	0	0	0	0	0
IHU_PS_Unassigned_1509601,unassigned	unassigned	unassigned	unassigned	unassigned	unassigned	na	0	0	0	0	0	0	0	0	0	0	0	0	0	0	0	0	0	0	0	0	0	0	0	0	0	0	0	0	0	0	0	0	0	0	0	0	0	0	0	0	0	0	0
IHU_PS_Unassigned_1509643,unassigned	unassigned	unassigned	unassigned	unassigned	unassigned	na	0	0	0	0	0	0	0	0	0	0	0	0	0	0	0	0	0	0	0	0	0	0	0	0	0	0	0	0	0	0	0	0	0	0	0	0	0	0	0	0	0	0	0
IHU_PS_Unassigned_1509873,unassigned	unassigned	unassigned	unassigned	unassigned	unassigned	na	0	0	0	0	0	0	0	0	0	0	0	0	0	0	0	0	0	0	0	1	1	0	0	0	0	0	0	0	0	0	0	0	0	0	0	0	0	0	0	0	0	0	0
IHU_PS_Unassigned_1510037,unassigned	unassigned	unassigned	unassigned	unassigned	unassigned	na	0	0	0	0	0	0	0	0	0	0	0	0	0	0	0	0	0	0	0	0	0	0	0	0	0	0	0	0	0	0	0	0	0	0	0	0	0	0	0	0	0	0	0
IHU_PS_Unassigned_1510144,unassigned	unassigned	unassigned	unassigned	unassigned	unassigned	na	0	0	0	0	0	0	0	0	0	0	0	0	0	0	0	0	0	0	0	0	0	0	0	0	0	0	0	0	0	0	0	0	0	0	0	0	0	0	0	0	0	0	0
IHU_PS_Unassigned_1512356,unassigned	unassigned	unassigned	unassigned	unassigned	unassigned	na	0	0	0	0	0	0	0	0	0	0	0	0	0	0	0	0	0	0	0	0	0	0	0	0	0	0	0	0	0	0	0	0	0	0	0	0	0	0	0	0	0	0	0
IHU_PS_Unassigned_1512719,unassigned	unassigned	unassigned	unassigned	unassigned	unassigned	na	0	0	0	0	0	0	0	0	0	0	0	0	0	0	0	0	0	0	0	0	0	0	0	0	0	0	0	0	0	0	0	0	0	0	0	0	0	0	0	0	0	0	0
IHU_PS_Unassigned_151370,unassigned	unassigned	unassigned	unassigned	unassigned	unassigned	na	0	0	0	0	0	0	0	0	0	0	0	0	0	0	0	0	0	0	0	0	0	0	0	0	0	0	0	0	0	0	0	0	0	0	0	0	0	0	0	0	0	0	0
IHU_PS_Unassigned_1515143,unassigned	unassigned	unassigned	unassigned	unassigned	unassigned	na	0	0	0	0	0	0	0	0	0	0	0	0	0	0	0	0	0	0	0	0	0	0	0	0	0	0	0	0	0	0	0	0	0	0	0	0	0	0	0	0	0	0	0
IHU_PS_Unassigned_1515671,unassigned	unassigned	unassigned	unassigned	unassigned	unassigned	na	0	0	0	0	1	0	0	1	0	0	0	0	0	0	0	0	0	0	0	0	1	1	0	0	0	1	0	0	0	0	0	1	0	1	1	1	0	0	0	0	0	0	0
IHU_PS_Unassigned_151657,unassigned	unassigned	unassigned	unassigned	unassigned	unassigned	na	0	0	0	0	0	0	0	0	0	0	0	0	0	0	0	0	0	0	0	0	0	0	0	0	0	0	0	0	0	0	0	0	0	0	0	0	0	0	0	0	0	0	0
IHU_PS_Unassigned_1517388,unassigned	unassigned	unassigned	unassigned	unassigned	unassigned	na	0	0	0	0	0	0	0	0	0	0	0	0	0	0	0	0	0	0	0	0	0	0	0	0	0	0	1	0	0	0	0	0	0	0	0	0	0	0	0	0	0	0	0
IHU_PS_Unassigned_1517548,unassigned	unassigned	unassigned	unassigned	unassigned	unassigned	na	0	0	0	0	0	0	0	0	0	0	0	0	0	0	0	0	0	0	0	0	0	0	0	0	0	0	0	0	0	0	0	0	0	0	0	0	0	0	0	0	0	0	0
IHU_PS_Unassigned_1518277,unassigned	unassigned	unassigned	unassigned	unassigned	unassigned	na	0	0	0	0	0	0	0	0	0	0	0	0	0	0	0	0	0	0	0	0	0	0	0	0	0	0	0	0	0	0	0	0	0	0	0	0	0	0	0	0	0	0	0
IHU_PS_Unassigned_1518412,unassigned	unassigned	unassigned	unassigned	unassigned	unassigned	na	0	0	0	0	0	0	0	0	0	0	0	0	0	0	0	0	0	0	0	0	0	0	0	0	0	0	0	0	0	0	0	0	0	0	0	0	0	0	0	0	0	0	0
IHU_PS_Unassigned_1518463,unassigned	unassigned	unassigned	unassigned	unassigned	unassigned	na	0	0	0	0	1	0	0	0	0	0	0	0	0	0	0	0	0	0	0	0	0	1	0	0	0	0	0	0	0	0	0	0	0	0	0	0	0	0	0	0	0	0	0
IHU_PS_Unassigned_151924,unassigned	unassigned	unassigned	unassigned	unassigned	unassigned	na	0	0	0	0	0	0	0	0	0	0	0	0	0	0	0	0	0	0	0	0	0	0	0	0	0	0	0	0	0	0	0	0	0	0	0	0	0	0	0	0	0	0	0
IHU_PS_Unassigned_1519536,unassigned	unassigned	unassigned	unassigned	unassigned	unassigned	na	0	0	0	0	0	0	0	0	0	0	0	0	0	0	0	0	0	0	0	0	0	0	0	0	0	0	0	0	0	0	0	0	0	0	0	0	0	0	0	0	0	0	0
IHU_PS_Unassigned_1520495,unassigned	unassigned	unassigned	unassigned	unassigned	unassigned	na	0	0	0	0	0	0	0	0	0	0	0	0	0	0	0	0	0	0	0	0	0	0	0	0	0	0	0	0	0	0	0	0	0	0	0	0	0	0	0	0	0	0	0
IHU_PS_Unassigned_1520735,unassigned	unassigned	unassigned	unassigned	unassigned	unassigned	na	0	0	0	0	0	0	0	0	0	0	0	0	0	0	0	0	0	0	0	0	0	0	0	0	0	0	0	0	0	0	0	0	0	0	0	0	0	0	0	0	0	0	0
IHU_PS_Unassigned_1520745,unassigned	unassigned	unassigned	unassigned	unassigned	unassigned	na	0	0	0	0	0	0	0	0	0	0	0	0	0	0	0	0	0	0	0	0	0	0	0	0	0	0	0	0	0	0	0	0	0	0	0	0	0	0	0	0	0	0	0
IHU_PS_Unassigned_1521376,unassigned	unassigned	unassigned	unassigned	unassigned	unassigned	na	0	0	0	0	0	0	0	0	0	0	0	0	0	0	0	0	0	0	0	0	0	0	0	0	0	0	0	0	0	0	0	0	0	0	0	0	0	0	0	0	0	0	0
IHU_PS_Unassigned_1521498,unassigned	unassigned	unassigned	unassigned	unassigned	unassigned	na	0	0	0	0	0	0	0	0	0	0	0	0	0	0	0	0	0	0	0	0	0	0	0	0	0	0	0	0	0	0	0	0	0	0	0	0	0	0	0	0	0	0	0
IHU_PS_Unassigned_1521528,unassigned	unassigned	unassigned	unassigned	unassigned	unassigned	na	0	0	0	0	0	0	0	0	0	0	0	0	0	0	0	0	0	0	0	0	0	0	0	0	0	0	0	0	0	0	0	0	0	0	0	0	0	0	0	0	0	0	0
IHU_PS_Unassigned_1521530,unassigned	unassigned	unassigned	unassigned	unassigned	unassigned	na	0	0	0	0	0	0	0	0	0	0	0	0	0	0	0	0	0	0	0	0	0	0	0	0	0	1	0	0	0	0	0	0	0	0	0	0	0	0	0	0	0	0	0
IHU_PS_Unassigned_1522214,unassigned	unassigned	unassigned	unassigned	unassigned	unassigned	na	0	0	0	0	0	0	0	0	0	0	0	0	0	0	0	0	0	0	0	0	0	0	0	0	0	0	0	0	0	0	0	0	0	0	0	1	1	1	0	0	0	0	0
IHU_PS_Unassigned_1523704,unassigned	unassigned	unassigned	unassigned	unassigned	unassigned	na	0	0	0	0	0	0	0	0	0	0	0	0	0	0	0	0	0	0	0	0	0	0	0	0	0	0	0	0	0	0	0	0	0	0	0	0	0	0	0	0	0	0	0
IHU_PS_Unassigned_1524064,unassigned	unassigned	unassigned	unassigned	unassigned	unassigned	na	0	0	0	0	1	0	0	0	0	0	0	0	0	0	0	0	0	0	0	0	0	0	0	0	0	0	0	0	0	1	0	0	0	0	0	0	0	0	0	0	0	0	0
IHU_PS_Unassigned_1524239,unassigned	unassigned	unassigned	unassigned	unassigned	unassigned	na	0	0	0	0	0	0	0	0	0	0	0	0	0	0	0	0	0	0	0	0	0	0	0	0	0	0	0	0	0	0	0	0	0	0	0	0	0	0	0	0	0	0	0
IHU_PS_Unassigned_1527787,unassigned	unassigned	unassigned	unassigned	unassigned	unassigned	na	0	0	0	0	0	0	0	0	0	0	0	0	0	0	0	0	0	0	0	0	0	0	0	0	0	0	0	0	0	0	0	0	0	0	0	0	0	0	0	0	0	0	0
IHU_PS_Unassigned_152896,unassigned	unassigned	unassigned	unassigned	unassigned	unassigned	na	0	0	0	0	0	0	0	0	0	0	0	0	0	0	0	0	0	0	0	0	0	0	0	0	0	0	0	0	0	0	0	0	0	0	0	0	0	0	0	0	0	0	0
IHU_PS_Unassigned_1531396,unassigned	unassigned	unassigned	unassigned	unassigned	unassigned	na	0	0	0	0	0	0	0	0	0	0	0	0	0	0	0	0	0	0	0	0	0	0	0	0	0	0	0	0	0	0	0	0	0	0	0	0	0	0	0	0	0	0	0
IHU_PS_Unassigned_1533532,unassigned	unassigned	unassigned	unassigned	unassigned	unassigned	na	0	0	0	0	0	0	0	0	0	0	0	0	0	0	0	0	0	0	0	0	0	0	0	0	0	0	0	0	0	0	0	0	0	0	0	0	0	0	0	0	0	0	0
IHU_PS_Unassigned_1535136,unassigned	unassigned	unassigned	unassigned	unassigned	unassigned	na	0	0	0	0	0	0	0	0	0	0	0	0	0	0	0	0	0	0	0	0	0	0	0	0	0	0	0	0	0	0	0	0	0	0	0	0	0	0	0	0	0	0	0
IHU_PS_Unassigned_1535378,unassigned	unassigned	unassigned	unassigned	unassigned	unassigned	na	0	0	0	0	0	0	0	0	0	0	0	0	0	0	0	0	0	0	0	0	0	0	0	0	0	0	0	0	0	0	0	0	0	0	0	0	0	0	0	0	0	0	0
IHU_PS_Unassigned_1536202,unassigned	unassigned	unassigned	unassigned	unassigned	unassigned	na	0	0	0	0	0	0	0	0	0	0	0	0	0	0	0	0	0	0	0	0	0	0	0	0	0	0	0	0	0	0	0	0	0	0	0	0	0	0	0	0	0	0	0
IHU_PS_Unassigned_1537647,unassigned	unassigned	unassigned	unassigned	unassigned	unassigned	na	0	0	0	0	0	0	0	0	0	0	0	0	0	0	0	0	0	0	0	0	0	0	0	0	0	0	0	0	0	0	0	0	0	0	0	0	0	0	0	0	0	0	0
IHU_PS_Unassigned_1538355,unassigned	unassigned	unassigned	unassigned	unassigned	unassigned	na	0	0	0	0	0	0	0	0	0	0	0	0	0	0	0	0	0	0	0	0	0	0	0	0	0	0	0	0	0	0	0	0	0	0	0	0	0	0	0	0	0	0	0
IHU_PS_Unassigned_1538866,unassigned	unassigned	unassigned	unassigned	unassigned	unassigned	na	0	0	0	0	0	0	0	0	0	0	0	0	0	0	0	0	0	0	0	0	0	0	0	0	0	0	0	0	0	0	0	0	0	0	0	0	0	0	0	0	0	0	0
IHU_PS_Unassigned_1539181,unassigned	unassigned	unassigned	unassigned	unassigned	unassigned	na	0	0	0	0	0	0	0	0	0	0	0	0	0	0	0	0	0	0	0	0	0	0	0	0	0	0	0	0	0	0	0	0	0	0	0	0	0	0	0	0	0	0	0
IHU_PS_Unassigned_1539928,unassigned	unassigned	unassigned	unassigned	unassigned	unassigned	na	0	0	0	0	1	0	0	0	0	0	0	0	0	0	0	0	0	0	0	0	0	1	0	0	0	0	0	0	0	0	0	0	0	0	0	0	0	0	0	0	0	0	0
IHU_PS_Unassigned_1540891,unassigned	unassigned	unassigned	unassigned	unassigned	unassigned	na	0	0	0	0	1	0	0	0	0	0	0	0	0	0	0	0	0	0	0	0	0	0	0	0	0	0	0	0	0	0	0	0	0	0	0	0	0	0	0	0	0	0	0
IHU_PS_Unassigned_1542415,unassigned	unassigned	unassigned	unassigned	unassigned	unassigned	na	0	0	0	0	0	0	0	0	0	0	0	0	0	0	0	0	0	0	0	0	0	0	0	0	0	0	0	0	0	0	0	0	0	0	0	0	0	0	0	0	0	0	0
IHU_PS_Unassigned_154261,unassigned	unassigned	unassigned	unassigned	unassigned	unassigned	na	0	0	0	0	0	0	0	0	0	0	0	0	0	0	0	0	0	0	0	0	0	0	0	0	0	0	0	0	0	0	0	0	0	0	0	0	0	0	0	0	0	0	0
IHU_PS_Unassigned_1542722,unassigned	unassigned	unassigned	unassigned	unassigned	unassigned	na	0	0	0	0	0	0	0	0	0	0	0	0	0	0	0	0	0	0	0	0	0	0	0	0	0	0	0	0	0	0	0	0	0	0	0	0	0	0	0	0	0	0	0
IHU_PS_Unassigned_154473,unassigned	unassigned	unassigned	unassigned	unassigned	unassigned	na	0	0	0	0	0	0	0	0	0	0	0	0	0	0	0	0	0	0	0	0	0	0	0	0	0	0	0	0	0	0	0	0	0	0	0	0	0	0	0	0	0	0	0
IHU_PS_Unassigned_154509,unassigned	unassigned	unassigned	unassigned	unassigned	unassigned	na	0	0	0	0	0	0	0	0	0	0	0	0	0	0	0	0	0	1	0	0	0	0	0	0	0	0	0	0	0	0	0	0	0	0	0	0	0	0	0	0	0	0	0
IHU_PS_Unassigned_1547010,unassigned	unassigned	unassigned	unassigned	unassigned	unassigned	na	0	0	0	0	0	0	0	0	0	0	0	0	0	0	0	0	0	0	0	0	0	0	0	0	0	0	0	0	0	0	0	0	0	0	0	0	0	0	0	0	0	0	0
IHU_PS_Unassigned_1551932,unassigned	unassigned	unassigned	unassigned	unassigned	unassigned	na	0	0	0	0	0	0	0	0	0	0	0	0	0	0	0	0	0	0	0	0	0	0	0	0	0	0	0	0	0	0	0	0	0	0	0	0	0	0	0	0	0	0	0
IHU_PS_Unassigned_1554013,unassigned	unassigned	unassigned	unassigned	unassigned	unassigned	na	0	0	0	0	0	0	0	0	0	0	0	0	0	0	0	0	0	0	0	0	0	0	0	0	0	0	0	0	0	0	0	0	0	0	0	0	0	0	0	0	0	0	0
IHU_PS_Unassigned_1554056,unassigned	unassigned	unassigned	unassigned	unassigned	unassigned	na	0	0	0	0	0	0	0	0	0	0	0	0	0	0	0	0	0	0	0	0	0	0	0	0	0	0	0	0	0	0	0	0	0	0	0	0	0	0	0	0	0	0	0
IHU_PS_Unassigned_1554823,unassigned	unassigned	unassigned	unassigned	unassigned	unassigned	na	0	0	0	0	0	0	0	0	0	0	0	0	0	0	0	0	0	0	0	0	0	0	0	0	0	0	0	0	0	0	0	0	0	0	0	0	0	0	0	0	0	0	0
IHU_PS_Unassigned_1557037,unassigned	unassigned	unassigned	unassigned	unassigned	unassigned	na	0	0	0	1	0	1	0	0	0	0	0	0	0	0	0	0	0	0	0	0	0	0	0	0	0	0	0	0	0	0	0	0	0	0	0	0	0	0	0	0	0	0	0
IHU_PS_Unassigned_1557909,unassigned	unassigned	unassigned	unassigned	unassigned	unassigned	na	0	0	0	0	0	0	0	0	0	0	0	0	0	0	0	0	0	0	0	0	0	0	0	0	0	0	0	0	0	0	0	0	0	0	0	0	0	0	0	0	0	0	0
IHU_PS_Unassigned_1558820,unassigned	unassigned	unassigned	unassigned	unassigned	unassigned	na	0	0	0	0	0	0	0	0	0	0	0	0	0	0	0	0	0	0	0	0	0	0	0	0	0	0	0	0	0	0	0	0	0	0	0	0	0	0	0	0	0	0	0
IHU_PS_Unassigned_1561041,unassigned	unassigned	unassigned	unassigned	unassigned	unassigned	na	0	0	0	0	0	0	0	0	0	0	0	0	0	0	0	0	0	0	0	0	0	0	0	0	0	0	0	0	0	0	0	0	0	0	0	0	0	0	0	0	0	0	0
IHU_PS_Unassigned_1562043,unassigned	unassigned	unassigned	unassigned	unassigned	unassigned	na	0	0	0	0	0	0	0	0	0	0	0	0	0	0	0	0	0	0	0	0	0	0	0	0	0	0	0	0	0	0	0	0	0	0	0	0	0	0	0	0	0	0	0
IHU_PS_Unassigned_1562257,unassigned	unassigned	unassigned	unassigned	unassigned	unassigned	na	0	0	0	0	0	0	0	0	0	0	0	0	0	0	0	0	0	0	0	0	0	0	0	0	0	0	0	0	0	0	0	0	0	0	0	0	0	0	0	0	0	0	0
IHU_PS_Unassigned_1562293,unassigned	unassigned	unassigned	unassigned	unassigned	unassigned	na	0	0	0	0	0	0	0	0	0	0	0	0	0	0	0	0	0	0	0	0	0	0	0	0	0	0	0	0	0	0	0	0	0	0	0	0	0	0	0	0	0	0	0
IHU_PS_Unassigned_1563721,unassigned	unassigned	unassigned	unassigned	unassigned	unassigned	na	0	0	0	0	0	0	0	0	0	0	0	0	0	0	0	0	0	0	0	0	0	0	0	0	0	0	0	0	0	0	0	0	0	0	0	0	0	0	0	0	0	0	0
IHU_PS_Unassigned_1564869,unassigned	unassigned	unassigned	unassigned	unassigned	unassigned	na	0	0	0	0	0	0	0	0	0	0	0	0	0	0	0	0	0	0	0	0	0	0	0	0	0	0	0	0	0	0	0	0	0	0	0	0	0	0	0	0	0	0	0
IHU_PS_Unassigned_1565252,unassigned	unassigned	unassigned	unassigned	unassigned	unassigned	na	0	0	0	0	0	0	0	0	0	0	0	0	0	0	0	0	0	0	0	0	0	0	0	0	0	0	0	0	0	0	0	0	0	0	0	0	0	0	0	0	0	0	0
IHU_PS_Unassigned_1566015,unassigned	unassigned	unassigned	unassigned	unassigned	unassigned	na	0	0	0	0	0	0	0	0	0	0	0	0	0	0	0	0	0	0	0	0	0	0	0	0	0	0	0	0	0	0	0	0	0	0	0	0	0	0	0	0	0	0	0
IHU_PS_Unassigned_1568928,unassigned	unassigned	unassigned	unassigned	unassigned	unassigned	na	0	0	0	0	0	0	0	0	0	0	0	0	0	0	0	0	0	0	0	0	0	0	0	0	0	0	0	0	0	0	0	0	0	0	0	0	0	0	0	0	0	0	0
IHU_PS_Unassigned_1572401,unassigned	unassigned	unassigned	unassigned	unassigned	unassigned	na	0	0	0	0	0	0	0	0	0	0	0	0	0	0	0	0	0	0	0	0	0	0	0	0	0	0	0	0	0	0	0	0	0	0	0	0	0	0	0	0	0	0	0
IHU_PS_Unassigned_1573246,unassigned	unassigned	unassigned	unassigned	unassigned	unassigned	na	0	0	0	0	0	0	0	0	0	0	0	0	0	0	0	0	0	0	0	0	0	0	0	0	0	0	0	0	0	0	0	0	0	0	0	0	0	0	0	0	0	0	0
IHU_PS_Unassigned_1574020,unassigned	unassigned	unassigned	unassigned	unassigned	unassigned	na	0	0	0	0	0	0	0	0	0	0	0	0	0	0	0	0	0	0	0	0	0	0	0	0	0	0	0	0	0	0	0	0	0	0	0	0	0	0	0	0	0	0	0
IHU_PS_Unassigned_1574743,unassigned	unassigned	unassigned	unassigned	unassigned	unassigned	na	0	0	0	0	0	0	0	0	0	0	0	0	0	0	0	0	0	0	0	0	0	0	0	0	0	0	0	0	0	0	0	0	0	0	0	0	0	0	0	0	0	0	0
IHU_PS_Unassigned_1575200,unassigned	unassigned	unassigned	unassigned	unassigned	unassigned	na	0	0	0	0	0	0	0	0	0	0	0	0	0	0	0	0	0	0	0	0	0	0	0	0	0	0	0	0	0	0	0	0	0	1	0	0	0	0	0	0	0	0	0
IHU_PS_Unassigned_1576432,unassigned	unassigned	unassigned	unassigned	unassigned	unassigned	na	0	0	0	0	0	1	0	0	0	0	0	0	0	0	0	0	0	0	0	0	0	0	0	0	0	0	0	0	0	0	0	0	0	0	0	0	0	0	0	0	0	0	0
IHU_PS_Unassigned_1577108,unassigned	unassigned	unassigned	unassigned	unassigned	unassigned	na	0	0	0	0	0	0	0	0	0	0	0	0	0	0	0	0	0	0	0	0	0	0	0	0	0	0	0	0	0	0	0	0	0	0	0	0	0	0	0	0	0	0	0
IHU_PS_Unassigned_1577817,unassigned	unassigned	unassigned	unassigned	unassigned	unassigned	na	0	0	0	0	0	0	0	0	0	0	0	0	0	0	0	0	0	0	0	0	0	0	0	0	0	0	0	0	0	0	0	0	0	0	0	0	0	0	0	0	0	0	0
IHU_PS_Unassigned_1578017,unassigned	unassigned	unassigned	unassigned	unassigned	unassigned	na	0	0	0	0	0	0	0	0	0	0	0	0	0	0	0	0	0	0	0	0	0	0	0	0	0	0	0	0	0	0	0	0	0	0	0	0	0	0	0	0	0	0	0
IHU_PS_Unassigned_1578507,unassigned	unassigned	unassigned	unassigned	unassigned	unassigned	na	0	0	0	0	0	0	0	0	0	0	0	0	0	0	0	0	0	0	0	0	0	0	0	0	0	0	0	0	0	0	0	0	0	0	0	0	0	0	0	0	0	0	0
IHU_PS_Unassigned_1578759,unassigned	unassigned	unassigned	unassigned	unassigned	unassigned	na	0	0	0	0	0	0	0	0	0	0	0	0	0	0	0	0	0	0	0	0	0	0	0	0	0	0	0	0	0	0	0	0	0	0	0	0	0	0	0	0	0	0	0
IHU_PS_Unassigned_1578893,unassigned	unassigned	unassigned	unassigned	unassigned	unassigned	na	0	0	0	0	0	0	0	0	0	0	0	0	0	0	0	0	0	0	0	0	0	0	0	0	0	0	0	0	0	0	0	0	0	0	0	0	0	0	0	0	0	0	0
IHU_PS_Unassigned_1579385,unassigned	unassigned	unassigned	unassigned	unassigned	unassigned	na	0	0	0	0	0	0	0	0	0	0	0	0	0	0	0	0	0	0	0	0	0	0	0	0	0	0	0	0	0	0	0	0	0	0	0	0	0	0	0	0	0	0	0
IHU_PS_Unassigned_1579885,unassigned	unassigned	unassigned	unassigned	unassigned	unassigned	na	0	0	0	0	0	0	0	0	0	0	0	0	0	0	0	0	0	0	0	0	0	0	0	0	0	0	0	0	0	0	0	0	0	0	0	0	0	0	0	0	0	0	0
IHU_PS_Unassigned_1579887,unassigned	unassigned	unassigned	unassigned	unassigned	unassigned	na	0	0	0	0	0	0	0	0	0	0	0	0	0	0	0	0	0	0	0	0	0	0	0	0	0	0	0	0	0	0	0	0	0	0	0	0	0	0	0	0	0	0	0
IHU_PS_Unassigned_1579922,unassigned	unassigned	unassigned	unassigned	unassigned	unassigned	na	0	0	0	0	0	0	0	0	0	0	0	0	0	0	0	0	0	0	0	0	0	0	0	0	0	0	0	0	0	0	0	0	0	0	0	0	0	0	0	0	0	0	0
IHU_PS_Unassigned_1580064,unassigned	unassigned	unassigned	unassigned	unassigned	unassigned	na	0	0	0	0	0	0	0	0	0	0	0	0	0	0	0	0	0	0	0	0	0	0	0	0	0	0	0	0	0	0	0	0	0	0	0	0	0	0	0	0	0	0	0
IHU_PS_Unassigned_1580321,unassigned	unassigned	unassigned	unassigned	unassigned	unassigned	na	0	0	0	0	0	0	0	0	0	0	0	0	0	0	0	0	0	0	0	0	0	0	0	0	0	0	0	0	0	0	0	0	0	0	0	0	0	0	0	0	0	0	0
IHU_PS_Unassigned_1580569,unassigned	unassigned	unassigned	unassigned	unassigned	unassigned	na	0	0	0	0	0	0	0	0	0	0	0	0	0	0	0	0	0	0	0	0	0	0	0	0	0	0	0	0	0	0	0	0	0	0	0	0	0	0	0	0	0	0	0
IHU_PS_Unassigned_1580571,unassigned	unassigned	unassigned	unassigned	unassigned	unassigned	na	0	0	0	0	0	0	0	0	0	0	0	0	0	0	0	0	0	0	0	0	0	0	0	0	0	0	0	0	0	0	0	0	0	0	0	0	0	0	0	0	0	0	0
IHU_PS_Unassigned_1580649,unassigned	unassigned	unassigned	unassigned	unassigned	unassigned	na	0	0	0	0	0	0	0	0	0	0	0	0	0	0	0	0	0	0	0	0	0	0	0	0	0	0	0	0	0	0	0	0	0	0	0	0	0	0	0	0	0	0	0
IHU_PS_Unassigned_1581734,unassigned	unassigned	unassigned	unassigned	unassigned	unassigned	na	0	0	0	0	0	0	0	0	0	0	0	0	0	0	0	0	0	0	0	0	0	0	0	0	0	0	0	0	0	0	0	0	0	0	0	0	0	0	0	0	0	0	0
IHU_PS_Unassigned_1581779,unassigned	unassigned	unassigned	unassigned	unassigned	unassigned	na	0	0	0	0	0	0	0	0	0	0	0	0	0	0	0	0	0	0	0	0	0	0	0	0	0	0	0	0	0	0	0	0	0	0	0	0	0	0	0	0	0	0	0
IHU_PS_Unassigned_1583056,unassigned	unassigned	unassigned	unassigned	unassigned	unassigned	na	0	0	0	0	0	0	0	0	0	0	0	0	0	0	0	0	0	0	0	0	0	0	0	0	0	0	0	0	0	0	0	0	0	0	0	0	0	0	0	0	0	0	0
IHU_PS_Unassigned_1583282,unassigned	unassigned	unassigned	unassigned	unassigned	unassigned	na	0	0	0	0	0	0	0	0	0	0	0	0	0	0	0	0	0	0	0	0	0	0	0	0	0	0	0	0	0	0	0	0	0	0	0	0	0	0	0	0	0	0	0
IHU_PS_Unassigned_1583634,unassigned	unassigned	unassigned	unassigned	unassigned	unassigned	na	0	0	0	0	0	0	0	0	0	0	0	0	0	0	0	0	0	0	0	0	0	0	0	0	0	0	0	0	0	0	0	0	0	0	0	0	0	0	0	0	0	0	0
IHU_PS_Unassigned_1586895,unassigned	unassigned	unassigned	unassigned	unassigned	unassigned	na	0	0	0	0	0	0	0	0	0	0	0	0	0	0	0	0	0	0	0	0	0	0	0	0	0	0	0	0	0	0	0	0	0	0	0	0	0	0	0	0	0	0	0
IHU_PS_Unassigned_1587380,unassigned	unassigned	unassigned	unassigned	unassigned	unassigned	na	0	0	0	0	0	0	0	0	0	0	0	0	0	0	0	0	0	0	0	0	0	0	0	0	0	0	0	0	0	0	0	0	0	0	0	0	0	0	0	0	0	0	0
IHU_PS_Unassigned_1587630,unassigned	unassigned	unassigned	unassigned	unassigned	unassigned	na	0	0	0	0	0	0	0	0	0	0	0	0	0	0	0	0	0	0	0	0	0	0	0	0	0	0	0	0	0	0	0	0	0	0	0	0	0	0	0	0	0	0	0
IHU_PS_Unassigned_1587824,unassigned	unassigned	unassigned	unassigned	unassigned	unassigned	na	0	0	0	0	0	0	0	0	0	0	0	0	0	0	0	0	0	0	0	0	0	0	0	0	0	0	0	0	0	0	0	0	0	0	0	0	0	0	0	0	0	0	0
IHU_PS_Unassigned_1588359,unassigned	unassigned	unassigned	unassigned	unassigned	unassigned	na	0	0	0	0	0	0	0	0	0	0	0	0	0	0	0	0	0	0	0	0	0	0	0	0	0	0	0	0	0	0	0	0	0	0	0	0	0	0	0	0	0	0	0
IHU_PS_Unassigned_1588379,unassigned	unassigned	unassigned	unassigned	unassigned	unassigned	na	0	0	0	0	0	0	0	0	0	0	0	0	0	0	0	0	0	0	0	0	0	0	0	0	0	0	0	0	0	0	0	0	0	0	0	0	0	0	0	0	0	0	0
IHU_PS_Unassigned_1588442,unassigned	unassigned	unassigned	unassigned	unassigned	unassigned	na	0	0	0	0	0	0	0	0	0	0	0	0	0	0	0	0	0	0	0	0	0	0	0	0	0	0	0	0	0	0	0	0	0	0	0	0	0	0	0	0	0	0	0
IHU_PS_Unassigned_1588590,unassigned	unassigned	unassigned	unassigned	unassigned	unassigned	na	0	0	0	0	0	0	0	0	0	0	0	0	0	0	0	0	0	0	0	0	0	0	0	0	0	0	0	0	0	0	0	0	0	0	0	0	0	0	0	0	0	0	0
IHU_PS_Unassigned_1588657,unassigned	unassigned	unassigned	unassigned	unassigned	unassigned	na	0	0	0	0	0	0	0	0	0	0	0	0	0	0	0	0	0	0	0	0	0	0	0	0	0	0	0	0	0	0	0	0	0	0	0	0	0	0	0	0	0	0	0
IHU_PS_Unassigned_1588788,unassigned	unassigned	unassigned	unassigned	unassigned	unassigned	na	0	0	0	0	0	0	0	0	0	0	0	0	0	0	0	0	0	0	0	0	0	0	0	0	0	0	0	0	0	0	0	0	0	0	0	0	0	0	0	0	0	0	0
IHU_PS_Unassigned_158919,unassigned	unassigned	unassigned	unassigned	unassigned	unassigned	na	0	0	0	0	0	0	0	0	0	0	0	0	0	0	0	0	0	0	0	0	0	0	0	0	0	0	0	0	0	0	0	0	0	0	0	0	0	0	0	0	0	0	0
IHU_PS_Unassigned_1589382,unassigned	unassigned	unassigned	unassigned	unassigned	unassigned	na	0	0	0	0	0	0	0	0	0	0	0	0	0	0	0	0	0	0	0	0	1	0	0	0	0	1	0	0	0	0	0	0	0	0	0	0	0	0	0	0	0	0	0
IHU_PS_Unassigned_1589657,unassigned	unassigned	unassigned	unassigned	unassigned	unassigned	na	0	0	0	0	0	0	0	0	0	0	0	0	0	0	0	0	0	0	0	0	0	0	0	0	0	0	0	0	0	0	0	0	0	0	0	0	0	0	0	0	0	0	0
IHU_PS_Unassigned_1590110,unassigned	unassigned	unassigned	unassigned	unassigned	unassigned	na	0	0	0	0	0	0	0	0	0	0	0	0	0	0	0	0	0	0	0	0	0	0	0	0	0	0	0	0	0	0	0	0	0	0	0	0	0	0	0	0	0	0	0
IHU_PS_Unassigned_1590693,unassigned	unassigned	unassigned	unassigned	unassigned	unassigned	na	0	0	0	1	0	0	0	0	0	0	0	0	0	0	0	0	0	0	0	0	0	0	0	0	0	0	0	0	0	0	0	0	0	0	0	0	0	0	0	0	0	0	0
IHU_PS_Unassigned_1590754,unassigned	unassigned	unassigned	unassigned	unassigned	unassigned	na	0	0	0	0	0	0	0	0	0	0	0	0	0	0	0	0	0	0	0	0	0	0	0	0	0	0	0	0	0	0	0	0	0	0	0	0	0	0	0	0	0	0	0
IHU_PS_Unassigned_1591108,unassigned	unassigned	unassigned	unassigned	unassigned	unassigned	na	0	0	0	0	0	0	0	0	0	0	0	0	0	0	0	0	0	0	0	0	0	0	0	0	0	0	0	0	0	0	0	0	0	0	0	0	0	0	0	0	0	0	0
IHU_PS_Unassigned_1591331,unassigned	unassigned	unassigned	unassigned	unassigned	unassigned	na	0	0	0	0	0	0	0	0	0	0	0	0	0	0	0	0	0	0	0	0	0	0	0	0	0	0	0	0	0	0	0	0	0	0	0	0	0	0	0	0	0	0	0
IHU_PS_Unassigned_1591679,unassigned	unassigned	unassigned	unassigned	unassigned	unassigned	na	0	0	0	0	0	0	0	0	0	0	0	0	0	0	0	0	0	0	0	0	0	0	0	0	0	0	0	0	0	0	0	0	0	0	0	0	0	0	0	0	0	0	0
IHU_PS_Unassigned_1592079,unassigned	unassigned	unassigned	unassigned	unassigned	unassigned	na	0	0	0	0	0	0	0	0	0	0	0	0	0	0	0	0	0	0	0	0	0	0	0	0	0	0	0	0	0	0	0	0	0	0	0	0	0	0	0	0	0	0	0
IHU_PS_Unassigned_1592231,unassigned	unassigned	unassigned	unassigned	unassigned	unassigned	na	0	0	0	0	0	1	0	0	0	0	0	0	0	0	0	0	0	0	0	0	0	0	0	0	0	0	0	0	0	0	0	0	0	0	0	0	0	0	0	0	0	0	0
IHU_PS_Unassigned_1592541,unassigned	unassigned	unassigned	unassigned	unassigned	unassigned	na	0	0	0	0	0	0	0	0	0	0	0	0	0	0	0	0	0	0	0	0	0	0	0	0	0	0	0	0	0	0	0	0	0	0	0	0	0	0	0	0	0	0	0
IHU_PS_Unassigned_1592785,unassigned	unassigned	unassigned	unassigned	unassigned	unassigned	na	0	0	0	0	0	0	0	0	0	0	0	0	0	0	0	0	0	0	0	0	0	0	0	0	0	0	0	0	0	0	0	0	0	0	0	0	0	0	0	0	0	0	0
IHU_PS_Unassigned_1592939,unassigned	unassigned	unassigned	unassigned	unassigned	unassigned	na	0	0	0	0	0	0	0	0	0	0	0	0	0	0	0	0	0	0	0	0	0	0	0	0	0	0	0	0	0	0	0	0	0	0	0	0	0	0	0	0	0	0	0
IHU_PS_Unassigned_1593093,unassigned	unassigned	unassigned	unassigned	unassigned	unassigned	na	0	0	0	0	0	0	0	0	0	0	0	0	0	0	0	0	0	0	0	0	0	0	0	0	0	0	0	0	0	0	0	0	0	0	0	0	0	0	0	0	0	0	0
IHU_PS_Unassigned_1593611,unassigned	unassigned	unassigned	unassigned	unassigned	unassigned	na	0	0	0	1	0	1	0	0	0	0	0	0	0	0	0	0	0	0	0	0	0	0	0	0	0	0	0	0	0	0	0	0	0	1	0	0	0	0	0	0	0	1	0
IHU_PS_Unassigned_1593729,unassigned	unassigned	unassigned	unassigned	unassigned	unassigned	na	0	0	0	0	0	0	0	0	0	0	0	0	0	0	0	0	0	0	0	0	0	0	0	0	0	0	0	0	0	0	0	0	0	0	0	0	0	0	0	0	0	0	0
IHU_PS_Unassigned_1593999,unassigned	unassigned	unassigned	unassigned	unassigned	unassigned	na	0	0	0	0	0	0	0	0	0	0	0	0	0	0	0	0	0	0	0	0	0	0	0	0	0	0	0	0	0	0	0	0	0	0	0	0	0	0	0	0	0	0	0
IHU_PS_Unassigned_1594099,unassigned	unassigned	unassigned	unassigned	unassigned	unassigned	na	0	0	0	0	0	0	0	0	0	0	0	0	0	0	0	0	0	0	0	0	0	0	0	0	0	0	0	0	0	0	0	0	0	0	0	0	0	0	0	0	0	0	0
IHU_PS_Unassigned_1594101,unassigned	unassigned	unassigned	unassigned	unassigned	unassigned	na	0	0	0	0	0	0	0	0	0	0	0	0	0	0	0	0	0	0	0	0	0	0	0	0	0	0	0	0	0	0	0	0	0	0	0	0	0	0	0	0	0	0	0
IHU_PS_Unassigned_1594372,unassigned	unassigned	unassigned	unassigned	unassigned	unassigned	na	0	0	0	0	0	0	0	0	0	0	0	0	0	0	0	0	0	0	0	0	0	0	0	0	0	0	0	0	0	0	0	0	0	0	0	0	0	0	0	0	0	0	0
IHU_PS_Unassigned_1596811,unassigned	unassigned	unassigned	unassigned	unassigned	unassigned	na	0	0	0	0	0	0	0	0	0	0	0	0	0	0	0	0	0	0	0	0	0	0	0	0	0	0	0	0	0	0	0	0	0	0	0	0	0	0	0	0	0	0	0
IHU_PS_Unassigned_1597037,unassigned	unassigned	unassigned	unassigned	unassigned	unassigned	na	0	0	0	0	0	0	0	0	0	0	0	0	0	0	0	0	0	0	0	0	0	0	0	0	0	0	0	0	0	0	0	0	0	0	0	0	0	0	0	0	0	0	0
IHU_PS_Unassigned_1597164,unassigned	unassigned	unassigned	unassigned	unassigned	unassigned	na	0	0	0	0	0	0	0	0	0	0	0	0	0	0	0	0	0	0	0	0	0	0	0	0	0	0	0	0	0	0	0	0	0	0	0	0	0	0	0	0	0	0	0
IHU_PS_Unassigned_1597363,unassigned	unassigned	unassigned	unassigned	unassigned	unassigned	na	0	0	0	0	0	0	0	0	0	0	0	0	0	0	0	0	0	0	0	0	0	0	0	0	0	0	0	0	0	0	0	0	0	0	0	0	0	0	0	0	0	0	0
IHU_PS_Unassigned_1597950,unassigned	unassigned	unassigned	unassigned	unassigned	unassigned	na	0	0	0	0	0	0	0	0	0	0	0	0	0	0	0	0	0	0	0	0	0	0	0	0	0	0	0	0	0	0	0	0	0	0	0	0	0	0	0	0	0	0	0
IHU_PS_Unassigned_1597996,unassigned	unassigned	unassigned	unassigned	unassigned	unassigned	na	0	0	0	0	0	0	0	0	0	0	0	0	0	0	0	0	0	0	0	0	0	0	0	0	0	0	0	0	0	0	0	0	0	0	0	0	0	0	0	0	0	0	0
IHU_PS_Unassigned_1598042,unassigned	unassigned	unassigned	unassigned	unassigned	unassigned	na	0	0	0	0	0	0	0	0	0	0	0	0	0	0	0	0	0	0	0	0	0	0	0	0	0	0	0	0	0	0	0	0	0	0	0	0	0	0	0	0	0	0	0
IHU_PS_Unassigned_160526,unassigned	unassigned	unassigned	unassigned	unassigned	unassigned	na	0	0	0	0	0	0	0	0	0	0	0	0	0	0	0	0	0	0	0	0	0	0	0	0	0	0	0	0	0	0	0	0	0	0	0	0	0	0	0	0	0	0	0
IHU_PS_Unassigned_161742,unassigned	unassigned	unassigned	unassigned	unassigned	unassigned	na	0	0	0	0	0	0	0	0	0	0	0	0	0	0	0	0	0	0	0	0	0	0	0	0	0	0	0	0	0	0	0	0	0	0	0	0	0	0	1	0	0	0	0
IHU_PS_Unassigned_162510,unassigned	unassigned	unassigned	unassigned	unassigned	unassigned	na	0	0	0	0	0	0	0	0	0	0	0	0	0	0	0	0	0	0	0	0	0	0	0	0	0	0	0	0	0	0	0	0	0	0	0	0	0	0	0	0	0	0	0
IHU_PS_Unassigned_169499,unassigned	unassigned	unassigned	unassigned	unassigned	unassigned	na	0	0	0	0	0	0	0	0	0	0	0	0	0	0	0	0	0	0	0	0	0	0	0	0	0	0	0	0	0	0	0	0	0	0	0	0	0	0	0	0	0	0	0
IHU_PS_Unassigned_169952,unassigned	unassigned	unassigned	unassigned	unassigned	unassigned	na	0	0	0	0	0	0	0	0	0	0	0	0	0	0	0	0	0	0	0	0	0	0	0	0	0	0	0	0	0	0	0	0	0	0	0	0	0	0	0	0	0	0	0
IHU_PS_Unassigned_17025,unassigned	unassigned	unassigned	unassigned	unassigned	unassigned	na	0	0	0	0	0	0	0	0	0	0	0	0	0	0	0	0	0	1	0	0	0	0	0	0	0	0	0	0	0	0	0	0	0	0	0	0	0	0	0	0	0	0	0
IHU_PS_Unassigned_170999,unassigned	unassigned	unassigned	unassigned	unassigned	unassigned	na	0	0	0	0	0	0	0	0	0	0	0	0	0	0	0	0	0	0	0	0	0	0	0	0	0	0	0	0	0	0	0	0	0	0	0	0	0	0	0	0	0	0	0
IHU_PS_Unassigned_171289,unassigned	unassigned	unassigned	unassigned	unassigned	unassigned	na	0	0	0	0	0	0	0	0	0	0	0	0	0	0	0	0	0	0	0	0	0	0	0	0	0	0	0	0	0	0	0	0	0	0	0	0	0	0	0	0	0	0	0
IHU_PS_Unassigned_171323,unassigned	unassigned	unassigned	unassigned	unassigned	unassigned	na	0	0	0	0	0	0	0	0	0	0	0	0	0	0	0	0	0	0	0	0	0	0	0	0	0	0	0	0	0	0	0	0	0	0	0	0	0	0	0	0	0	0	0
IHU_PS_Unassigned_1722,unassigned	unassigned	unassigned	unassigned	unassigned	unassigned	na	0	0	0	0	0	0	0	0	0	0	0	0	0	0	0	0	0	0	0	0	0	0	0	0	0	0	0	0	0	0	0	0	0	0	0	0	0	0	0	0	0	0	0
IHU_PS_Unassigned_172362,unassigned	unassigned	unassigned	unassigned	unassigned	unassigned	na	0	0	0	0	0	0	0	0	0	0	0	0	0	0	0	0	0	0	0	0	0	0	0	0	0	0	0	0	0	0	0	0	0	0	0	0	0	0	0	0	0	0	0
IHU_PS_Unassigned_17345,unassigned	unassigned	unassigned	unassigned	unassigned	unassigned	na	0	0	0	0	0	0	0	0	0	0	0	0	0	0	0	0	0	0	0	0	0	0	0	0	0	0	0	0	0	0	0	0	0	0	0	0	0	0	0	0	0	0	0
IHU_PS_Unassigned_17399,unassigned	unassigned	unassigned	unassigned	unassigned	unassigned	na	0	0	0	0	0	0	0	0	0	0	0	0	0	0	0	0	0	0	0	0	0	0	0	0	0	0	0	0	0	0	0	0	0	0	0	0	0	0	0	0	0	0	0
IHU_PS_Unassigned_175196,unassigned	unassigned	unassigned	unassigned	unassigned	unassigned	na	0	0	0	1	0	0	0	0	0	0	0	0	0	0	0	0	0	1	0	0	0	0	0	0	0	0	0	0	0	0	0	0	0	0	0	0	0	0	0	0	0	1	0
IHU_PS_Unassigned_17524,unassigned	unassigned	unassigned	unassigned	unassigned	unassigned	na	0	0	0	1	0	1	0	0	0	0	0	0	0	0	0	0	0	0	0	0	0	0	0	0	0	0	0	0	0	0	0	0	0	0	0	0	0	0	0	0	0	0	0
IHU_PS_Unassigned_17531,unassigned	unassigned	unassigned	unassigned	unassigned	unassigned	na	0	0	0	0	0	0	0	0	0	0	0	0	0	0	0	0	0	0	0	0	0	0	0	0	0	0	0	0	0	0	0	0	0	0	0	0	0	0	0	0	0	0	0
IHU_PS_Unassigned_175383,unassigned	unassigned	unassigned	unassigned	unassigned	unassigned	na	0	0	0	0	0	0	0	0	0	0	0	0	0	0	0	0	0	0	0	0	0	0	0	0	0	0	0	0	0	0	0	0	0	0	0	0	0	0	0	0	0	0	0
IHU_PS_Unassigned_17557,unassigned	unassigned	unassigned	unassigned	unassigned	unassigned	na	0	0	0	0	0	0	0	0	0	0	0	0	0	0	0	0	0	0	0	0	0	0	0	0	0	0	0	0	0	0	0	0	0	0	0	0	0	0	0	0	0	0	0
IHU_PS_Unassigned_17589,unassigned	unassigned	unassigned	unassigned	unassigned	unassigned	na	0	0	0	0	0	0	0	0	0	0	0	0	0	0	0	0	0	0	0	0	0	0	0	0	0	0	0	0	0	0	0	0	0	0	0	0	0	1	0	0	0	0	0
IHU_PS_Unassigned_17596,unassigned	unassigned	unassigned	unassigned	unassigned	unassigned	na	0	0	0	0	0	0	0	0	0	0	0	0	0	0	0	0	0	0	0	0	0	0	0	0	0	0	0	0	0	0	0	0	0	0	0	0	0	0	0	0	0	0	0
IHU_PS_Unassigned_17614,unassigned	unassigned	unassigned	unassigned	unassigned	unassigned	na	0	0	0	0	0	0	0	0	0	0	0	0	0	0	0	0	0	0	0	0	0	0	0	0	0	0	0	0	0	0	0	0	0	0	0	0	0	0	0	0	0	0	0
IHU_PS_Unassigned_176397,unassigned	unassigned	unassigned	unassigned	unassigned	unassigned	na	0	0	0	1	0	1	0	0	0	0	0	0	0	0	0	0	0	0	0	0	0	0	0	0	0	0	0	0	0	0	0	0	0	0	0	0	0	0	0	0	0	1	0
IHU_PS_Unassigned_17653,unassigned	unassigned	unassigned	unassigned	unassigned	unassigned	na	0	0	0	0	0	0	0	0	0	0	0	0	0	0	0	0	0	0	0	0	0	0	0	0	0	0	0	0	0	0	0	0	0	0	0	0	0	0	0	0	0	0	0
IHU_PS_Unassigned_17730,unassigned	unassigned	unassigned	unassigned	unassigned	unassigned	na	0	0	0	0	0	0	0	0	0	0	0	0	0	0	0	0	0	0	0	0	0	0	0	0	0	0	0	0	0	0	0	0	0	0	0	0	0	0	0	0	0	0	0
IHU_PS_Unassigned_178042,unassigned	unassigned	unassigned	unassigned	unassigned	unassigned	na	0	0	0	1	0	0	0	0	0	0	0	0	0	0	0	0	0	0	0	0	0	0	0	0	0	0	0	0	0	0	0	0	0	0	0	0	0	0	0	0	0	0	0
IHU_PS_Unassigned_17844,unassigned	unassigned	unassigned	unassigned	unassigned	unassigned	na	0	0	0	0	0	0	0	0	0	0	0	0	0	0	0	0	0	0	0	0	0	0	0	0	0	0	0	0	0	0	0	0	0	0	0	0	0	0	0	0	0	0	0
IHU_PS_Unassigned_178441,unassigned	unassigned	unassigned	unassigned	unassigned	unassigned	na	0	0	0	0	0	0	0	0	0	0	0	0	0	0	0	0	0	0	0	0	0	0	0	0	0	0	0	0	0	0	0	0	0	0	0	0	0	0	0	0	0	0	0
IHU_PS_Unassigned_17886,unassigned	unassigned	unassigned	unassigned	unassigned	unassigned	na	0	0	0	0	0	0	0	0	0	0	0	0	0	0	0	0	0	0	0	0	0	0	0	0	0	0	0	0	0	0	0	0	0	0	0	0	0	0	0	0	0	0	0
IHU_PS_Unassigned_178887,unassigned	unassigned	unassigned	unassigned	unassigned	unassigned	na	0	0	0	0	0	0	0	0	0	0	0	0	0	0	0	0	0	0	0	0	0	0	0	0	0	0	0	0	0	0	0	0	0	0	0	0	0	0	0	0	0	0	0
IHU_PS_Unassigned_17908,unassigned	unassigned	unassigned	unassigned	unassigned	unassigned	na	0	0	0	0	0	0	0	0	0	0	0	0	0	0	0	0	0	0	0	0	0	0	0	0	0	0	0	0	0	0	0	0	0	0	0	0	0	0	0	0	0	0	0
IHU_PS_Unassigned_17954,unassigned	unassigned	unassigned	unassigned	unassigned	unassigned	na	0	0	0	0	0	0	0	0	0	0	0	0	0	0	0	0	0	1	0	0	0	0	0	0	0	0	0	0	0	0	0	0	0	0	0	0	0	0	0	0	0	0	0
IHU_PS_Unassigned_17984,unassigned	unassigned	unassigned	unassigned	unassigned	unassigned	na	0	0	0	1	0	0	0	0	0	0	0	0	0	0	0	0	0	0	0	0	0	0	0	0	0	0	0	0	0	0	0	0	0	0	0	0	0	0	0	0	0	0	0
IHU_PS_Unassigned_17994,unassigned	unassigned	unassigned	unassigned	unassigned	unassigned	na	0	0	0	0	0	0	0	0	0	0	0	0	0	0	0	0	0	0	0	0	0	0	0	0	0	0	0	0	0	0	0	0	0	0	0	0	0	0	0	0	0	0	0
IHU_PS_Unassigned_180921,unassigned	unassigned	unassigned	unassigned	unassigned	unassigned	na	0	0	0	0	0	0	0	0	0	0	0	0	0	0	0	0	0	0	0	0	0	0	0	0	0	0	0	0	0	0	0	0	0	0	0	0	0	0	0	0	0	0	0
IHU_PS_Unassigned_181354,unassigned	unassigned	unassigned	unassigned	unassigned	unassigned	na	0	0	0	0	0	0	0	0	0	0	0	0	0	0	0	0	0	0	0	0	0	0	0	0	0	0	0	0	0	0	0	0	0	0	0	0	0	0	0	0	0	0	0
IHU_PS_Unassigned_181507,unassigned	unassigned	unassigned	unassigned	unassigned	unassigned	na	0	0	0	0	0	0	0	0	0	0	0	0	0	0	0	0	0	0	0	0	0	0	0	0	0	0	0	0	0	0	0	0	0	0	0	0	0	0	0	0	0	0	0
IHU_PS_Unassigned_18195,unassigned	unassigned	unassigned	unassigned	unassigned	unassigned	na	0	0	0	0	0	0	0	0	0	0	0	0	0	0	0	0	0	0	0	0	0	0	0	0	0	0	0	0	0	0	0	0	0	0	0	0	0	0	0	0	0	0	0
IHU_PS_Unassigned_182351,unassigned	unassigned	unassigned	unassigned	unassigned	unassigned	na	0	0	0	0	0	0	0	0	0	0	0	0	0	0	0	0	0	0	0	0	0	0	0	0	0	0	0	0	0	0	0	0	0	0	0	0	0	0	0	0	0	0	0
IHU_PS_Unassigned_18323,unassigned	unassigned	unassigned	unassigned	unassigned	unassigned	na	0	0	0	0	0	0	0	0	0	0	0	0	0	0	0	0	0	0	0	0	0	0	0	0	0	0	0	0	0	0	0	0	0	1	0	0	0	0	0	0	0	0	0
IHU_PS_Unassigned_1835,unassigned	unassigned	unassigned	unassigned	unassigned	unassigned	na	0	0	0	0	0	0	0	0	0	0	0	0	0	0	0	0	0	0	0	1	0	0	0	0	0	0	0	0	0	0	0	0	0	0	0	0	0	0	0	0	0	0	0
IHU_PS_Unassigned_185515,unassigned	unassigned	unassigned	unassigned	unassigned	unassigned	na	0	0	0	0	0	0	0	0	0	0	0	0	0	0	0	0	0	0	0	0	0	0	0	0	0	0	0	0	0	0	0	0	0	0	0	0	0	0	0	0	0	0	0
IHU_PS_Unassigned_185718,unassigned	unassigned	unassigned	unassigned	unassigned	unassigned	na	0	0	0	0	0	0	0	0	0	0	0	0	0	0	0	0	0	0	0	0	0	0	0	0	0	0	0	0	0	0	0	0	0	0	0	0	0	0	0	0	0	0	0
IHU_PS_Unassigned_18579,unassigned	unassigned	unassigned	unassigned	unassigned	unassigned	na	0	0	0	0	0	0	0	0	0	0	0	0	0	0	0	0	0	0	0	0	0	0	0	0	0	0	0	0	0	0	0	0	0	0	0	0	0	0	0	0	0	0	0
IHU_PS_Unassigned_18621,unassigned	unassigned	unassigned	unassigned	unassigned	unassigned	na	0	0	0	1	0	1	0	0	0	0	0	0	0	0	0	0	0	0	0	0	0	0	0	0	0	0	0	0	0	0	0	0	0	0	0	0	0	0	0	0	0	0	0
IHU_PS_Unassigned_18628,unassigned	unassigned	unassigned	unassigned	unassigned	unassigned	na	0	0	0	0	0	0	0	0	0	0	0	0	0	0	0	0	0	0	0	0	0	0	0	0	0	0	0	0	0	0	0	0	0	0	0	0	0	0	0	0	0	0	0
IHU_PS_Unassigned_18686,unassigned	unassigned	unassigned	unassigned	unassigned	unassigned	na	0	0	0	0	0	0	0	0	0	0	0	0	0	0	0	0	0	0	0	0	0	0	0	0	0	0	0	0	0	0	0	0	0	0	0	0	0	0	0	0	0	1	0
IHU_PS_Unassigned_18765,unassigned	unassigned	unassigned	unassigned	unassigned	unassigned	na	0	0	0	0	0	0	0	0	0	0	0	0	0	0	0	0	0	0	0	0	0	0	0	0	0	0	0	0	0	0	0	0	0	0	0	0	0	0	0	0	0	0	0
IHU_PS_Unassigned_189212,unassigned	unassigned	unassigned	unassigned	unassigned	unassigned	na	0	0	0	0	0	0	0	0	0	0	0	0	0	0	0	0	0	0	0	0	0	0	0	0	0	0	0	0	0	0	0	0	0	0	0	0	0	0	0	0	0	0	0
IHU_PS_Unassigned_19010,unassigned	unassigned	unassigned	unassigned	unassigned	unassigned	na	0	0	0	0	0	0	0	0	0	0	0	0	0	0	0	0	0	0	0	0	0	0	0	0	0	0	0	0	0	0	0	0	0	0	0	0	0	0	0	0	0	1	0
IHU_PS_Unassigned_19018,unassigned	unassigned	unassigned	unassigned	unassigned	unassigned	na	0	0	0	0	0	0	0	0	0	0	0	0	0	0	0	0	0	0	0	0	0	0	0	0	0	0	0	0	0	0	0	0	0	0	0	0	0	0	0	0	0	0	0
IHU_PS_Unassigned_190236,unassigned	unassigned	unassigned	unassigned	unassigned	unassigned	na	0	0	0	0	0	0	0	0	0	0	0	0	0	0	0	0	0	0	0	0	0	0	0	0	0	0	0	0	0	0	0	0	0	0	0	0	0	0	0	0	0	0	0
IHU_PS_Unassigned_19071,unassigned	unassigned	unassigned	unassigned	unassigned	unassigned	na	0	0	0	0	0	0	0	0	0	0	0	0	0	0	0	0	0	0	0	0	0	0	0	0	0	0	0	0	0	0	0	0	0	0	0	0	0	0	0	0	0	0	0
IHU_PS_Unassigned_19076,unassigned	unassigned	unassigned	unassigned	unassigned	unassigned	na	0	0	0	0	0	0	0	0	0	0	0	0	0	0	0	0	0	0	0	0	0	0	0	0	0	0	0	0	0	0	0	0	0	0	0	0	0	0	0	0	0	0	0
IHU_PS_Unassigned_19078,unassigned	unassigned	unassigned	unassigned	unassigned	unassigned	na	0	0	0	0	0	0	0	0	0	0	0	0	0	0	0	0	0	0	0	0	0	0	0	0	0	0	0	0	0	0	0	0	0	0	0	0	0	0	0	0	0	0	0
IHU_PS_Unassigned_19083,unassigned	unassigned	unassigned	unassigned	unassigned	unassigned	na	0	0	0	0	0	0	0	0	0	0	0	0	0	0	0	0	0	0	0	0	0	0	0	0	0	0	0	0	0	0	0	0	0	0	0	0	0	0	0	0	0	0	0
IHU_PS_Unassigned_19099,unassigned	unassigned	unassigned	unassigned	unassigned	unassigned	na	0	0	0	0	0	0	0	0	0	0	0	0	0	0	0	0	0	0	0	0	0	0	0	0	0	0	0	0	0	0	0	0	0	0	0	0	0	0	0	0	0	0	0
IHU_PS_Unassigned_19101,unassigned	unassigned	unassigned	unassigned	unassigned	unassigned	na	0	0	0	0	0	0	0	0	0	0	0	0	0	0	0	0	0	0	0	0	0	0	0	0	0	0	0	0	0	0	0	0	0	0	0	0	0	0	0	0	0	0	0
IHU_PS_Unassigned_19111,unassigned	unassigned	unassigned	unassigned	unassigned	unassigned	na	0	0	0	0	0	0	0	0	0	0	0	0	0	0	0	0	0	0	0	0	0	0	0	0	0	0	0	0	0	0	0	0	0	0	0	0	0	0	0	0	0	0	0
IHU_PS_Unassigned_19117,unassigned	unassigned	unassigned	unassigned	unassigned	unassigned	na	0	0	0	0	0	0	0	0	0	0	0	0	0	0	0	0	0	0	0	0	0	0	0	0	0	0	0	0	0	0	0	0	0	0	0	0	0	0	0	0	0	0	0
IHU_PS_Unassigned_19118,unassigned	unassigned	unassigned	unassigned	unassigned	unassigned	na	0	0	0	0	0	0	0	0	0	0	0	0	0	0	0	0	0	0	0	0	0	0	0	0	0	0	0	0	0	0	0	0	0	0	0	0	0	0	0	0	0	0	0
IHU_PS_Unassigned_191978,unassigned	unassigned	unassigned	unassigned	unassigned	unassigned	na	0	0	0	0	0	1	0	0	0	0	0	0	0	0	0	0	0	0	0	0	0	0	0	0	0	0	0	0	0	0	0	0	0	0	0	0	0	0	0	0	0	1	0
IHU_PS_Unassigned_193293,unassigned	unassigned	unassigned	unassigned	unassigned	unassigned	na	0	0	0	0	0	0	0	0	0	0	0	0	0	0	0	0	0	0	0	0	0	0	0	0	0	0	0	0	0	0	0	0	0	0	0	0	0	0	0	0	0	0	0
IHU_PS_Unassigned_195308,unassigned	unassigned	unassigned	unassigned	unassigned	unassigned	na	0	0	0	0	0	0	0	0	0	0	0	0	0	0	0	0	0	0	0	0	0	0	0	0	0	0	0	0	0	0	0	0	0	0	0	0	0	0	0	0	0	0	0
IHU_PS_Unassigned_1975,unassigned	unassigned	unassigned	unassigned	unassigned	unassigned	na	0	0	0	0	0	0	0	0	0	0	0	0	0	0	0	0	0	0	0	0	0	0	0	0	0	0	0	0	0	0	0	0	0	0	0	0	0	0	0	0	0	0	0
IHU_PS_Unassigned_198232,unassigned	unassigned	unassigned	unassigned	unassigned	unassigned	na	0	0	0	0	0	0	0	0	0	0	0	0	0	0	0	0	0	0	0	0	0	0	0	0	0	0	0	0	0	0	0	0	0	0	0	0	0	0	0	0	0	0	0
IHU_PS_Unassigned_201632,unassigned	unassigned	unassigned	unassigned	unassigned	unassigned	na	0	0	0	0	0	0	0	0	0	0	0	0	0	0	0	0	0	0	0	0	0	0	0	0	0	0	0	0	0	0	0	0	0	0	0	0	0	0	0	0	0	0	0
IHU_PS_Unassigned_202256,unassigned	unassigned	unassigned	unassigned	unassigned	unassigned	na	0	0	0	0	0	0	0	0	0	0	0	0	0	0	0	0	0	0	0	0	0	0	0	0	0	0	0	0	0	0	0	0	0	0	0	0	0	0	0	0	0	0	0
IHU_PS_Unassigned_204891,unassigned	unassigned	unassigned	unassigned	unassigned	unassigned	na	0	0	0	0	0	0	0	0	0	0	0	0	0	0	0	0	0	0	0	0	0	0	0	0	0	0	0	0	0	0	0	0	0	0	0	0	0	0	0	0	0	0	0
IHU_PS_Unassigned_2049,unassigned	unassigned	unassigned	unassigned	unassigned	unassigned	na	0	0	0	0	0	0	0	0	0	0	0	0	0	0	0	0	0	0	0	0	0	0	0	0	0	0	0	0	0	0	0	0	0	0	0	0	0	0	0	1	0	0	0
IHU_PS_Unassigned_205256,unassigned	unassigned	unassigned	unassigned	unassigned	unassigned	na	0	0	0	0	0	0	0	0	0	0	0	0	0	0	0	0	0	0	0	0	0	0	0	0	0	0	0	0	0	0	0	0	0	0	0	0	0	0	0	0	0	0	0
IHU_PS_Unassigned_206567,unassigned	unassigned	unassigned	unassigned	unassigned	unassigned	na	0	0	0	0	0	0	0	0	0	0	0	0	0	0	0	0	0	0	0	0	0	0	0	0	0	0	0	0	0	0	0	0	0	0	0	0	0	0	0	0	0	0	0
IHU_PS_Unassigned_208877,unassigned	unassigned	unassigned	unassigned	unassigned	unassigned	na	0	0	0	0	0	0	0	0	0	0	0	0	0	0	0	0	0	0	0	0	0	0	0	0	0	0	0	0	0	0	0	0	0	0	0	0	0	0	0	0	0	0	0
IHU_PS_Unassigned_209572,unassigned	unassigned	unassigned	unassigned	unassigned	unassigned	na	0	0	0	0	0	0	0	0	0	0	0	0	0	0	0	0	0	0	0	0	0	0	0	0	0	0	0	0	0	0	0	0	0	0	0	0	0	0	0	0	0	0	0
IHU_PS_Unassigned_209697,unassigned	unassigned	unassigned	unassigned	unassigned	unassigned	na	0	0	0	0	0	0	0	0	0	0	0	0	0	0	0	0	0	0	0	0	0	0	0	0	0	0	0	0	0	0	0	0	0	0	0	0	0	0	0	0	0	0	0
IHU_PS_Unassigned_209809,unassigned	unassigned	unassigned	unassigned	unassigned	unassigned	na	0	0	0	0	0	0	0	0	0	0	0	0	0	0	0	0	0	0	0	0	0	0	0	0	0	0	0	0	0	0	0	0	0	0	0	0	0	0	0	0	0	0	0
IHU_PS_Unassigned_213158,unassigned	unassigned	unassigned	unassigned	unassigned	unassigned	na	0	0	0	0	0	0	0	0	0	0	0	0	0	0	0	0	0	0	0	0	0	0	0	0	0	0	0	0	0	0	0	0	0	0	0	0	0	0	0	0	0	0	0
IHU_PS_Unassigned_21332,unassigned	unassigned	unassigned	unassigned	unassigned	unassigned	na	0	0	0	0	0	0	0	0	0	0	0	0	0	0	0	0	0	0	0	0	0	0	0	0	0	0	0	0	0	0	0	0	0	0	0	0	0	0	0	0	0	0	0
IHU_PS_Unassigned_214657,unassigned	unassigned	unassigned	unassigned	unassigned	unassigned	na	0	0	0	0	0	0	0	0	0	0	0	0	0	0	0	0	0	0	0	0	0	0	0	0	0	0	0	0	0	0	0	0	0	0	0	0	0	0	0	0	0	0	0
IHU_PS_Unassigned_219531,unassigned	unassigned	unassigned	unassigned	unassigned	unassigned	na	0	0	0	0	0	0	0	0	0	0	0	0	0	0	0	0	0	0	0	0	0	0	0	0	0	0	0	0	0	0	0	0	0	0	0	0	0	0	0	0	0	0	0
IHU_PS_Unassigned_219688,unassigned	unassigned	unassigned	unassigned	unassigned	unassigned	na	0	0	0	0	0	0	0	0	0	0	0	0	0	0	0	0	0	0	0	0	0	0	0	0	0	0	0	0	0	0	0	0	0	0	0	0	0	0	0	0	0	0	0
IHU_PS_Unassigned_220160,unassigned	unassigned	unassigned	unassigned	unassigned	unassigned	na	0	0	0	0	0	0	0	0	0	0	0	0	0	0	0	0	0	0	0	0	0	0	0	0	0	0	0	0	0	0	0	0	0	0	0	0	0	0	0	0	0	0	0
IHU_PS_Unassigned_220946,unassigned	unassigned	unassigned	unassigned	unassigned	unassigned	na	0	0	0	0	0	0	0	0	0	0	0	0	0	0	0	0	0	0	0	0	1	0	0	0	0	0	0	0	0	0	0	0	0	0	0	0	0	0	0	0	0	0	0
IHU_PS_Unassigned_222411,unassigned	unassigned	unassigned	unassigned	unassigned	unassigned	na	0	0	0	0	0	0	0	0	0	0	0	0	0	0	0	0	0	0	0	0	0	0	0	0	0	0	0	0	0	0	0	0	0	0	0	0	0	0	0	0	0	0	0
IHU_PS_Unassigned_223427,unassigned	unassigned	unassigned	unassigned	unassigned	unassigned	na	0	0	0	0	0	0	0	0	0	0	0	0	0	0	0	0	0	0	0	0	0	0	0	0	0	0	0	0	0	0	0	0	0	0	0	0	0	0	0	0	0	0	0
IHU_PS_Unassigned_223697,unassigned	unassigned	unassigned	unassigned	unassigned	unassigned	na	0	0	0	0	0	0	0	0	0	0	0	0	0	0	0	0	0	0	0	0	0	0	0	0	0	0	0	0	0	0	0	0	0	0	0	0	0	0	0	0	0	0	0
IHU_PS_Unassigned_223922,unassigned	unassigned	unassigned	unassigned	unassigned	unassigned	na	0	0	0	0	0	0	0	0	0	0	0	0	0	0	0	0	0	0	0	0	0	0	0	0	0	0	0	0	0	0	0	0	0	0	1	0	0	0	0	0	0	0	0
IHU_PS_Unassigned_2273,unassigned	unassigned	unassigned	unassigned	unassigned	unassigned	na	0	0	0	0	0	0	0	0	0	0	0	0	0	0	0	0	0	0	0	0	0	0	0	0	0	0	0	0	0	0	0	0	0	0	0	0	0	0	0	0	0	0	0
IHU_PS_Unassigned_227406,unassigned	unassigned	unassigned	unassigned	unassigned	unassigned	na	0	0	0	0	0	0	0	0	0	0	0	0	0	0	0	0	0	0	0	0	0	0	0	0	0	0	0	0	0	0	0	0	0	0	0	0	0	0	0	0	0	0	0
IHU_PS_Unassigned_229063,unassigned	unassigned	unassigned	unassigned	unassigned	unassigned	na	0	0	0	0	1	0	0	0	0	0	0	0	0	0	0	0	0	0	0	0	0	0	0	0	0	0	0	0	0	0	0	0	0	0	0	0	0	0	0	0	0	0	0
IHU_PS_Unassigned_2298,unassigned	unassigned	unassigned	unassigned	unassigned	unassigned	na	0	0	0	0	0	0	0	0	0	0	0	0	0	0	0	0	0	0	0	0	0	0	0	0	0	0	0	0	0	0	0	0	0	0	0	0	0	0	0	0	0	0	0
IHU_PS_Unassigned_229887,unassigned	unassigned	unassigned	unassigned	unassigned	unassigned	na	0	0	0	0	0	0	0	0	0	0	0	0	0	0	0	0	0	0	0	0	0	0	0	0	0	0	0	0	0	0	0	0	0	0	0	0	0	0	0	0	0	0	0
IHU_PS_Unassigned_229988,unassigned	unassigned	unassigned	unassigned	unassigned	unassigned	na	0	0	0	0	0	0	0	0	0	0	0	0	0	0	0	0	0	0	0	0	0	0	0	0	0	0	0	0	0	0	0	0	0	0	0	0	0	0	0	0	0	0	0
IHU_PS_Unassigned_231993,unassigned	unassigned	unassigned	unassigned	unassigned	unassigned	na	0	0	0	0	0	0	0	0	0	0	0	0	0	0	0	0	0	0	0	0	0	0	0	0	0	0	0	0	0	0	0	0	0	0	0	0	0	0	0	0	1	0	0
IHU_PS_Unassigned_23400,unassigned	unassigned	unassigned	unassigned	unassigned	unassigned	na	0	0	0	0	0	0	0	0	0	0	0	0	0	0	0	0	0	0	0	0	0	0	0	0	0	0	0	0	0	0	0	0	0	0	0	0	0	0	0	0	0	0	0
IHU_PS_Unassigned_234933,unassigned	unassigned	unassigned	unassigned	unassigned	unassigned	na	0	0	0	0	0	0	0	0	0	0	0	0	0	0	0	0	0	0	0	0	0	0	0	0	0	0	0	0	0	0	0	0	0	0	0	0	0	0	0	0	0	0	0
IHU_PS_Unassigned_235212,unassigned	unassigned	unassigned	unassigned	unassigned	unassigned	na	0	0	0	0	0	0	0	0	0	0	0	0	0	0	0	0	0	0	0	0	0	0	0	0	0	0	0	0	0	0	0	0	0	0	1	0	0	0	0	0	0	0	0
IHU_PS_Unassigned_235522,unassigned	unassigned	unassigned	unassigned	unassigned	unassigned	na	0	0	0	0	0	0	0	0	0	0	0	0	0	0	0	0	0	0	0	0	0	0	0	0	0	0	0	0	0	0	0	0	0	0	0	0	0	0	0	0	0	0	0
IHU_PS_Unassigned_235631,unassigned	unassigned	unassigned	unassigned	unassigned	unassigned	na	0	0	0	0	0	0	0	0	0	0	0	0	0	0	0	0	0	0	0	0	0	1	0	0	0	0	0	0	0	0	0	0	0	0	0	0	0	0	0	0	0	0	0
IHU_PS_Unassigned_236002,unassigned	unassigned	unassigned	unassigned	unassigned	unassigned	na	0	0	0	0	0	0	0	1	0	0	0	0	0	0	0	0	0	0	0	0	0	0	0	0	0	0	0	0	0	0	0	0	0	0	0	0	0	0	0	0	0	0	0
IHU_PS_Unassigned_236201,unassigned	unassigned	unassigned	unassigned	unassigned	unassigned	na	0	0	0	0	0	0	0	0	0	0	0	0	0	0	0	0	0	0	0	0	0	0	0	0	0	0	0	0	0	0	0	0	0	0	0	0	0	0	0	0	0	0	0
IHU_PS_Unassigned_2364,unassigned	unassigned	unassigned	unassigned	unassigned	unassigned	na	0	0	0	1	0	0	0	0	0	0	0	0	0	0	0	0	0	0	0	0	0	0	0	0	0	0	0	0	0	0	0	0	0	0	0	0	0	0	0	0	0	0	0
IHU_PS_Unassigned_23810,unassigned	unassigned	unassigned	unassigned	unassigned	unassigned	na	0	0	0	0	0	0	0	0	0	0	0	0	0	0	0	0	0	0	0	0	0	0	0	0	0	0	0	0	0	0	0	0	0	0	0	0	0	0	0	0	0	0	0
IHU_PS_Unassigned_23854,unassigned	unassigned	unassigned	unassigned	unassigned	unassigned	na	0	0	0	0	0	0	0	0	0	0	0	0	0	0	0	0	0	1	0	0	0	1	0	0	0	0	0	0	0	0	0	0	0	0	0	0	0	0	0	0	0	0	0
IHU_PS_Unassigned_23977,unassigned	unassigned	unassigned	unassigned	unassigned	unassigned	na	0	0	0	0	0	0	0	0	0	0	0	0	0	0	0	0	0	0	0	0	0	0	0	0	0	0	0	0	0	0	0	0	0	0	0	1	0	1	0	0	0	0	0
IHU_PS_Unassigned_24072,unassigned	unassigned	unassigned	unassigned	unassigned	unassigned	na	0	0	0	0	0	0	0	0	0	0	0	0	0	0	0	0	0	1	0	0	0	0	0	0	0	0	0	0	0	0	0	0	0	0	0	0	0	0	0	0	0	0	0
IHU_PS_Unassigned_24080,unassigned	unassigned	unassigned	unassigned	unassigned	unassigned	na	0	0	0	0	0	0	0	0	0	0	0	0	0	0	0	1	0	0	0	0	0	0	0	1	0	1	0	0	0	0	0	1	0	1	0	1	0	0	0	0	1	1	0
IHU_PS_Unassigned_24126,unassigned	unassigned	unassigned	unassigned	unassigned	unassigned	na	0	0	0	0	0	0	0	0	0	0	0	0	0	0	0	0	0	0	0	0	0	0	0	0	0	0	0	0	0	0	0	0	0	0	0	0	0	0	0	0	0	0	0
IHU_PS_Unassigned_24230,unassigned	unassigned	unassigned	unassigned	unassigned	unassigned	na	0	0	0	0	0	0	0	0	0	0	0	0	0	0	0	0	0	0	0	0	0	0	0	0	0	0	0	0	0	0	0	0	0	1	0	0	0	0	0	0	0	0	0
IHU_PS_Unassigned_243076,unassigned	unassigned	unassigned	unassigned	unassigned	unassigned	na	0	0	0	0	0	0	0	0	0	0	0	0	0	0	0	0	0	0	0	0	0	0	0	0	0	0	0	0	0	0	0	0	0	0	0	0	0	0	0	0	0	0	0
IHU_PS_Unassigned_24471,unassigned	unassigned	unassigned	unassigned	unassigned	unassigned	na	0	0	0	0	0	0	0	0	0	0	0	0	0	0	0	0	0	0	0	0	0	0	0	0	0	0	0	0	0	0	0	0	0	0	0	0	0	0	0	0	0	0	0
IHU_PS_Unassigned_24597,unassigned	unassigned	unassigned	unassigned	unassigned	unassigned	na	0	0	0	0	0	0	0	0	0	0	0	0	0	0	0	0	0	0	0	0	0	0	0	0	0	0	0	0	0	0	0	0	0	0	0	0	1	0	0	0	0	0	0
IHU_PS_Unassigned_249357,unassigned	unassigned	unassigned	unassigned	unassigned	unassigned	na	0	0	0	0	0	0	0	0	0	0	0	0	0	0	0	0	0	0	0	0	0	0	0	0	0	0	0	0	0	0	0	0	0	0	0	0	0	0	0	0	0	0	0
IHU_PS_Unassigned_251493,unassigned	unassigned	unassigned	unassigned	unassigned	unassigned	na	0	0	0	0	0	0	0	0	0	0	0	0	0	0	0	0	0	0	0	0	0	0	0	0	0	0	0	0	0	0	0	0	0	0	0	0	0	0	0	0	0	0	0
IHU_PS_Unassigned_25282,unassigned	unassigned	unassigned	unassigned	unassigned	unassigned	na	0	0	0	0	0	0	0	0	0	0	0	0	0	0	0	0	0	0	0	0	0	0	0	0	0	0	0	0	0	0	0	0	0	0	0	0	0	0	0	0	1	0	0
IHU_PS_Unassigned_253845,unassigned	unassigned	unassigned	unassigned	unassigned	unassigned	na	0	0	0	0	0	0	0	0	0	0	0	0	0	0	0	0	0	0	0	0	0	0	0	0	0	0	0	0	0	0	0	0	0	0	0	0	0	0	0	0	0	0	0
IHU_PS_Unassigned_25407,unassigned	unassigned	unassigned	unassigned	unassigned	unassigned	na	0	0	0	0	0	0	0	0	0	0	0	0	0	0	0	0	0	0	0	0	0	0	0	0	0	0	0	0	0	0	0	0	0	0	0	0	0	0	0	0	0	0	0
IHU_PS_Unassigned_255078,unassigned	unassigned	unassigned	unassigned	unassigned	unassigned	na	0	0	0	0	0	0	0	0	0	0	0	0	0	0	0	0	0	0	0	0	0	0	0	0	0	0	0	0	0	0	0	0	0	0	0	0	0	0	0	0	0	0	0
IHU_PS_Unassigned_255105,unassigned	unassigned	unassigned	unassigned	unassigned	unassigned	na	0	0	0	0	0	0	0	0	0	0	0	0	0	0	0	0	0	0	0	0	0	0	0	0	0	0	0	0	0	0	0	0	0	0	0	0	0	0	0	0	0	0	0
IHU_PS_Unassigned_255466,unassigned	unassigned	unassigned	unassigned	unassigned	unassigned	na	0	0	0	0	0	0	0	0	0	0	0	0	0	0	0	0	0	0	0	0	0	0	0	0	0	0	0	0	0	0	0	0	0	0	0	0	0	0	0	0	0	0	0
IHU_PS_Unassigned_25794,unassigned	unassigned	unassigned	unassigned	unassigned	unassigned	na	0	0	0	0	0	0	0	0	0	0	0	0	0	0	0	0	0	0	0	0	0	0	0	0	0	0	0	0	0	0	0	0	0	0	0	0	0	0	0	0	0	0	0
IHU_PS_Unassigned_2596,unassigned	unassigned	unassigned	unassigned	unassigned	unassigned	na	0	0	0	0	0	0	0	0	0	0	0	0	0	0	0	0	0	0	0	0	0	0	0	0	0	0	0	0	0	0	0	0	0	0	0	0	0	0	0	0	0	0	0
IHU_PS_Unassigned_26024,unassigned	unassigned	unassigned	unassigned	unassigned	unassigned	na	0	0	0	0	0	0	0	0	0	0	0	0	0	0	0	0	0	0	0	0	0	0	0	0	0	0	0	0	0	0	0	0	0	0	0	1	1	0	0	0	0	0	0
IHU_PS_Unassigned_26030,unassigned	unassigned	unassigned	unassigned	unassigned	unassigned	na	0	0	0	0	0	0	0	0	0	0	0	0	0	0	0	0	0	0	0	0	0	0	0	0	0	0	0	0	0	0	0	0	0	0	0	0	0	0	0	0	0	0	0
IHU_PS_Unassigned_2607,unassigned	unassigned	unassigned	unassigned	unassigned	unassigned	na	0	0	0	0	0	0	0	0	0	0	0	0	0	0	0	0	0	0	0	0	0	0	0	0	0	0	0	0	0	0	0	0	0	0	0	0	0	0	0	0	0	0	0
IHU_PS_Unassigned_260845,unassigned	unassigned	unassigned	unassigned	unassigned	unassigned	na	0	0	0	0	0	0	0	0	0	0	0	0	0	0	0	0	0	0	0	0	0	0	0	0	0	0	0	0	0	0	0	0	0	0	0	0	0	0	0	0	0	0	0
IHU_PS_Unassigned_261817,unassigned	unassigned	unassigned	unassigned	unassigned	unassigned	na	0	0	0	0	0	0	0	0	0	0	0	0	0	0	0	0	0	0	0	0	0	0	0	0	0	0	0	0	0	0	0	0	0	0	0	0	0	0	0	0	0	0	0
IHU_PS_Unassigned_26196,unassigned	unassigned	unassigned	unassigned	unassigned	unassigned	na	0	0	0	0	1	0	0	0	0	0	0	0	0	0	0	0	0	0	0	0	0	0	0	0	0	0	0	0	0	0	0	0	0	0	0	0	0	0	0	0	0	0	0
IHU_PS_Unassigned_262132,unassigned	unassigned	unassigned	unassigned	unassigned	unassigned	na	0	0	0	0	0	0	0	0	0	0	0	0	0	0	0	0	0	0	0	0	0	0	0	0	0	0	0	0	0	0	0	0	0	0	0	0	0	0	0	0	0	0	0
IHU_PS_Unassigned_263486,unassigned	unassigned	unassigned	unassigned	unassigned	unassigned	na	0	0	0	0	0	0	0	0	0	0	0	0	0	0	0	0	0	0	0	0	0	0	0	0	0	0	0	0	1	0	0	0	0	0	0	0	0	0	0	0	0	0	0
IHU_PS_Unassigned_264522,unassigned	unassigned	unassigned	unassigned	unassigned	unassigned	na	0	0	0	0	0	0	0	0	0	0	0	0	0	0	0	0	0	0	0	0	0	0	0	0	0	0	0	0	0	0	0	0	0	0	0	0	0	0	0	0	0	0	0
IHU_PS_Unassigned_26539,unassigned	unassigned	unassigned	unassigned	unassigned	unassigned	na	0	0	0	0	0	0	0	0	0	0	0	0	0	0	0	0	0	0	0	0	0	0	0	0	0	0	0	0	0	0	0	0	0	0	0	0	0	0	0	0	0	0	0
IHU_PS_Unassigned_266205,unassigned	unassigned	unassigned	unassigned	unassigned	unassigned	na	0	0	0	0	0	0	0	0	0	0	0	0	0	0	0	0	0	0	0	0	0	0	0	0	0	0	0	0	0	0	0	0	0	0	0	0	0	0	0	0	0	0	0
IHU_PS_Unassigned_266725,unassigned	unassigned	unassigned	unassigned	unassigned	unassigned	na	0	0	0	0	0	0	0	0	0	0	0	0	0	0	0	0	0	0	0	0	0	0	0	0	0	0	0	0	0	0	0	0	0	0	0	0	0	0	0	0	0	0	0
IHU_PS_Unassigned_267614,unassigned	unassigned	unassigned	unassigned	unassigned	unassigned	na	0	0	0	0	0	0	0	0	0	0	0	0	0	0	0	0	0	0	0	0	0	0	0	0	0	0	0	0	0	0	0	0	0	0	0	0	0	0	0	0	0	0	0
IHU_PS_Unassigned_26788,unassigned	unassigned	unassigned	unassigned	unassigned	unassigned	na	0	0	0	0	0	0	0	0	0	0	0	0	0	0	0	0	0	0	0	0	0	0	0	0	0	0	0	0	0	0	0	0	0	0	0	0	0	0	0	0	0	0	0
IHU_PS_Unassigned_26803,unassigned	unassigned	unassigned	unassigned	unassigned	unassigned	na	0	0	0	0	0	0	0	0	0	0	0	0	0	0	0	0	0	0	0	0	0	0	0	0	0	0	0	0	0	0	0	0	0	0	0	0	0	0	0	0	0	0	0
IHU_PS_Unassigned_26916,unassigned	unassigned	unassigned	unassigned	unassigned	unassigned	na	0	0	0	0	0	0	0	0	0	0	0	0	0	0	0	0	0	0	0	0	0	0	0	0	0	0	0	0	0	0	0	0	0	0	0	0	0	0	0	1	0	0	0
IHU_PS_Unassigned_26922,unassigned	unassigned	unassigned	unassigned	unassigned	unassigned	na	0	0	0	0	0	0	0	0	0	0	0	0	0	0	0	0	0	0	0	0	0	0	0	0	0	0	0	0	0	0	0	0	0	0	0	0	0	0	0	0	0	0	0
IHU_PS_Unassigned_269491,unassigned	unassigned	unassigned	unassigned	unassigned	unassigned	na	0	0	0	0	0	0	0	0	0	0	0	0	0	0	0	0	0	0	0	0	0	0	0	0	0	0	0	0	0	0	0	0	0	0	0	0	0	0	0	0	0	0	0
IHU_PS_Unassigned_269843,unassigned	unassigned	unassigned	unassigned	unassigned	unassigned	na	0	0	0	0	1	0	0	0	0	0	0	0	0	0	0	0	0	0	0	0	0	0	0	0	0	0	0	0	0	0	0	0	0	0	0	0	0	0	0	0	0	0	0
IHU_PS_Unassigned_26986,unassigned	unassigned	unassigned	unassigned	unassigned	unassigned	na	0	0	0	0	0	0	0	0	0	0	0	0	0	0	0	0	0	0	0	0	0	0	0	0	0	0	0	0	0	0	0	0	0	0	0	0	0	0	0	0	0	0	0
IHU_PS_Unassigned_270190,unassigned	unassigned	unassigned	unassigned	unassigned	unassigned	na	0	0	0	0	0	0	0	0	0	0	0	0	0	0	0	0	0	0	0	0	0	0	0	0	0	0	0	0	0	0	0	0	0	0	0	0	0	0	0	0	1	0	0
IHU_PS_Unassigned_271766,unassigned	unassigned	unassigned	unassigned	unassigned	unassigned	na	0	0	0	0	0	0	0	0	0	0	0	0	0	0	0	0	0	0	0	0	0	0	0	0	0	0	0	0	0	0	0	0	0	0	1	0	0	0	0	0	0	0	0
IHU_PS_Unassigned_27270,unassigned	unassigned	unassigned	unassigned	unassigned	unassigned	na	0	0	0	0	0	0	0	0	0	0	0	0	0	0	0	0	0	0	0	0	0	0	0	0	0	0	0	0	0	0	0	0	0	0	0	0	0	0	0	0	0	0	0
IHU_PS_Unassigned_27477,unassigned	unassigned	unassigned	unassigned	unassigned	unassigned	na	0	0	0	0	0	0	0	0	0	0	0	0	0	0	0	0	0	0	0	0	0	0	0	0	0	0	0	0	0	0	0	0	0	0	0	0	0	0	0	0	0	0	0
IHU_PS_Unassigned_27499,unassigned	unassigned	unassigned	unassigned	unassigned	unassigned	na	0	0	0	0	0	0	0	0	0	0	0	0	0	0	0	0	0	0	0	0	0	0	0	0	0	0	0	0	0	0	0	0	0	0	0	0	0	0	0	0	0	0	0
IHU_PS_Unassigned_275553,unassigned	unassigned	unassigned	unassigned	unassigned	unassigned	na	0	0	0	0	0	0	0	0	0	0	0	0	0	0	0	0	0	0	0	0	0	0	0	0	0	0	0	0	0	0	0	0	0	0	0	0	0	0	0	0	0	0	0
IHU_PS_Unassigned_27638,unassigned	unassigned	unassigned	unassigned	unassigned	unassigned	na	0	0	0	0	0	0	0	0	0	0	0	0	0	0	0	0	0	0	0	0	0	0	0	0	0	0	0	0	0	0	0	0	0	0	0	0	0	0	0	0	0	0	0
IHU_PS_Unassigned_27688,unassigned	unassigned	unassigned	unassigned	unassigned	unassigned	na	0	0	0	0	0	0	0	0	0	0	0	0	0	0	0	0	0	0	0	0	0	0	0	0	0	0	0	0	0	0	0	0	0	0	0	0	0	0	0	0	0	0	0
IHU_PS_Unassigned_27690,unassigned	unassigned	unassigned	unassigned	unassigned	unassigned	na	0	0	0	0	0	0	0	0	0	0	0	0	0	0	0	0	0	0	0	0	0	0	0	0	0	0	0	0	0	0	0	0	0	0	0	0	0	0	0	0	0	0	0
IHU_PS_Unassigned_27709,unassigned	unassigned	unassigned	unassigned	unassigned	unassigned	na	0	0	0	0	0	0	0	0	0	0	0	0	0	0	0	0	0	0	0	0	0	0	0	0	0	0	0	0	0	0	0	0	0	0	0	0	0	0	0	0	0	0	0
IHU_PS_Unassigned_27760,unassigned	unassigned	unassigned	unassigned	unassigned	unassigned	na	0	0	0	1	0	1	0	0	0	0	0	0	0	0	0	0	0	0	0	0	0	0	0	0	0	0	0	0	0	0	0	0	0	0	0	0	0	0	0	0	0	0	0
IHU_PS_Unassigned_27813,unassigned	unassigned	unassigned	unassigned	unassigned	unassigned	na	0	0	0	0	0	0	0	0	0	0	0	0	0	0	0	0	0	0	0	0	0	0	0	0	0	0	0	0	0	0	0	0	0	0	0	0	0	0	0	0	0	0	0
IHU_PS_Unassigned_27953,unassigned	unassigned	unassigned	unassigned	unassigned	unassigned	na	0	0	0	0	0	0	0	0	0	0	0	0	0	0	0	0	0	0	0	0	0	0	0	0	0	0	0	0	0	0	0	0	0	0	0	0	0	0	0	0	0	0	0
IHU_PS_Unassigned_28121,unassigned	unassigned	unassigned	unassigned	unassigned	unassigned	na	0	0	0	0	1	0	0	0	0	0	0	0	0	0	0	0	0	0	0	0	0	0	0	0	0	0	0	0	0	0	0	0	0	0	0	0	0	0	0	0	0	0	0
IHU_PS_Unassigned_28123,unassigned	unassigned	unassigned	unassigned	unassigned	unassigned	na	0	0	0	0	0	0	0	0	0	0	0	0	0	0	0	0	0	0	0	0	0	0	0	0	0	0	0	0	0	0	0	0	0	0	0	0	0	0	0	0	0	0	0
IHU_PS_Unassigned_28125,unassigned	unassigned	unassigned	unassigned	unassigned	unassigned	na	0	0	0	0	0	0	0	0	0	0	0	0	0	0	0	0	0	0	0	0	0	0	0	0	0	0	0	0	0	0	0	0	0	0	0	0	0	0	0	0	0	0	0
IHU_PS_Unassigned_28147,unassigned	unassigned	unassigned	unassigned	unassigned	unassigned	na	0	0	0	1	0	1	0	0	0	0	0	0	0	0	0	0	0	0	0	0	0	0	0	0	0	0	0	0	0	0	0	0	0	0	0	0	0	0	0	0	0	0	0
IHU_PS_Unassigned_28559,unassigned	unassigned	unassigned	unassigned	unassigned	unassigned	na	0	0	0	1	0	0	0	0	0	0	0	0	0	0	0	0	0	0	0	0	0	0	0	0	0	0	0	0	0	0	0	0	0	0	0	0	0	0	0	0	0	0	0
IHU_PS_Unassigned_29058,unassigned	unassigned	unassigned	unassigned	unassigned	unassigned	na	0	0	0	0	0	0	1	0	0	0	0	0	0	0	0	0	0	0	0	0	0	0	0	0	0	0	0	0	0	0	0	0	0	0	0	0	0	0	0	0	1	0	0
IHU_PS_Unassigned_29093,unassigned	unassigned	unassigned	unassigned	unassigned	unassigned	na	0	0	0	0	0	0	0	0	0	0	0	0	0	0	0	0	0	1	0	0	0	0	0	0	0	0	0	0	0	0	0	0	0	1	0	0	0	0	0	1	0	0	0
IHU_PS_Unassigned_2921,unassigned	unassigned	unassigned	unassigned	unassigned	unassigned	na	0	0	0	0	0	0	0	0	0	0	0	0	0	0	0	0	0	0	0	0	0	0	0	0	0	0	0	0	0	0	0	0	0	0	0	0	0	0	0	0	0	0	0
IHU_PS_Unassigned_29273,unassigned	unassigned	unassigned	unassigned	unassigned	unassigned	na	0	0	0	0	0	0	0	0	0	0	0	0	0	0	0	0	0	0	0	0	0	0	0	0	0	0	0	0	0	0	0	0	0	0	0	0	0	0	0	0	0	0	0
IHU_PS_Unassigned_29289,unassigned	unassigned	unassigned	unassigned	unassigned	unassigned	na	0	0	0	0	0	0	0	0	0	0	0	0	0	0	0	0	0	0	0	0	0	0	0	0	0	0	0	0	0	0	0	0	0	0	0	0	0	0	0	0	0	0	0
IHU_PS_Unassigned_29532,unassigned	unassigned	unassigned	unassigned	unassigned	unassigned	na	0	0	0	0	0	0	0	0	0	0	0	0	0	0	0	0	0	0	0	0	0	0	0	0	0	0	0	0	0	0	0	0	0	0	0	0	0	0	0	0	1	0	0
IHU_PS_Unassigned_2964,unassigned	unassigned	unassigned	unassigned	unassigned	unassigned	na	0	0	0	0	0	0	0	0	0	0	0	0	0	0	0	0	0	0	0	0	0	0	0	0	0	0	0	0	0	0	0	0	0	0	0	0	0	0	0	0	0	0	0
IHU_PS_Unassigned_29812,unassigned	unassigned	unassigned	unassigned	unassigned	unassigned	na	0	0	0	0	0	0	0	0	0	0	0	0	0	0	0	0	0	0	0	0	0	1	0	0	0	0	0	0	0	0	0	0	0	0	1	1	0	1	0	0	0	0	0
IHU_PS_Unassigned_29854,unassigned	unassigned	unassigned	unassigned	unassigned	unassigned	na	0	0	0	0	0	0	0	0	0	0	0	0	0	0	0	0	0	0	0	0	0	0	0	0	0	0	0	0	0	0	0	0	0	0	0	0	0	1	0	0	0	0	0
IHU_PS_Unassigned_29857,unassigned	unassigned	unassigned	unassigned	unassigned	unassigned	na	0	0	0	0	0	0	0	0	0	0	0	0	0	0	0	0	0	0	0	0	0	0	0	0	0	0	0	0	0	0	0	0	0	0	0	0	0	0	0	0	0	0	0
IHU_PS_Unassigned_29971,unassigned	unassigned	unassigned	unassigned	unassigned	unassigned	na	0	0	0	0	0	0	0	0	0	0	0	0	0	0	0	0	0	0	0	0	0	0	0	0	0	0	0	0	0	0	0	0	0	0	0	0	0	0	0	0	0	0	0
IHU_PS_Unassigned_30087,unassigned	unassigned	unassigned	unassigned	unassigned	unassigned	na	0	0	0	0	1	0	0	0	0	0	0	0	0	0	0	0	0	0	0	0	0	0	0	0	0	0	0	0	0	0	0	0	0	0	0	0	0	0	0	0	0	0	0
IHU_PS_Unassigned_30245,unassigned	unassigned	unassigned	unassigned	unassigned	unassigned	na	0	0	0	0	0	0	0	0	0	0	0	0	0	0	0	0	0	1	0	0	0	1	0	1	0	1	0	0	0	0	1	1	0	1	1	1	1	1	1	1	0	1	0
IHU_PS_Unassigned_30735,unassigned	unassigned	unassigned	unassigned	unassigned	unassigned	na	0	0	0	0	0	0	0	0	0	0	0	0	0	0	0	0	0	0	0	0	0	0	0	0	0	0	0	0	0	0	0	0	0	0	0	0	0	0	0	0	0	0	0
IHU_PS_Unassigned_31393,unassigned	unassigned	unassigned	unassigned	unassigned	unassigned	na	0	0	0	0	0	0	0	0	0	0	0	0	0	0	0	0	0	0	0	0	0	0	0	0	0	0	0	0	0	0	0	0	0	0	0	0	0	0	0	0	0	0	0
IHU_PS_Unassigned_32162,unassigned	unassigned	unassigned	unassigned	unassigned	unassigned	na	0	0	0	0	1	0	0	0	0	0	0	0	0	0	0	0	0	0	0	0	0	0	0	0	0	0	0	0	0	0	0	0	0	0	1	0	0	0	0	0	0	0	0
IHU_PS_Unassigned_32267,unassigned	unassigned	unassigned	unassigned	unassigned	unassigned	na	0	0	0	0	0	0	0	0	0	0	0	0	0	0	0	0	0	0	0	0	0	0	0	0	0	0	0	0	0	0	0	0	0	0	0	0	0	0	0	0	0	0	0
IHU_PS_Unassigned_33232,unassigned	unassigned	unassigned	unassigned	unassigned	unassigned	na	0	0	0	0	0	0	0	0	0	0	0	0	0	0	0	0	0	0	0	0	0	0	0	0	0	0	0	0	0	0	0	0	0	0	0	0	0	0	0	0	0	0	0
IHU_PS_Unassigned_33514,unassigned	unassigned	unassigned	unassigned	unassigned	unassigned	na	0	0	0	0	0	0	0	0	0	0	0	0	0	0	0	0	0	0	0	0	0	0	0	0	0	0	0	0	0	0	0	0	0	0	0	0	0	0	0	0	0	0	0
IHU_PS_Unassigned_33573,unassigned	unassigned	unassigned	unassigned	unassigned	unassigned	na	0	0	0	0	0	0	0	0	0	0	0	0	0	0	0	0	0	0	0	0	0	0	0	0	0	0	0	0	0	0	0	0	0	0	0	0	0	0	0	0	0	0	0
IHU_PS_Unassigned_33629,unassigned	unassigned	unassigned	unassigned	unassigned	unassigned	na	0	0	0	0	0	0	0	0	0	0	0	0	0	0	0	0	0	0	0	0	0	0	0	0	0	0	0	0	0	0	0	0	0	1	0	0	0	0	0	0	0	0	0
IHU_PS_Unassigned_33688,unassigned	unassigned	unassigned	unassigned	unassigned	unassigned	na	0	0	0	0	1	0	0	0	0	0	0	1	0	0	0	0	0	0	0	0	0	0	0	0	0	0	0	0	0	0	0	0	0	0	0	0	0	0	0	0	0	0	0
IHU_PS_Unassigned_3411,unassigned	unassigned	unassigned	unassigned	unassigned	unassigned	na	0	0	0	0	0	0	0	0	0	0	0	0	0	0	0	0	0	0	0	0	0	0	0	0	0	0	0	0	0	0	0	0	0	1	0	0	0	0	0	0	0	0	0
IHU_PS_Unassigned_34219,unassigned	unassigned	unassigned	unassigned	unassigned	unassigned	na	0	0	0	0	1	0	0	0	0	0	0	0	0	0	0	0	0	0	0	0	0	0	0	0	0	0	0	0	0	0	0	0	0	0	0	0	0	0	0	0	0	0	0
IHU_PS_Unassigned_3422,unassigned	unassigned	unassigned	unassigned	unassigned	unassigned	na	0	0	0	0	0	0	0	0	0	0	0	0	0	0	0	0	0	0	0	0	0	0	0	0	0	0	0	0	0	0	0	0	0	0	0	0	0	0	0	0	0	0	0
IHU_PS_Unassigned_34225,unassigned	unassigned	unassigned	unassigned	unassigned	unassigned	na	0	0	0	0	0	0	0	0	0	0	0	0	0	0	0	0	0	0	0	0	0	0	0	0	0	0	0	0	0	0	0	0	0	0	0	0	0	1	0	0	0	0	0
IHU_PS_Unassigned_34257,unassigned	unassigned	unassigned	unassigned	unassigned	unassigned	na	0	0	0	0	0	0	0	0	0	0	0	0	0	0	0	0	0	0	0	0	0	0	0	0	0	0	0	0	0	0	0	0	0	0	0	0	1	1	0	0	0	0	0
IHU_PS_Unassigned_3427,unassigned	unassigned	unassigned	unassigned	unassigned	unassigned	na	0	0	0	0	0	0	0	0	0	0	0	0	0	0	0	0	0	0	0	0	0	0	0	0	0	0	0	0	0	0	0	0	0	0	0	0	0	0	0	0	0	0	0
IHU_PS_Unassigned_34344,unassigned	unassigned	unassigned	unassigned	unassigned	unassigned	na	0	0	0	0	0	0	0	0	0	0	0	0	0	0	0	0	0	0	0	0	0	0	0	0	0	0	0	0	0	0	0	0	0	0	0	0	0	0	0	0	0	0	0
IHU_PS_Unassigned_34384,unassigned	unassigned	unassigned	unassigned	unassigned	unassigned	na	0	0	0	0	0	0	0	1	0	0	0	0	0	0	0	0	0	0	0	0	1	1	0	1	0	1	1	0	0	0	0	1	0	1	1	1	0	1	0	1	0	0	0
IHU_PS_Unassigned_34428,unassigned	unassigned	unassigned	unassigned	unassigned	unassigned	na	0	0	0	0	0	0	0	0	0	0	0	0	0	0	0	0	0	0	0	0	0	0	0	0	0	0	0	0	0	0	0	0	0	0	0	0	0	0	0	0	0	0	0
IHU_PS_Unassigned_3463,unassigned	unassigned	unassigned	unassigned	unassigned	unassigned	na	0	0	0	0	0	0	0	0	0	0	0	0	0	0	0	0	0	0	0	0	0	0	0	0	0	0	0	0	0	0	0	0	0	0	0	0	0	0	0	0	0	0	0
IHU_PS_Unassigned_3496,unassigned	unassigned	unassigned	unassigned	unassigned	unassigned	na	0	0	0	0	0	0	0	0	0	0	0	0	0	0	0	0	0	0	0	0	0	0	0	0	0	0	0	0	0	0	0	0	0	0	0	0	0	0	0	0	0	0	0
IHU_PS_Unassigned_35373,unassigned	unassigned	unassigned	unassigned	unassigned	unassigned	na	0	0	0	0	0	0	0	0	0	0	0	0	0	0	0	0	0	0	0	0	0	0	0	0	0	0	0	0	0	0	0	0	0	0	0	0	0	0	0	0	0	0	0
IHU_PS_Unassigned_35720,unassigned	unassigned	unassigned	unassigned	unassigned	unassigned	na	0	0	0	0	0	0	0	0	0	0	0	0	0	0	0	0	0	0	0	0	0	0	0	0	0	0	0	0	0	0	0	0	0	0	0	0	1	0	0	0	0	0	0
IHU_PS_Unassigned_35961,unassigned	unassigned	unassigned	unassigned	unassigned	unassigned	na	0	0	0	0	0	0	0	0	0	0	0	0	0	0	0	0	0	0	0	0	0	0	0	0	0	0	0	0	0	0	0	0	0	0	0	0	0	0	0	0	0	0	0
IHU_PS_Unassigned_36159,unassigned	unassigned	unassigned	unassigned	unassigned	unassigned	na	0	0	0	0	0	0	0	0	0	0	0	0	0	0	0	0	0	0	0	0	0	0	0	0	0	0	0	0	0	0	0	0	0	0	0	0	1	0	0	0	0	0	0
IHU_PS_Unassigned_36411,unassigned	unassigned	unassigned	unassigned	unassigned	unassigned	na	0	0	0	0	0	0	0	0	0	0	0	0	0	0	0	0	0	0	0	0	0	0	0	0	0	0	0	0	0	0	0	0	0	0	0	0	0	0	0	0	0	0	0
IHU_PS_Unassigned_37018,unassigned	unassigned	unassigned	unassigned	unassigned	unassigned	na	0	0	0	0	0	0	0	0	0	0	0	0	0	0	0	0	0	0	0	0	0	0	0	0	0	0	0	0	0	0	0	0	0	0	0	0	0	0	0	0	0	0	0
IHU_PS_Unassigned_3706,unassigned	unassigned	unassigned	unassigned	unassigned	unassigned	na	0	0	0	0	1	0	0	0	0	0	0	0	0	0	0	0	0	0	0	0	0	0	0	0	0	0	0	0	0	0	0	0	0	0	0	0	0	0	0	0	0	0	0
IHU_PS_Unassigned_3766,unassigned	unassigned	unassigned	unassigned	unassigned	unassigned	na	0	0	0	0	0	0	0	0	0	0	0	0	0	0	0	0	0	0	0	0	0	0	0	0	0	0	0	0	0	0	0	0	0	0	0	0	0	0	0	0	0	0	0
IHU_PS_Unassigned_37841,unassigned	unassigned	unassigned	unassigned	unassigned	unassigned	na	0	0	0	0	0	0	0	0	0	0	0	0	0	0	0	0	0	0	0	0	0	0	0	0	0	0	0	0	0	0	0	0	0	0	0	0	1	1	0	0	0	0	0
IHU_PS_Unassigned_37927,unassigned	unassigned	unassigned	unassigned	unassigned	unassigned	na	0	0	0	0	0	0	0	0	0	0	0	0	0	0	0	0	0	0	0	0	0	0	0	0	0	0	0	0	0	0	0	0	0	0	0	0	0	0	0	0	0	0	0
IHU_PS_Unassigned_3794,unassigned	unassigned	unassigned	unassigned	unassigned	unassigned	na	0	0	0	0	0	0	0	0	0	0	0	0	0	0	0	0	0	0	0	0	0	0	0	0	0	0	0	0	0	0	0	0	0	0	0	0	0	0	0	0	0	0	0
IHU_PS_Unassigned_38125,unassigned	unassigned	unassigned	unassigned	unassigned	unassigned	na	0	0	0	0	0	0	0	0	0	0	0	0	0	0	0	0	0	0	0	0	0	0	0	0	0	0	0	0	0	0	0	0	0	0	0	0	0	0	0	0	0	0	0
IHU_PS_Unassigned_38202,unassigned	unassigned	unassigned	unassigned	unassigned	unassigned	na	0	0	0	1	0	0	0	1	0	0	0	0	0	0	0	0	0	0	0	0	0	0	0	0	0	0	0	0	0	0	0	0	0	0	0	1	0	0	0	0	1	0	0
IHU_PS_Unassigned_3834,unassigned	unassigned	unassigned	unassigned	unassigned	unassigned	na	0	0	0	0	0	0	0	0	0	0	0	0	0	0	0	0	0	0	0	0	0	0	0	0	0	0	0	0	0	0	0	0	0	0	0	0	0	0	0	0	0	0	0
IHU_PS_Unassigned_3845,unassigned	unassigned	unassigned	unassigned	unassigned	unassigned	na	0	0	0	0	0	0	0	0	0	0	0	0	0	0	0	0	0	0	0	0	0	0	0	0	0	0	0	0	0	0	0	0	0	0	0	0	0	0	0	0	0	0	0
IHU_PS_Unassigned_38550,unassigned	unassigned	unassigned	unassigned	unassigned	unassigned	na	0	0	0	0	0	0	0	0	0	0	0	0	0	0	0	0	0	0	0	0	0	0	0	0	0	0	0	0	0	0	0	0	0	0	0	0	0	0	0	0	0	0	0
IHU_PS_Unassigned_3916,unassigned	unassigned	unassigned	unassigned	unassigned	unassigned	na	0	0	0	0	0	0	0	0	0	0	0	0	0	0	0	0	0	0	0	0	0	0	0	0	0	0	0	0	0	0	0	0	0	0	0	0	0	0	0	0	0	0	0
IHU_PS_Unassigned_39420,unassigned	unassigned	unassigned	unassigned	unassigned	unassigned	na	0	0	0	0	0	0	0	0	0	0	0	0	0	0	0	0	0	0	0	0	0	0	0	0	0	0	0	0	0	0	0	0	0	0	0	0	0	0	0	0	0	0	0
IHU_PS_Unassigned_3945,unassigned	unassigned	unassigned	unassigned	unassigned	unassigned	na	0	0	0	1	0	0	0	0	0	0	0	0	0	0	0	0	0	0	0	0	0	0	0	0	0	0	0	0	0	0	0	0	0	0	0	0	0	0	0	0	0	0	0
IHU_PS_Unassigned_39471,unassigned	unassigned	unassigned	unassigned	unassigned	unassigned	na	0	0	0	0	0	0	0	0	0	0	0	0	0	0	0	0	0	0	0	0	0	0	0	0	0	0	0	0	0	0	0	0	0	0	0	0	0	0	0	0	0	0	0
IHU_PS_Unassigned_39969,unassigned	unassigned	unassigned	unassigned	unassigned	unassigned	na	0	0	0	0	0	0	0	0	0	0	0	0	0	0	0	0	0	0	0	0	0	0	0	0	0	0	0	0	0	0	0	0	0	0	0	0	0	0	0	0	0	0	0
IHU_PS_Unassigned_39990,unassigned	unassigned	unassigned	unassigned	unassigned	unassigned	na	0	0	0	0	0	0	0	0	0	0	0	0	0	0	0	0	0	0	0	0	0	0	0	0	0	0	0	0	0	0	0	0	0	0	0	0	0	0	0	0	0	0	0
IHU_PS_Unassigned_40006,unassigned	unassigned	unassigned	unassigned	unassigned	unassigned	na	0	0	0	0	0	0	0	0	0	0	0	0	0	0	0	0	0	0	0	0	0	0	0	0	0	0	0	0	0	0	0	0	0	0	0	0	0	0	0	1	0	0	0
IHU_PS_Unassigned_40539,unassigned	unassigned	unassigned	unassigned	unassigned	unassigned	na	0	0	0	0	0	0	0	0	0	0	0	0	0	0	0	0	0	0	0	0	0	0	0	0	0	0	0	0	0	0	0	0	0	0	0	0	0	0	0	0	0	0	0
IHU_PS_Unassigned_41069,unassigned	unassigned	unassigned	unassigned	unassigned	unassigned	na	0	0	0	0	0	0	0	0	0	0	0	0	0	0	0	0	0	0	0	0	0	0	0	0	0	0	0	0	0	0	0	0	0	0	0	0	0	0	0	0	0	0	0
IHU_PS_Unassigned_41114,unassigned	unassigned	unassigned	unassigned	unassigned	unassigned	na	0	0	0	0	0	0	0	0	0	0	0	0	0	0	0	0	0	0	0	0	0	0	0	0	0	0	0	0	0	0	0	0	0	0	0	0	0	0	0	0	0	0	0
IHU_PS_Unassigned_41304,unassigned	unassigned	unassigned	unassigned	unassigned	unassigned	na	0	0	0	0	0	0	0	0	0	0	0	0	0	0	0	0	0	0	0	0	0	0	0	0	0	0	0	0	0	0	0	0	0	0	0	0	0	0	0	0	0	0	0
IHU_PS_Unassigned_41335,unassigned	unassigned	unassigned	unassigned	unassigned	unassigned	na	0	0	0	0	0	0	0	0	0	0	0	0	0	0	0	0	0	0	0	0	0	0	0	0	0	0	0	0	0	0	0	0	0	0	0	0	0	0	0	0	0	0	0
IHU_PS_Unassigned_42559,unassigned	unassigned	unassigned	unassigned	unassigned	unassigned	na	0	0	0	0	0	0	0	0	0	0	0	0	0	0	0	0	0	0	0	0	0	0	0	0	0	0	0	0	0	0	0	0	0	0	0	0	0	0	0	0	0	0	0
IHU_PS_Unassigned_42877,unassigned	unassigned	unassigned	unassigned	unassigned	unassigned	na	0	0	0	0	0	0	0	0	0	0	0	0	0	0	0	0	0	0	0	0	0	0	0	0	0	0	0	0	0	0	0	0	0	0	0	0	0	0	0	0	0	0	0
IHU_PS_Unassigned_42940,unassigned	unassigned	unassigned	unassigned	unassigned	unassigned	na	0	0	0	0	0	0	0	0	0	0	0	0	0	0	0	0	0	0	0	0	0	0	0	0	0	0	0	0	0	0	0	0	0	0	0	0	0	0	0	0	1	0	0
IHU_PS_Unassigned_43104,unassigned	unassigned	unassigned	unassigned	unassigned	unassigned	na	0	0	0	0	0	0	0	0	0	0	0	0	0	0	0	0	0	0	0	0	0	0	0	0	0	0	0	0	0	0	0	0	0	0	0	0	0	0	0	0	0	0	0
IHU_PS_Unassigned_43137,unassigned	unassigned	unassigned	unassigned	unassigned	unassigned	na	0	0	0	0	0	0	0	0	0	0	0	0	0	0	0	0	0	0	0	0	0	0	0	0	0	0	0	0	0	0	0	0	0	0	0	0	0	0	0	0	0	0	0
IHU_PS_Unassigned_43615,unassigned	unassigned	unassigned	unassigned	unassigned	unassigned	na	0	0	0	0	0	0	0	0	0	0	0	0	0	0	0	0	0	0	0	0	0	0	0	0	0	0	0	0	0	0	0	0	0	0	0	0	0	0	0	0	0	0	0
IHU_PS_Unassigned_43650,unassigned	unassigned	unassigned	unassigned	unassigned	unassigned	na	0	0	0	0	0	0	0	0	0	0	0	0	0	0	0	0	0	0	0	0	0	0	0	0	0	0	0	0	0	0	0	0	0	0	0	0	0	0	0	0	0	0	0
IHU_PS_Unassigned_43731,unassigned	unassigned	unassigned	unassigned	unassigned	unassigned	na	0	0	0	0	0	0	0	0	0	0	0	0	0	0	0	0	0	0	0	0	0	0	0	0	0	0	0	0	0	0	0	0	0	0	0	0	0	0	0	0	0	0	0
IHU_PS_Unassigned_43932,unassigned	unassigned	unassigned	unassigned	unassigned	unassigned	na	0	0	0	0	0	0	0	0	0	0	0	0	0	0	0	0	0	0	0	0	0	0	0	0	0	0	0	0	0	0	0	0	0	0	0	0	0	0	0	0	0	0	0
IHU_PS_Unassigned_44148,unassigned	unassigned	unassigned	unassigned	unassigned	unassigned	na	0	0	0	0	0	0	0	0	0	0	0	0	0	0	0	0	0	0	0	0	0	0	0	0	0	0	0	0	0	0	0	0	0	0	0	0	0	0	0	0	0	1	0
IHU_PS_Unassigned_44446,unassigned	unassigned	unassigned	unassigned	unassigned	unassigned	na	0	0	0	0	0	0	0	0	0	0	0	0	0	0	0	0	0	1	0	0	0	0	0	0	0	0	0	0	0	0	0	0	0	1	0	0	0	0	0	0	0	0	0
IHU_PS_Unassigned_44999,unassigned	unassigned	unassigned	unassigned	unassigned	unassigned	na	0	0	0	0	0	0	0	0	0	0	0	0	0	0	0	0	0	0	0	0	0	1	0	0	0	0	0	0	0	0	0	0	0	0	0	0	0	0	0	0	0	0	0
IHU_PS_Unassigned_45153,unassigned	unassigned	unassigned	unassigned	unassigned	unassigned	na	0	0	0	0	0	0	0	0	0	0	0	0	0	0	0	0	0	0	0	0	0	0	0	0	0	0	0	0	0	0	0	0	0	0	0	0	0	0	0	0	0	0	0
IHU_PS_Unassigned_45155,unassigned	unassigned	unassigned	unassigned	unassigned	unassigned	na	0	0	0	0	0	0	0	0	0	0	0	0	0	0	0	0	0	0	0	0	0	0	0	0	0	0	0	0	0	0	0	0	0	0	0	0	0	0	0	0	0	0	0
IHU_PS_Unassigned_45157,unassigned	unassigned	unassigned	unassigned	unassigned	unassigned	na	0	0	0	0	0	0	0	0	0	0	0	0	0	0	0	0	0	0	0	0	0	0	0	0	0	0	0	0	0	0	0	0	0	0	0	0	0	0	0	0	0	0	0
IHU_PS_Unassigned_45160,unassigned	unassigned	unassigned	unassigned	unassigned	unassigned	na	0	0	0	0	0	0	0	0	0	0	0	0	0	0	0	0	0	0	0	0	0	0	0	0	0	0	0	0	0	0	0	0	0	0	0	0	0	0	0	0	0	0	0
IHU_PS_Unassigned_45161,unassigned	unassigned	unassigned	unassigned	unassigned	unassigned	na	0	0	0	0	0	0	0	0	0	0	0	0	0	0	0	0	0	0	0	0	0	0	0	0	0	0	0	0	0	0	0	0	0	0	0	0	0	0	0	0	1	0	0
IHU_PS_Unassigned_45165,unassigned	unassigned	unassigned	unassigned	unassigned	unassigned	na	0	0	0	0	0	0	0	0	0	0	0	0	0	0	0	0	0	0	0	0	0	0	0	0	0	0	0	1	0	0	0	0	0	0	0	0	0	0	0	0	0	0	0
IHU_PS_Unassigned_45167,unassigned	unassigned	unassigned	unassigned	unassigned	unassigned	na	0	0	0	0	0	0	0	0	0	0	0	0	0	0	0	0	0	0	0	0	0	0	0	0	0	0	0	0	0	0	0	0	0	0	0	0	0	0	0	0	0	0	0
IHU_PS_Unassigned_45169,unassigned	unassigned	unassigned	unassigned	unassigned	unassigned	na	0	0	0	0	0	0	0	0	0	0	0	0	0	0	0	0	0	0	0	0	0	0	0	0	0	0	0	0	0	0	0	0	0	0	0	0	0	0	0	0	0	0	0
IHU_PS_Unassigned_45176,unassigned	unassigned	unassigned	unassigned	unassigned	unassigned	na	0	0	0	0	0	0	0	0	0	0	0	0	0	0	0	0	0	0	0	0	0	0	0	0	0	0	0	0	0	0	0	0	0	0	0	0	0	0	0	0	0	0	0
IHU_PS_Unassigned_45177,unassigned	unassigned	unassigned	unassigned	unassigned	unassigned	na	0	0	0	0	0	0	0	0	0	0	0	0	0	0	0	0	0	0	0	0	0	0	0	0	0	0	0	0	0	0	0	0	0	0	0	0	0	0	0	0	0	0	0
IHU_PS_Unassigned_45179,unassigned	unassigned	unassigned	unassigned	unassigned	unassigned	na	0	0	0	0	0	0	0	0	0	0	0	0	0	0	0	0	0	0	0	0	0	0	0	0	0	0	0	0	0	0	0	0	0	0	0	0	0	0	0	0	0	0	0
IHU_PS_Unassigned_45180,unassigned	unassigned	unassigned	unassigned	unassigned	unassigned	na	0	0	0	0	0	0	0	0	0	0	0	0	0	0	0	0	0	0	0	0	0	0	0	0	0	0	0	0	0	0	0	0	0	0	0	0	0	0	0	0	0	0	0
IHU_PS_Unassigned_45182,unassigned	unassigned	unassigned	unassigned	unassigned	unassigned	na	0	0	0	0	0	0	1	0	0	0	0	0	0	1	0	0	0	0	0	1	0	0	0	1	0	0	0	0	0	0	0	0	0	0	0	1	0	0	0	0	0	1	0
IHU_PS_Unassigned_45183,unassigned	unassigned	unassigned	unassigned	unassigned	unassigned	na	0	0	0	0	0	0	0	0	0	0	0	0	0	0	0	0	0	0	0	0	0	0	0	0	0	0	0	0	0	0	0	0	0	0	0	0	0	0	0	0	0	0	0
IHU_PS_Unassigned_45184,unassigned	unassigned	unassigned	unassigned	unassigned	unassigned	na	0	0	0	0	0	0	0	0	0	0	0	0	0	0	0	0	0	0	0	0	0	0	0	0	0	0	0	0	0	0	0	0	0	0	0	0	0	0	0	0	0	0	0
IHU_PS_Unassigned_45187,unassigned	unassigned	unassigned	unassigned	unassigned	unassigned	na	0	0	0	0	0	0	0	0	0	0	0	0	0	0	0	0	0	0	0	0	0	0	0	0	0	0	0	0	0	0	0	0	0	0	0	0	0	0	0	1	0	0	0
IHU_PS_Unassigned_45189,unassigned	unassigned	unassigned	unassigned	unassigned	unassigned	na	0	0	0	0	0	0	0	0	0	0	0	0	0	0	0	0	0	0	0	0	0	0	0	0	0	0	0	0	0	0	0	0	0	0	0	0	0	0	0	0	0	0	0
IHU_PS_Unassigned_45198,unassigned	unassigned	unassigned	unassigned	unassigned	unassigned	na	0	0	0	0	0	0	0	0	0	1	0	0	0	0	0	0	0	0	0	0	1	0	0	0	0	0	0	0	0	0	0	0	0	0	0	0	0	0	0	0	0	0	0
IHU_PS_Unassigned_45199,unassigned	unassigned	unassigned	unassigned	unassigned	unassigned	na	0	0	0	0	0	0	0	0	0	0	0	0	0	0	0	0	0	0	0	0	0	0	0	0	0	0	0	0	0	0	0	0	0	0	0	0	0	0	0	0	0	0	0
IHU_PS_Unassigned_45200,unassigned	unassigned	unassigned	unassigned	unassigned	unassigned	na	0	0	0	0	0	0	0	0	0	0	0	0	0	0	0	0	0	0	0	0	0	0	0	0	0	0	0	0	0	0	0	0	0	0	0	0	0	0	0	0	0	0	0
IHU_PS_Unassigned_45203,unassigned	unassigned	unassigned	unassigned	unassigned	unassigned	na	0	0	0	0	0	0	0	0	0	0	0	0	0	0	0	0	0	0	0	0	0	0	0	0	0	0	0	0	0	0	0	0	0	0	0	0	0	0	0	0	0	0	0
IHU_PS_Unassigned_45205,unassigned	unassigned	unassigned	unassigned	unassigned	unassigned	na	0	0	0	0	0	0	0	0	0	0	0	0	0	0	0	0	0	0	0	0	0	0	0	0	0	0	0	0	0	0	0	0	0	0	0	0	0	0	0	0	0	0	0
IHU_PS_Unassigned_45210,unassigned	unassigned	unassigned	unassigned	unassigned	unassigned	na	0	0	0	0	0	0	0	0	0	1	0	0	0	0	0	0	0	0	0	0	0	0	0	0	0	0	0	0	0	0	0	0	0	0	0	0	0	0	0	0	0	0	0
IHU_PS_Unassigned_45211,unassigned	unassigned	unassigned	unassigned	unassigned	unassigned	na	0	0	0	0	0	0	0	0	0	0	0	0	0	0	0	0	0	0	0	0	0	0	0	0	0	0	0	0	0	0	0	0	0	0	0	0	0	0	0	0	0	0	0
IHU_PS_Unassigned_45213,unassigned	unassigned	unassigned	unassigned	unassigned	unassigned	na	0	0	0	1	0	1	1	1	0	0	0	0	0	1	1	0	0	1	0	1	1	1	0	1	0	0	0	0	0	0	0	0	1	1	1	0	0	0	0	0	0	1	0
IHU_PS_Unassigned_45215,unassigned	unassigned	unassigned	unassigned	unassigned	unassigned	na	1	1	1	0	0	0	0	0	0	0	1	0	1	0	0	0	0	0	1	1	1	0	1	0	0	0	0	0	0	0	0	0	0	0	0	0	0	0	0	0	0	0	1
IHU_PS_Unassigned_45216,unassigned	unassigned	unassigned	unassigned	unassigned	unassigned	na	0	0	0	0	0	0	0	0	0	0	0	0	0	0	0	0	0	0	0	0	0	0	0	0	0	0	0	0	0	0	0	0	0	0	0	0	0	0	0	0	0	0	0
IHU_PS_Unassigned_45217,unassigned	unassigned	unassigned	unassigned	unassigned	unassigned	na	0	0	0	0	0	0	0	0	0	0	0	0	0	0	0	0	0	0	0	0	0	0	0	0	0	0	0	0	0	0	0	0	0	0	0	0	0	0	0	0	0	0	0
IHU_PS_Unassigned_45220,unassigned	unassigned	unassigned	unassigned	unassigned	unassigned	na	0	0	0	0	1	0	0	0	0	0	0	0	0	0	0	0	0	0	0	1	0	1	0	0	0	0	0	0	0	0	0	0	0	0	0	0	0	0	0	0	0	0	0
IHU_PS_Unassigned_45221,unassigned	unassigned	unassigned	unassigned	unassigned	unassigned	na	0	0	0	0	0	0	0	0	0	0	0	0	0	0	0	0	0	0	0	0	0	0	0	0	0	0	0	0	0	0	0	0	0	0	0	0	0	0	0	0	0	0	0
IHU_PS_Unassigned_45222,unassigned	unassigned	unassigned	unassigned	unassigned	unassigned	na	0	0	0	0	0	0	0	0	0	0	0	0	0	0	0	0	0	0	0	0	0	0	0	0	0	0	0	0	0	0	0	0	0	0	0	0	0	0	0	0	0	0	0
IHU_PS_Unassigned_45224,unassigned	unassigned	unassigned	unassigned	unassigned	unassigned	na	0	0	0	0	0	0	0	0	0	0	0	0	0	0	0	0	0	0	0	0	0	0	0	0	0	0	0	0	0	0	0	0	0	0	0	0	0	0	0	0	0	0	0
IHU_PS_Unassigned_45227,unassigned	unassigned	unassigned	unassigned	unassigned	unassigned	na	0	0	0	0	0	0	0	0	0	0	0	0	0	0	0	0	0	0	0	0	0	0	0	0	0	0	0	0	0	0	0	0	0	0	0	0	0	0	0	0	0	0	0
IHU_PS_Unassigned_45233,unassigned	unassigned	unassigned	unassigned	unassigned	unassigned	na	0	0	0	0	0	0	0	0	0	0	0	0	0	0	0	0	0	1	0	0	0	0	0	0	0	0	0	0	0	0	0	0	0	1	0	0	0	0	0	0	0	0	0
IHU_PS_Unassigned_45234,unassigned	unassigned	unassigned	unassigned	unassigned	unassigned	na	1	1	1	0	0	0	0	0	1	0	1	0	1	0	0	0	0	0	1	1	1	0	1	0	0	0	0	0	0	0	0	0	0	0	0	0	0	0	0	0	0	0	1
IHU_PS_Unassigned_45238,unassigned	unassigned	unassigned	unassigned	unassigned	unassigned	na	0	0	0	0	0	0	0	0	0	0	0	0	0	0	0	0	0	0	0	0	0	0	0	0	0	0	0	0	0	0	0	0	0	0	0	0	0	0	0	0	0	0	0
IHU_PS_Unassigned_45240,unassigned	unassigned	unassigned	unassigned	unassigned	unassigned	na	0	0	0	0	0	0	0	0	0	0	0	0	0	0	0	0	0	0	0	0	0	0	0	0	0	0	0	0	0	0	0	0	0	0	0	0	0	0	0	0	0	0	0
IHU_PS_Unassigned_45242,unassigned	unassigned	unassigned	unassigned	unassigned	unassigned	na	0	0	0	0	0	0	0	0	0	0	0	0	0	0	0	0	0	0	0	0	0	0	0	0	0	0	0	0	0	0	0	0	0	0	0	0	0	0	0	0	0	0	0
IHU_PS_Unassigned_45246,unassigned	unassigned	unassigned	unassigned	unassigned	unassigned	na	0	0	0	0	0	0	0	0	0	0	0	0	0	0	0	0	0	0	0	0	0	0	0	0	0	0	0	0	0	0	0	0	0	0	0	0	0	0	0	0	0	0	0
IHU_PS_Unassigned_45250,unassigned	unassigned	unassigned	unassigned	unassigned	unassigned	na	0	0	0	0	0	0	0	0	0	0	0	0	0	0	0	0	0	0	0	0	0	0	0	0	0	0	0	0	0	0	0	0	0	0	0	0	0	0	0	0	0	0	0
IHU_PS_Unassigned_45252,unassigned	unassigned	unassigned	unassigned	unassigned	unassigned	na	0	0	0	0	0	0	0	0	0	0	0	0	0	0	0	0	0	0	0	0	0	0	0	0	0	0	0	0	0	0	0	0	0	0	0	0	0	0	0	0	0	1	0
IHU_PS_Unassigned_45256,unassigned	unassigned	unassigned	unassigned	unassigned	unassigned	na	0	0	0	0	0	0	0	0	0	0	0	0	0	0	0	0	0	1	0	0	0	0	0	0	0	0	0	0	0	0	0	0	0	0	0	0	0	0	0	0	0	0	0
IHU_PS_Unassigned_45257,unassigned	unassigned	unassigned	unassigned	unassigned	unassigned	na	0	0	0	0	0	0	0	0	0	0	0	0	0	0	0	0	0	0	0	0	0	0	0	0	0	0	0	0	0	0	0	0	0	0	0	0	0	0	0	0	0	0	0
IHU_PS_Unassigned_45259,unassigned	unassigned	unassigned	unassigned	unassigned	unassigned	na	0	0	0	0	0	0	0	0	0	0	0	0	0	0	0	0	0	0	0	0	0	0	0	0	0	0	0	0	0	0	0	0	0	0	0	0	0	0	0	0	0	1	0
IHU_PS_Unassigned_45260,unassigned	unassigned	unassigned	unassigned	unassigned	unassigned	na	0	0	0	0	0	0	0	0	0	0	0	0	0	0	0	0	0	0	0	0	0	0	0	0	0	0	0	0	0	0	0	0	0	0	0	0	0	0	0	0	0	0	0
IHU_PS_Unassigned_45263,unassigned	unassigned	unassigned	unassigned	unassigned	unassigned	na	0	0	0	0	0	0	0	0	0	0	0	0	0	0	0	0	0	0	0	0	0	0	0	0	0	0	0	0	0	0	0	0	0	0	0	0	0	0	0	0	0	0	0
IHU_PS_Unassigned_45264,unassigned	unassigned	unassigned	unassigned	unassigned	unassigned	na	0	0	0	0	0	0	0	0	0	0	0	0	0	0	0	0	0	0	0	0	0	0	0	0	0	0	0	0	0	0	0	0	0	0	0	0	0	0	0	0	0	1	0
IHU_PS_Unassigned_45271,unassigned	unassigned	unassigned	unassigned	unassigned	unassigned	na	0	0	0	0	0	0	0	0	0	0	0	0	0	0	0	0	0	0	0	0	0	0	0	0	0	0	0	0	0	0	0	0	0	0	0	0	0	0	0	0	0	0	0
IHU_PS_Unassigned_45275,unassigned	unassigned	unassigned	unassigned	unassigned	unassigned	na	0	0	0	0	0	0	0	0	0	0	0	0	0	0	0	0	0	0	0	0	0	0	0	0	0	0	0	0	0	0	0	0	0	0	0	0	0	0	0	0	0	0	0
IHU_PS_Unassigned_45278,unassigned	unassigned	unassigned	unassigned	unassigned	unassigned	na	0	0	0	0	0	0	0	0	0	0	0	0	0	0	0	0	0	0	0	0	0	0	0	0	0	0	0	0	0	0	0	0	0	0	0	0	0	0	0	0	0	0	0
IHU_PS_Unassigned_45283,unassigned	unassigned	unassigned	unassigned	unassigned	unassigned	na	0	0	0	0	0	0	0	0	0	0	0	0	0	0	0	0	0	0	0	0	0	0	0	0	0	0	0	0	0	0	0	0	0	0	0	0	0	0	0	0	0	0	0
IHU_PS_Unassigned_45285,unassigned	unassigned	unassigned	unassigned	unassigned	unassigned	na	0	0	0	0	0	0	0	0	0	0	0	0	0	0	0	0	0	0	0	0	0	0	0	0	0	0	0	0	0	0	0	0	0	0	0	0	0	0	0	0	0	0	0
IHU_PS_Unassigned_45288,unassigned	unassigned	unassigned	unassigned	unassigned	unassigned	na	0	0	0	0	0	0	0	0	0	0	0	0	0	0	0	0	0	0	0	0	0	0	0	0	0	0	0	0	0	0	0	0	0	0	0	0	0	0	0	0	1	0	0
IHU_PS_Unassigned_45291,unassigned	unassigned	unassigned	unassigned	unassigned	unassigned	na	0	0	0	0	0	0	0	0	0	0	0	0	0	0	0	0	0	0	0	0	0	0	0	0	0	0	0	0	0	0	0	0	0	0	0	0	0	0	0	0	0	0	0
IHU_PS_Unassigned_45292,unassigned	unassigned	unassigned	unassigned	unassigned	unassigned	na	0	0	0	0	0	0	0	0	0	0	0	0	0	0	0	0	0	0	0	0	0	0	0	0	0	0	0	0	0	0	0	0	0	0	0	0	0	0	0	0	0	0	0
IHU_PS_Unassigned_45293,unassigned	unassigned	unassigned	unassigned	unassigned	unassigned	na	0	0	0	0	0	0	0	0	0	0	0	0	0	0	0	0	0	0	0	0	0	0	0	0	0	0	0	0	0	0	0	0	0	0	0	0	0	0	0	0	0	0	0
IHU_PS_Unassigned_45294,unassigned	unassigned	unassigned	unassigned	unassigned	unassigned	na	0	0	0	0	0	0	0	0	0	0	0	0	0	0	0	0	0	0	0	0	0	0	0	0	0	0	0	0	0	0	0	0	0	0	0	0	0	0	0	0	0	0	0
IHU_PS_Unassigned_45296,unassigned	unassigned	unassigned	unassigned	unassigned	unassigned	na	0	0	0	0	0	0	0	0	0	0	0	0	0	0	0	0	0	0	0	0	0	1	0	0	0	0	0	0	0	0	0	0	0	0	0	0	0	0	0	1	0	0	0
IHU_PS_Unassigned_45304,unassigned	unassigned	unassigned	unassigned	unassigned	unassigned	na	0	0	0	0	0	0	0	0	0	0	0	0	0	0	0	0	0	0	0	0	0	0	0	0	0	0	0	0	0	0	0	0	0	0	0	0	0	0	0	0	0	0	0
IHU_PS_Unassigned_45305,unassigned	unassigned	unassigned	unassigned	unassigned	unassigned	na	0	0	0	0	0	0	0	0	0	0	0	0	0	0	0	0	0	0	0	0	0	0	0	0	0	0	0	0	0	0	0	0	0	0	0	0	0	0	0	0	0	0	0
IHU_PS_Unassigned_45306,unassigned	unassigned	unassigned	unassigned	unassigned	unassigned	na	0	0	0	0	0	0	0	0	0	0	0	0	0	0	0	0	0	0	0	0	0	0	0	0	0	0	0	0	0	0	0	0	0	0	0	0	0	0	0	0	0	0	0
IHU_PS_Unassigned_45308,unassigned	unassigned	unassigned	unassigned	unassigned	unassigned	na	0	0	0	0	0	0	0	0	0	0	0	0	0	0	0	0	0	0	0	0	0	0	0	0	0	0	0	0	0	0	0	0	0	0	0	0	0	0	0	1	0	0	0
IHU_PS_Unassigned_45313,unassigned	unassigned	unassigned	unassigned	unassigned	unassigned	na	0	0	0	0	0	0	0	0	0	0	0	0	0	0	0	0	0	0	0	0	0	0	0	0	0	0	0	0	0	0	0	0	0	0	0	0	0	0	0	0	0	0	0
IHU_PS_Unassigned_45314,unassigned	unassigned	unassigned	unassigned	unassigned	unassigned	na	0	0	0	0	0	0	0	0	0	0	0	0	0	0	0	0	0	0	0	0	0	0	0	0	0	0	0	0	0	0	0	0	0	0	0	0	0	0	0	0	0	0	0
IHU_PS_Unassigned_45315,unassigned	unassigned	unassigned	unassigned	unassigned	unassigned	na	0	0	0	0	0	0	0	0	0	0	0	0	0	0	0	0	0	0	0	0	0	0	0	0	0	0	0	0	0	0	0	0	0	0	0	0	0	0	0	0	0	0	0
IHU_PS_Unassigned_45317,unassigned	unassigned	unassigned	unassigned	unassigned	unassigned	na	0	0	0	0	0	0	0	0	0	0	0	0	0	0	0	0	0	0	0	0	0	0	0	0	0	0	0	0	0	0	0	0	0	0	0	0	0	0	0	0	0	0	0
IHU_PS_Unassigned_45318,unassigned	unassigned	unassigned	unassigned	unassigned	unassigned	na	0	0	0	0	0	0	0	0	0	0	0	0	0	0	0	0	0	0	0	0	0	0	0	0	0	0	0	0	0	0	0	0	0	0	0	0	0	0	0	0	0	0	0
IHU_PS_Unassigned_45321,unassigned	unassigned	unassigned	unassigned	unassigned	unassigned	na	0	0	0	0	0	0	0	0	0	0	0	0	0	0	0	0	0	0	0	1	0	0	0	0	0	0	0	0	0	0	0	0	0	0	0	0	0	0	0	0	0	0	0
IHU_PS_Unassigned_45324,unassigned	unassigned	unassigned	unassigned	unassigned	unassigned	na	0	0	0	0	0	0	0	0	0	0	0	0	0	0	0	0	0	0	0	0	0	0	0	0	0	0	0	0	0	0	0	0	0	0	0	0	0	0	0	0	0	0	0
IHU_PS_Unassigned_45328,unassigned	unassigned	unassigned	unassigned	unassigned	unassigned	na	0	0	0	0	0	0	0	0	0	0	0	0	0	0	0	0	0	0	0	0	0	0	0	0	0	0	0	0	0	0	0	0	0	0	0	0	0	0	0	0	0	0	0
IHU_PS_Unassigned_45329,unassigned	unassigned	unassigned	unassigned	unassigned	unassigned	na	0	0	0	0	0	0	0	0	0	0	0	0	0	0	0	0	0	1	0	0	0	0	0	0	0	0	0	0	0	0	0	0	0	0	0	0	0	0	0	0	0	0	0
IHU_PS_Unassigned_45330,unassigned	unassigned	unassigned	unassigned	unassigned	unassigned	na	0	0	0	0	0	0	0	0	0	0	0	0	0	0	0	0	0	0	0	0	0	0	0	0	0	0	0	0	0	0	0	0	0	0	0	0	0	0	0	0	1	0	0
IHU_PS_Unassigned_45336,unassigned	unassigned	unassigned	unassigned	unassigned	unassigned	na	0	0	0	0	0	0	0	0	0	0	0	0	0	0	0	0	0	0	0	0	0	0	0	0	0	0	0	0	0	0	0	0	0	0	0	0	0	0	0	0	0	0	0
IHU_PS_Unassigned_45338,unassigned	unassigned	unassigned	unassigned	unassigned	unassigned	na	0	0	0	0	0	0	0	0	0	0	0	0	0	0	0	0	0	0	0	0	0	0	0	0	0	0	0	0	0	0	0	0	0	0	0	0	0	0	0	0	0	0	0
IHU_PS_Unassigned_45339,unassigned	unassigned	unassigned	unassigned	unassigned	unassigned	na	0	0	0	0	0	0	0	0	0	0	0	0	0	0	0	0	0	0	0	0	0	0	0	0	0	0	0	0	0	0	0	0	0	0	0	0	0	0	0	0	0	0	0
IHU_PS_Unassigned_45341,unassigned	unassigned	unassigned	unassigned	unassigned	unassigned	na	0	0	0	0	0	0	0	0	0	0	0	0	0	0	0	0	0	0	0	0	0	0	0	1	0	0	0	0	0	0	0	0	0	0	0	0	0	0	0	0	0	0	0
IHU_PS_Unassigned_45342,unassigned	unassigned	unassigned	unassigned	unassigned	unassigned	na	0	0	0	0	0	0	0	0	0	0	0	0	0	0	0	0	0	0	0	0	0	0	0	0	0	0	0	0	0	0	0	0	0	0	0	0	0	0	0	0	0	0	0
IHU_PS_Unassigned_45343,unassigned	unassigned	unassigned	unassigned	unassigned	unassigned	na	0	0	0	0	0	0	0	0	0	0	0	0	0	0	0	0	0	0	0	0	0	0	0	0	0	0	0	0	0	0	0	0	0	0	0	0	0	0	0	0	0	0	0
IHU_PS_Unassigned_45344,unassigned	unassigned	unassigned	unassigned	unassigned	unassigned	na	0	0	0	0	0	0	0	0	0	0	0	0	0	0	0	0	0	0	0	0	0	0	0	0	0	0	0	0	0	0	0	0	0	0	0	0	0	0	0	0	0	0	0
IHU_PS_Unassigned_45346,unassigned	unassigned	unassigned	unassigned	unassigned	unassigned	na	0	0	0	0	0	0	0	0	0	0	0	0	0	0	0	0	0	0	0	0	0	0	0	0	0	0	0	0	0	0	0	0	0	0	0	0	0	0	0	0	0	0	0
IHU_PS_Unassigned_45347,unassigned	unassigned	unassigned	unassigned	unassigned	unassigned	na	0	0	0	0	0	0	0	0	0	0	0	0	0	0	0	0	0	0	0	0	0	0	0	0	0	0	0	0	0	0	0	0	0	0	0	0	0	0	0	0	0	1	0
IHU_PS_Unassigned_45349,unassigned	unassigned	unassigned	unassigned	unassigned	unassigned	na	0	0	0	0	0	0	0	0	0	0	0	0	0	0	0	0	0	0	0	0	0	0	0	0	0	0	0	0	0	0	0	0	0	0	0	0	0	0	0	0	0	0	0
IHU_PS_Unassigned_45350,unassigned	unassigned	unassigned	unassigned	unassigned	unassigned	na	0	0	0	0	0	0	0	0	0	0	0	0	0	0	0	0	0	0	0	0	0	0	0	1	0	0	0	0	0	0	0	0	0	0	0	0	0	0	0	0	0	0	0
IHU_PS_Unassigned_45353,unassigned	unassigned	unassigned	unassigned	unassigned	unassigned	na	0	0	0	0	0	0	0	0	0	0	0	0	0	0	0	0	0	0	0	0	0	0	0	0	0	0	0	0	0	0	0	0	0	0	0	0	0	0	0	0	0	0	0
IHU_PS_Unassigned_45354,unassigned	unassigned	unassigned	unassigned	unassigned	unassigned	na	0	0	0	0	0	0	0	0	0	0	0	0	0	0	0	0	0	0	0	0	0	0	0	0	0	0	0	0	0	0	0	0	0	0	0	0	0	0	0	0	0	0	0
IHU_PS_Unassigned_45357,unassigned	unassigned	unassigned	unassigned	unassigned	unassigned	na	0	0	0	0	0	0	0	0	0	0	0	0	0	0	0	0	0	0	0	0	0	0	0	0	0	0	0	0	0	0	0	0	0	0	0	0	0	0	0	0	0	0	0
IHU_PS_Unassigned_45359,unassigned	unassigned	unassigned	unassigned	unassigned	unassigned	na	0	0	0	1	0	0	0	0	0	0	0	0	0	0	0	0	0	0	0	0	0	0	0	0	0	0	0	0	0	0	0	0	0	0	0	0	0	0	0	0	0	0	0
IHU_PS_Unassigned_45360,unassigned	unassigned	unassigned	unassigned	unassigned	unassigned	na	0	0	0	0	0	1	0	0	0	0	0	0	0	0	0	0	0	0	0	0	0	0	0	0	0	0	0	0	0	0	0	0	0	0	0	0	0	0	0	0	0	0	0
IHU_PS_Unassigned_45369,unassigned	unassigned	unassigned	unassigned	unassigned	unassigned	na	0	0	0	0	0	0	0	0	0	0	0	0	0	0	0	0	0	0	0	0	0	0	0	0	0	0	0	0	0	0	0	0	0	0	0	0	0	0	0	0	0	0	0
IHU_PS_Unassigned_45371,unassigned	unassigned	unassigned	unassigned	unassigned	unassigned	na	0	0	0	0	0	0	0	0	0	0	0	0	0	0	0	0	0	0	0	0	0	0	0	0	0	0	0	0	0	0	0	0	0	0	0	0	0	0	0	0	0	0	0
IHU_PS_Unassigned_45376,unassigned	unassigned	unassigned	unassigned	unassigned	unassigned	na	0	0	0	0	0	0	0	0	0	0	0	0	0	0	0	0	0	0	0	0	0	0	0	0	0	0	0	0	0	0	0	0	0	1	0	0	0	0	0	0	0	0	0
IHU_PS_Unassigned_45379,unassigned	unassigned	unassigned	unassigned	unassigned	unassigned	na	0	0	0	0	0	0	0	0	0	0	0	0	0	0	0	0	0	0	0	0	0	0	0	0	0	0	0	0	0	0	0	0	0	0	0	0	0	0	0	0	0	0	0
IHU_PS_Unassigned_45382,unassigned	unassigned	unassigned	unassigned	unassigned	unassigned	na	0	0	0	0	0	0	0	0	0	0	0	0	0	0	0	0	0	0	0	1	1	0	0	0	0	0	0	0	0	0	0	0	0	0	0	0	0	0	0	0	0	0	0
IHU_PS_Unassigned_45385,unassigned	unassigned	unassigned	unassigned	unassigned	unassigned	na	0	0	0	0	0	0	0	0	0	0	0	0	0	0	0	0	0	0	0	0	0	0	0	0	0	0	0	0	0	0	0	0	0	0	0	0	0	0	0	0	0	0	0
IHU_PS_Unassigned_45391,unassigned	unassigned	unassigned	unassigned	unassigned	unassigned	na	0	0	0	0	0	0	0	0	0	0	0	0	0	0	0	0	0	0	0	0	0	0	0	0	0	0	0	0	0	0	0	0	0	0	0	0	0	0	0	0	0	1	0
IHU_PS_Unassigned_45392,unassigned	unassigned	unassigned	unassigned	unassigned	unassigned	na	0	0	0	0	0	0	0	0	0	0	0	0	0	0	0	0	0	0	0	0	0	0	0	0	1	0	0	0	0	0	0	0	0	0	0	0	0	0	0	0	0	0	0
IHU_PS_Unassigned_45393,unassigned	unassigned	unassigned	unassigned	unassigned	unassigned	na	0	0	0	0	0	0	0	0	0	0	0	0	0	0	0	0	0	0	0	0	0	0	0	0	0	0	0	0	0	0	0	0	0	0	0	0	0	0	0	0	0	0	0
IHU_PS_Unassigned_45394,unassigned	unassigned	unassigned	unassigned	unassigned	unassigned	na	0	0	0	0	0	0	0	0	0	0	0	0	0	0	0	0	0	0	0	0	0	0	0	0	0	0	0	0	0	0	0	0	0	0	0	0	0	0	0	0	0	0	0
IHU_PS_Unassigned_45399,unassigned	unassigned	unassigned	unassigned	unassigned	unassigned	na	0	0	0	0	0	0	0	0	0	0	0	0	0	0	0	0	0	1	0	1	1	0	0	0	0	0	0	0	0	0	0	0	0	0	0	0	0	0	0	0	0	0	0
IHU_PS_Unassigned_45400,unassigned	unassigned	unassigned	unassigned	unassigned	unassigned	na	0	0	0	0	0	0	0	0	0	0	0	0	0	0	0	0	0	0	0	0	0	0	0	0	0	0	0	0	0	0	0	0	0	0	0	0	0	0	0	0	0	0	0
IHU_PS_Unassigned_45401,unassigned	unassigned	unassigned	unassigned	unassigned	unassigned	na	0	0	0	0	0	0	0	0	0	0	0	0	0	0	0	0	0	0	0	0	0	0	0	0	0	0	0	0	0	0	0	0	0	0	0	0	0	0	0	0	0	1	0
IHU_PS_Unassigned_45406,unassigned	unassigned	unassigned	unassigned	unassigned	unassigned	na	0	0	0	0	0	0	0	0	0	0	0	0	0	0	0	0	0	0	0	0	0	0	0	0	0	0	0	0	0	0	0	0	0	0	0	0	0	0	0	0	0	0	0
IHU_PS_Unassigned_45410,unassigned	unassigned	unassigned	unassigned	unassigned	unassigned	na	0	0	0	0	0	0	0	0	0	0	0	0	0	0	0	0	0	0	0	0	0	0	0	0	0	0	0	0	0	0	0	0	0	0	0	0	0	0	0	0	0	0	0
IHU_PS_Unassigned_45411,unassigned	unassigned	unassigned	unassigned	unassigned	unassigned	na	0	0	0	0	0	0	0	0	0	0	0	0	0	0	0	0	0	0	0	0	0	0	0	0	0	0	0	0	0	0	0	0	0	0	0	0	0	0	0	0	0	0	0
IHU_PS_Unassigned_45412,unassigned	unassigned	unassigned	unassigned	unassigned	unassigned	na	0	0	0	0	0	0	0	0	0	0	0	0	0	0	0	0	0	0	0	0	0	0	0	0	0	0	0	0	0	0	0	0	0	0	0	0	0	0	0	0	0	0	0
IHU_PS_Unassigned_45414,unassigned	unassigned	unassigned	unassigned	unassigned	unassigned	na	0	0	0	0	0	0	0	0	0	0	0	0	0	0	0	0	0	0	0	0	0	0	0	0	0	0	0	0	0	0	0	0	0	0	0	0	0	0	0	0	0	0	0
IHU_PS_Unassigned_45416,unassigned	unassigned	unassigned	unassigned	unassigned	unassigned	na	0	0	0	0	0	0	0	0	0	0	0	0	0	0	0	0	0	0	0	0	0	0	0	0	0	0	0	0	0	0	0	0	0	0	0	0	0	0	0	0	0	0	0
IHU_PS_Unassigned_45418,unassigned	unassigned	unassigned	unassigned	unassigned	unassigned	na	0	0	0	0	0	0	0	0	0	0	0	0	0	0	0	0	0	0	0	1	1	0	0	0	0	0	0	0	0	0	0	0	0	0	0	0	0	0	0	0	0	0	0
IHU_PS_Unassigned_4542,unassigned	unassigned	unassigned	unassigned	unassigned	unassigned	na	0	0	0	0	0	0	0	0	0	0	0	0	0	0	0	0	0	0	0	0	0	0	0	0	0	0	0	0	0	0	0	0	0	0	0	0	0	0	0	0	0	0	0
IHU_PS_Unassigned_45421,unassigned	unassigned	unassigned	unassigned	unassigned	unassigned	na	0	0	0	0	0	0	0	0	0	0	0	0	0	0	0	0	0	0	0	0	0	0	0	0	0	0	0	0	0	0	0	0	0	0	0	0	0	0	0	0	0	0	0
IHU_PS_Unassigned_45422,unassigned	unassigned	unassigned	unassigned	unassigned	unassigned	na	0	0	0	0	0	0	0	0	0	0	0	0	0	0	0	0	0	0	0	0	0	0	0	0	0	0	0	0	0	0	0	0	0	0	0	0	0	0	0	0	0	1	0
IHU_PS_Unassigned_45424,unassigned	unassigned	unassigned	unassigned	unassigned	unassigned	na	0	0	0	0	0	0	0	0	0	0	0	0	0	0	0	0	0	0	0	0	0	0	0	0	0	0	0	0	0	0	0	0	0	0	0	0	0	0	0	0	0	0	0
IHU_PS_Unassigned_45426,unassigned	unassigned	unassigned	unassigned	unassigned	unassigned	na	0	0	0	1	0	0	0	0	0	0	0	0	0	0	0	0	0	0	0	0	0	0	0	0	0	0	0	0	0	0	0	0	0	0	0	0	0	0	0	0	0	0	0
IHU_PS_Unassigned_45429,unassigned	unassigned	unassigned	unassigned	unassigned	unassigned	na	0	0	0	0	0	0	0	1	0	0	0	0	0	0	0	0	0	0	0	0	1	0	0	0	0	0	0	0	0	0	0	0	0	1	0	0	0	0	0	0	0	0	0
IHU_PS_Unassigned_45432,unassigned	unassigned	unassigned	unassigned	unassigned	unassigned	na	0	0	0	0	0	0	0	0	0	0	0	0	0	0	0	0	0	0	0	0	0	0	0	0	0	0	0	0	0	0	0	0	0	0	0	0	0	0	0	0	0	0	0
IHU_PS_Unassigned_45434,unassigned	unassigned	unassigned	unassigned	unassigned	unassigned	na	0	0	0	0	0	0	0	0	0	0	0	0	0	0	0	0	1	0	0	1	1	1	0	0	0	0	0	0	0	0	0	0	0	0	0	0	0	0	0	0	0	0	0
IHU_PS_Unassigned_45435,unassigned	unassigned	unassigned	unassigned	unassigned	unassigned	na	0	0	0	0	0	0	0	0	0	0	0	0	0	0	0	0	0	0	0	0	0	0	0	0	0	0	0	0	0	0	0	0	0	0	0	0	0	0	0	0	0	0	0
IHU_PS_Unassigned_45437,unassigned	unassigned	unassigned	unassigned	unassigned	unassigned	na	0	0	0	0	0	0	0	0	0	0	0	0	0	0	0	0	0	1	0	0	0	0	0	0	0	0	0	0	0	0	0	0	0	0	0	0	0	0	0	0	0	0	0
IHU_PS_Unassigned_45438,unassigned	unassigned	unassigned	unassigned	unassigned	unassigned	na	0	0	0	0	0	0	0	0	0	0	0	0	0	0	0	0	0	0	0	0	0	0	0	0	0	0	0	0	0	0	0	0	0	0	0	0	0	0	0	0	0	0	0
IHU_PS_Unassigned_45443,unassigned	unassigned	unassigned	unassigned	unassigned	unassigned	na	0	0	0	0	0	0	0	0	0	0	0	0	0	0	0	0	0	0	0	0	0	0	0	0	0	0	0	0	0	0	0	0	0	0	0	0	0	0	0	0	0	0	0
IHU_PS_Unassigned_45444,unassigned	unassigned	unassigned	unassigned	unassigned	unassigned	na	0	0	0	0	0	0	0	0	0	0	0	0	0	0	0	0	0	0	0	0	0	0	0	0	0	0	0	0	0	0	0	0	0	0	0	0	0	0	0	0	0	0	0
IHU_PS_Unassigned_45450,unassigned	unassigned	unassigned	unassigned	unassigned	unassigned	na	0	0	0	0	0	0	0	0	0	0	0	0	0	0	0	0	0	0	0	0	0	0	0	0	0	0	0	0	0	0	0	0	0	0	0	0	0	0	0	0	0	0	0
[truncated: 1,088 more rows]
[truncated: 93 more columns]
